# Supplementary material for: Transcriptome analysis reveals a lncRNA-miRNA-mRNA regulatory network in OsRpp30-mediated disease resistance in rice
Source: BMC Genomics. 2023 Oct 26;24:643. doi: 10.1186/s12864-023-09748-w (PMC10604448; doi:10.1186/s12864-023-09748-w)
Supplement: Supplementary file 2 — Additional file 2: List of predicted lncRNAs. [file 12864_2023_9748_MOESM2_ESM.xlsx]

## Sheet: predicted_lncrna
lncRNA ID	chromosome	start	end	strand	sequence
MSTRG.29.1	1	163282	169112	+	CCTAACCGTTCCCCTCGCGGTGTGCGCCGCCGCCGCCACCGATTGGCCGCGCGTCCTCCACCTCTTCTGCCGCCGCCGCCATTTCGCCGCCTCCTCCTCCACCACTTTGGCCGCCGTTTCCACCGCCGCCTTTCTCATCCACCGCCGATCCCATTTCCGCCGCCACCTTCTCCCCCTGAAACGCCGCCACCGCTGCCTCCATTTCCGCCGCCGCCCACCACCGCCTGCATCCACCGCCGTCTCTACCGCCCGCCGCCGCCATCCACCGTCCGCCGCCGCCGCATCCCCCATGTCGGCCGGCGGTTTGCCGGCTAGAGTTAGGCCGACGGCCCCAACTCCTCATCGGAGTCGGAGACCGGTCGAGCCCTTACACCGTTCCCCATCCCGCCATTTGAGAGC…
MSTRG.29.2	1	163282	169112	+	CCTAACCGTTCCCCTCGCGGTGTGCGCCGCCGCCGCCACCGATTGGCCGCGCGTCCTCCACCTCTTCTGCCGCCGCCGCCATTTCGCCGCCTCCTCCTCCACCACTTTGGCCGCCGTTTCCACCGCCGCCTTTCTCATCCACCGCCGATCCCATTTCCGCCGCCACCTTCTCCCCCTGAAACGCCGCCACCGCTGCCTCCATTTCCGCCGCCGCCCACCACCGCCTGCATCCACCGCCGTCTCTACCGCCCGCCGCCGCCATCCACCGTCCGCCGCCGCCGCATCCCCCATGTCGGCCGGCGGTTTGCCGGCTAGAGTTAGGCCGACGGCCCCAACTCCTCATCGGAGTCGGAGACCGGTCGAGCCCTTACACCGTTCCCCATCCCGCCATTTGAGAGC…
MSTRG.29.3	1	163282	169112	+	CCTAACCGTTCCCCTCGCGGTGTGCGCCGCCGCCGCCACCGATTGGCCGCGCGTCCTCCACCTCTTCTGCCGCCGCCGCCATTTCGCCGCCTCCTCCTCCACCACTTTGGCCGCCGTTTCCACCGCCGCCTTTCTCATCCACCGCCGATCCCATTTCCGCCGCCACCTTCTCCCCCTGAAACGCCGCCACCGCTGCCTCCATTTCCGCCGCCGCCCACCACCGCCTGCATCCACCGCCGTCTCTACCGCCCGCCGCCGCCATCCACCGTCCGCCGCCGCCGCATCCCCCATGTCGGCCGGCGGTTTGCCGGCTAGAGTTAGGCCGACGGCCCCAACTCCTCATCGGAGTCGGAGACCGGTCGAGCCCTTACACCGTTCCCCATCCCGCCATTTGAGAGC…
MSTRG.67.1	1	437644	437967	-	GCGGGGGACGCGAGGGAGAGGGGAGAGACGACCAGGCGGGGATTCGAGGCGCGGGCGTGGGTGTTCCGGCGGTGGCACTGAGACCGGCGAGGCAGACGTCGCTGGCGACGTGGGCGGGCGAGAATCAGCGGCGGCGGCGGGCAGCGATTAGGATTAGGGTCGGAGATGCGATTTGGATTCTGAACCCGCCGTTGGTACTGCTCCCAGGGCGCGAAGGAGGCGGGCGTCGCTGGCGGCTCGTGCGGGGCAGATCTGACGGAGGCAGCGGTGAGGGGA
MSTRG.122.1	1	915946	920686	-	GAGCCCAGCTGTATAATTTACATCTATGGTAGTCGTAAGGCTGTAGATTGTCAAAGATGAGCTTCTGAAGCGGGCATGGAGACGAGGAGTACACAAGCGGGATGATGGATTGGTTGTCAACTGGCTCTCCTGCAGTTCCAGGATGAACCAGGACAGTATCGAAAATGCAGCCACAAAATCTGACAAGTCAGTAATGCCAGAAGGGAATGTGATTCCTATGGACTCAGCGACTGAAGTATAATATGGTCTGACGTGTTTACTTCTATGGCCTCATGAGTCACTTGATACTGTTAATGCCAGATAAGGATGTTAGAGCGAGTTGAGGTTGATTGCGGGTTAACTTATCAAGGGTTCCACATATCAACTCTTGTATCTACTGATCATTCATTGAAGCAACCA…
MSTRG.130.1	1	961231	966051	-	GTTGAGAAGAAGGCTCAACACCAGGAGGGTTGCTGCAAGAAATCCTCTCATCCTATTTTCTGTATGCACTGTGACAGGCAGGCGAGATGGAGACGATCCAACAAGTAAGCAAGGCAGGGCAATGTTGCGTTGCGTCGAGTTAAAAGATGGACACCACTATACCACAGTGTAGTACCCGGCCGGAAGCTGCCTGCAGTCTAGTGAATCGCAGCAGCATCCATCCTGCCGTGTGGAAAAAGACCTATAGGTAGATCTTTTGAGGGTTTGCTTGGTTAGCTTAGCTGGACCTGTTATCTGTCTGGGAAAGGGTTTATTTGTAGAAACCCTCAAACATCTGGCAAATGCTCATTTCTCTTAATGGAAATGGGGGAGCTTGGCTCTCCTACTTTATTGGATCGC…
MSTRG.230.1	1	1928130	1930793	+	CTCCTCCTTCTCATTCTCCCTACCTTATCTCTCTCTATCTCTCTCTCTCGCAGGCAACGGCTGGCGAGCAGGCGGAGCCGCCGGAGTAGAAGGCTACCCGCGCGCGGCTGCCGCTGGCGACCTCCTCCCTGTTCCCGCGCACGGCCGATGACCCCCTCCACCCACGCGCGGCCGTGGCCGGCGACCTCGTCCCCACGCCTGCACCGAGGCCCGTGACAGCGGCGGCGGCCGGCGACCTCGTCCCCGCGAGCGTGCCGCGGCCGGCTACCCATTCCCCCGAGCGCGTCGTTGCTGTAATTGACCAGGTACAAAACTATGTGGTTAAAGGAGTGGACGTGAAGAACCAAAATTCAGTAGTGATGGCCAGTCAAGTAGATGTAGCAGCCTTTTCTGGCCGGT…
MSTRG.301.1	1	2481161	2483486	+	AAAGCACTCAATCCCCCCATCATCCGTCTCCTCTCCAGCGTCACCGCCGCCTGATTCAGCACATCCGCCGCGTCACCGCCGCTGACCTTCGCCCTGACCTCCTCCCCGCTGCACCGAAGCCTCTCTATCCCCTGCGCCTCCACATGTCGCGGCTACGCGGGCATCTCGTTGGATCTATCATCGGCGGCGAGGAGGCGTGGCGATGGTGCCGAGGTTCATCGGCCGGTGGAGGAACATCGTCGACTTGAGGACCGTGCCCAGGTTCCGCATGGTCCCCAACTACTGCCACCCCGTGGGAGCCGCCGAGGGGGGCAACAACTATGGCTTTCAGATGATAGTTTGATCATGCACACAATGCGTTCGACGAAATGTCCATGGGCATTCATGGGTGTGGCTGGC…
MSTRG.358.1	1	2832061	2832340	-	TGTAAAATTTTGTAGGGCTGCTGGTATTGGTCCTGAAAAATTGTTATGTGCTAGACACAGGTATTGCAGATTGCCAATGTTACTAATAAGAGACTTTAGATGCTGGTTCTTGTTCTTGCTTACATCAAGAATGGGACATGGAGGCAAGTGAAGCTGGGGTATTCCACCGCACAAGTTATCATTCCCCACAACCGATGAAAA
MSTRG.430.1	1	3535986	3536523	+	TACACATTTTCTTCATCTAATTAAGCCTACACAATCAAGTAGAGTACTAACAAGTAGCTCCTTGATCAATTTTCCATTTTTTTTTCAGTGGCAACAATGTGTGGCTCATTTGCTCCAAGGTCATCGTCTCTGCTGCTGCTGCTAATCACTCTGCTGCTTGTCGTTGTCTCACGCCCACAATATTCCTTGGATGCTAGCGCATTATCAGTCACCTCGCCGTCGGCGATGCGCCGCCGCCGCCGCCGCAGCACGGTGCTGGCCGGAGGCTACTCAGCACGCAGAACCAGGTGACGCCGCCACCGCCGGCGCCGGTGTCCTCGCCGCCGATAGGCCCTGCGCCTACCCTGCTGCCGCCGCCGCCGCCGGCAAAATAAACGGCGGCGACGTATTTGCAACCTC…
MSTRG.487.1	1	3954739	3955106	-	TAGTTAATCGCTCCCGCGCTCGTGGTGGTGGTGGTGTTGATCTCGTCGTTGTCGTCGTCGCCGTCGACGGCGTGGGCGTTGTTGGTCGCCGCCATCTCGTCGTCGTCGTCGTCGTCCTCCCGCTCCTCGCCCTCGCCTTCCTCCTCGATGCTCTCGGACATGTCCCTTCCGGCTCCGGAGGCGGCGGCTCGGCTCCCGTTCTCCGCGCGCGCGCGCCAACAAAAAATCACTTTTCCCTTTTTCCA
MSTRG.524.2	1	4255882	4256520	-	ATGAATAGAGGTTGCATGATATTTGAGTCATGTTAAGTATCACGCTAAGTTGTTATGAAAATTATGACGAACATTCTGCATAAACCTATTGGTTATAACTAGAGGTTGCATGATATTAAGGAAACAGTTTCATTGGAGTACCGGATAAAATTGTCATGAAAATTACCAGGGTTTAGCGTTATAGCTGGGGAAAAAACATACTTTAGTGTTGTACAAGCAAGAACTAGGATGATTTATTGTAAACTCACGAAAGAAAAAAATCCTAGTGTTAGTGTTATCCTAAAATGATTTTGAGTAGTAGTATACTAAGATTTGTTTTAATTTTAAGACTTCAAGGGAGTGAAATAGATTTTTGAACCAAATACTACTCATTCAAATCAGGCCTTCAGTGCATATGTT…
MSTRG.562.1	1	4626636	4626934	+	AACATCATAGAAAATCTACTGGTTACAAAAAAGAATGACACTTGTTCTTATTTTTGATGAATCATTCACATCTTGAAATCGGGATACCTTGCTATATATAATCCCTCCGTCCAGAAATATAAGGTTTTTTGGAGTATCATTTTAGCAGCCTTTTTCATCTCACTATTTTACTGTTATGCGGCTATGCACTATACATCCAATCCTCTGTCT
MSTRG.567.1	1	4706117	4713824	-	GGTTGCAGGATACTTTATGCAGTGGTGCAATAAATCTATGATCAAGAGTCTTTCGTCCTACTTTAGGTGGTGTACGTAGCAATGGCCGGCAAAAGTGTTGTAATCTAGAAGAAAAGGCAGCCAAACAGTTAGCTTCTCGTCCTCTCCTGAAGGGTCGATCGACCTCATGCCTCTTCCCCTTCCAATCGATCTCATCTCGACGCCTCCCGCTCCCGGTAACGGCGCCGGCGAGCCAACGACAGGGATCCCAGCCTACGGCGTGACGCGGAGCGCGCACTGGAGGACGACGTGGAGCGCGACCGCGCCGAGGCCGCAGACGAGGAGGGCGAGCAGGACGATGGCATTGGTGTTGAACGACACGGTGACTGGACCGCCGCCGCCATGGCCGTTCTCGGCGGC…
MSTRG.567.2	1	4706141	4713869	-	GGTTGCAGGATACTTTATGCAGTGGTGCAATAAATCTATGATCAAGAGTCTTTCGCAATGGCCGGCAAAAGTGTTGTAATCTAGAAGAAAAGGCAGCCAAACAGGATCCCAGCCTACGGCGTGACGCGGAGCGCGCACTGGAGGACGACGTGGAGCGCGACCGCGCCGAGGCCGCAGACGAGGAGGGCGAGCAGGACGATGGCATTGGTGTTGAACGACACGGTGACTGGACCGCCGCCGCCATGGCCGTTCTCGGCGGCCAGCAGAGCGCGCTTATCGGTCGTCGCCATGGCCGGCAGTGGTGAGCAAGCTACAGCTAAAATGTAAAATATGATCTAGCGAAGGAGTAAAATGCAAAAA
MSTRG.567.3	1	4712140	4713869	-	GGATATGCAAGATACCAAAGATATAAATTGTTGCCGCCTACAAGGTGCTCGAAATCATGACCTCCGGATTTAAAATATGTGAAAGACTATGGTTCTGAAATTTTTTTGTGTAACTACATTGTTGTGTTTCTTCTTTGTGCCGTAGCTAGAAGCTAGACCGGCTAAAATGTAAAATATGATCTAGCGAAGGAGTAAAATGCAAAAAGGTTAGCTTCTCGTCCTCTCCTGAAGGGTCGATCGACCTCATGCCTCTTCCCCTTCCAATCGATCTCATCTCGACGCCTCCCGCTCCCGGTAACGGCGCCGGCGAGCCAACGACAGGGATCCCAGCCTACGGCGTGACGCGGAGCGCGCACTGGAGGACGACGTGGAGCGCGACCGCGCCGAGGCCGCAGACGA…
MSTRG.617.1	1	5203651	5213284	-	GTTTGCACGAGGCGGGCGGCCGCCGGAGCCGGCGCTGGTGCTCATCGCCACGAGGCTGGCGCCGTCGCCGATCTGCTCTCTCAGGCACTGCAGCGTCCGGAGCACAACGTCCGTCGTGCGACACTCGCAGTGCAGGGGGGACATGGATCAGGATTAGGCCTTCATTTTCCTTGGACCTTTGAACAGTCGTCAGTTCAGCTTCTGCTTCCCCGCCAAAATTCATGCATCGAGACAGTTCCTATGTTCGTCTTACGCCGTATATGATGATATCAACATTGTATTGCATATGACGGCAGTGCATGATGAAGAAGAGTCTCTGGTCAATCTTGTCCACCCCTTTAGTTGTGTATTTTCCACAGATGAGAAGGGTATTTCACATAGCTCGAGAGCTAAGAATCC…
MSTRG.659.1	1	5672821	5674989	+	GGAGTATGTTGCAAAAAAATTCTAGATATAAATATAAAAGTTGCTTTAGAATATAAATGAATTTATTTTTCAAGTTTATAGTAATATAAAATTAATTAATCATGTGCTAATATCTTCATTGAATCATTGTTTTGCGCGCCTTAACTTTGTGATCATATCTTCATCTTCATTAGGCCTTATTCGGTTTAAAGGGGATTGAAGAGGTCTCACCGGGATTAACCGAACAAGACCTTATAGAAGAACACCAACATAATATAGCGTGGCAGAAAATATAAGTTTTTATTTATCCTAGCAGCACTCCAGATAAGTTCAAGGGCAAAAGCCATCTCTATTTATCGAAATCTATGCAAATTAGCGTGCGATTAGCGAGGCCACGTGGCGCTGCGTGGTTCGTGTATA…
MSTRG.713.1	1	6206896	6210948	-	GATTTAGACTTAGTCTTTGAGTGATGCGGGTTATCGACTGCTTCTTCTAGGACTTGAACATAATGGGTAAACCCCTAGTCGGTGTGCTTGTGGATTGGGTAGACAAGTTTCCGATGATTGCTTAATCGGTGAAGAAGTGATTTAGGTGCTGACATTTTCCAGTTGCAATTCTTGGAGCTGATTGAGCCATCGCCGTTCACCCGGAGGTTCTTGCCGCCGCCGAGCCGTTACACGAGCCACCGTCATAAACCTAGCTACCCCAGCCATGTCTACCATCTCCGACGCGTGGCCTCGACGTGGCAGCGCCGAACCGAGGCTTCACCTCCACCCAGCTGCGTCGCCATTCTTCACCCACCATCCCAGTGCCGATCCAACCGAGGGAGGAAGCTCCAGCTCTCC…
MSTRG.801.1	1	7056415	7059940	-	GTAAATCTCCAATTCAAGGGGGCTCTGCGCCTTTCCTCAACAAGAAAAGGTGAATTTTACTACTGCAACTATAGGTTGAATGCAACTATCTTGAGTCGAAAGTTTTCAAATATGAGTTGAAAGTTTTTTAAATCTGAGTTACAAGTTTTTCAATCTCGAGTTGAAAGTTTTCAATCTTGAGTTGAAAGTTTTTAAATCTGAGTTGGAAGTTTTTAAAATTTATCTTACAAATTTGAATTTTGAGTTAAAAATTTCCAAAATTTGAGTTAAAAGTTTTCAAATTTTAACCTTAAAATTTAAATTTTAACTCGAAAGTTTTCAAATCTAACTTAAAAATTTTCAATTAAAAAAATCTTTTCTTAATACATTCATTATCCTTAACTAACCGAATTAGTTACG…
MSTRG.801.2	1	7056636	7059940	-	GTATATCTTCAGCGGAACATAAGAAACTCGTTTCTAGGCCTTGCTGCAAGGGAGCGGATAAAGTGGGTATGACATAATGGAGACTATTCTTAGTATGGTGACAATTTTTTTTACAATTGTGGGTGGATGCTTACTATTCTTACTATCTCATAATATAAGGGATTAGTATATCGTTTTTTTACAAAATTGAAAGAAGTAGCAAAGGACAGCTACAGACTGCATCAATTTCCTACAAAAGACAGACATAGTAAATCTCCAATTCAAGGGGGCTCTGCGCCTTTCCTCAACAAGAAAAGTCCAGATCATCTCGGTAAAATCCAAACGGCGGAGATCGATCCCACCTCCCACCTCTCTCAATCACCGCACGCCCCCTCTCCCTCAATCGCGGAATCGCCGCTC…
MSTRG.801.3	1	7057198	7059940	-	GTGCACGTGTGTATATGGGCCTTGTGTTCGCATATAATTATATGGGACTACCTATACATTTGTCGACAAATTTTTCTCTAAAAATTTGATAGATGTAATTATAGTACAATCGTAGTGTAATTACACTGTAACTTGTATGTAATTACACTGTAACTTGAATGTAACTACAGTGTAACTTATATGTAAATTTCACATAATTTTAAATCGTTAGATCTATTACAAGATTTGTTTTGGTGAGAAAGAAAACAAATCATAGCACACACATATGTGAAAGAATTTGTTCCCACGACCTCCATTTTACCAAAATAACATGTTATAAAGAGATTTTTGAAAGTTACATACAAGTTACACTATAGTTACAGTGTAATTACATGCAAGTTACAGTGTAATTACACTACG…
MSTRG.877.1	1	7705877	7707716	-	AAATACAAAGAGATAATGGAATTGGAAGTAGCTAGAAAAATTGTGGCATGACAAAAATCAAACAAGGGGTAGGTGCGAAATTAAAGAGATTATCGCCTTCCGAGTGCCAGAAATGTTGGAGAAGAAGTTAGATACGATCTACATAGCCTGTATATAAAGGCACAATGATAAAGACATTATGAATTAATTAACTGGGGGAAAAAGGATAGCTATGCATTAATATGCATATCTAATTGGCAGCATATAGCTCAATTGCCCAACGTGGGGCACTGATCTGCTGCAAATTACTATTATATATCCCTCTGACTCTAGGGATTGCATTGTCACACATGGGGGCAAGGATGCAACTGTTTGAACTATTCAATCAGAGAGCCATCACGGATCGTCTTATATATTCAG…
MSTRG.898.2	1	7870849	7871986	+	TTCTTCTCAACGTCTCCACGCTGCATACGCGGCTACGGCGTCATCAGCCGGCGCCGGTGCCGCCACCGCCGCTGTAGACGGCGGGGCTGCCGTCGCGGATGGCCGGATTCTGGTGTCGCCGGCGACGTTCATCAGCGGCGTCGTGTGGCAGACGCGGTGGCCGTGTTCCTGGTGGCACTGGCAATGGAGGCGTCGGGCGGCGTCGAACGGCGACGACCGCGCGCCGCTGTTCTTCAGCTTCTCCCCGACGACAGATGGAAAAGGAAGCGTAGGGTGGTGCTCGTCGCCGGCGAGGACTACCATGCGCTCGAGTGGTGGCCGGTGCAGCAGTTCCGACAGCGGGATGCGGTGAGCGCCGGCAACCACATTGGCGGCAACGGGGCAGCACGACGGAAATGC…
MSTRG.915.1	1	8130223	8131808	+	CGGCTGAGACAAAGAACCCCCGCTTCGCCCTCCTCCTCCCCCTCCCCTCGATCTCTTCATATGGTTGAGACTACGGCGACGGCGGGCGGCGGGCGCGCGCTCCTCCTCCGCATCCCTCTCGCTCCTACCTTACCCCTCGCCGCCACTCCCCCTCCTCCTCCTCCTCTCCCTGGCGGCGCCACCCGTTTCTCTAATGCCGTCTTCTCCTCCTCCCCCCTTCCCTCCGTCCTCGATGACGACGGATGACGGCGACCACCGTGGCCAAGAGTAGCGAGGAGGTGCCCCCGGCGAGAGGGCTTCCTCTGTATCTTCACCCGCCGTTTCCACATGGCCCAGAGCGCAAAGGAGAGGGGGCCGGGCTAGGGTGCGGAGGCAGGGCGGCGCACGACGATAGATTTT…
MSTRG.915.2	1	8130227	8131808	+	TGAGACAAAGAACCCCCGCTTCGCCCTCCTCCTCCCCCTCCCCTCGATCTCTTCATATGGTTGAGACTACGGCGACGGCGGGCGGCGGGCGCGCGCTCCTCCTCCGCATCCCTCTCGCTCCTACCTTACCCCTCGCCGCCACTCCCCCTCCTCCTCCTCCTCTCCCTGGCGGCGCCACCCGTTTCTCTAATGCCGTCTTCTCCTCCTCCCCCCTTCCCTCCGTCCTCGATGACGACGGATGACGGCGACCACCGTGGCCAAGAGTAGCGAGGAGGTGCCCCCGGCGAGAGGGCTTCCTCTGTATCTTCACCCGCCGTTTCCACATGGCCCAGAGCGCAAAGGAGAGGGGGCCGGGCTAGGGTGCGGAGGCAGGGCGGCGCACGACGATAGTCGGCTCCC…
MSTRG.1059.2	1	9435505	9435980	+	CTCGGCGGCGACGCAGAGCGCGGCGCGGGCGAGGTCCGCGCCGCGGCTGATGGCGATGCTGGTCTCGGCGTCCAGCCGCGTCAGCCTCCCGACCTGCTTCGCGAACCCCTCCCTGCCGCCATCGCCCCCGCCGGTGCCGCGGCGGCACGGGGGAGGGCGAGCAGGGGGAAGGGACCCAGACCGCCGCGCAGCTCATGGCTCCGGTGGATCGGTCGGAGAGCAGCCGCGCGGTGAGGGCGGCGGCGAGTTACGAGGCGCGGTGAGACGGCGACACGACGCTAATATCTCGAACTGCACAAGATTTTTATTTTCTTTTTCGT
MSTRG.1136.1	1	10275800	10277139	+	TTACTTTCTCGGGAGCCGGGCATGTGTATGCGCTGCAGGGAGAGATGCAAGGGGCATTAAACATAAGCCATGTTGAGCTACGAGGGAGTATGGCGAGCTCTTGTCGGCTAGCCTAATTTCTCAGCCGGAGACGGAACCCCGGGGCGTCAGGATTGAGGAGGCAGAGGCAACCAGCAGCAGAACTTGTCATGATCATCGACTTGGCTTGTTAAGATCAATCCTCTCTTCACCACGAGG
MSTRG.1179.1	1	10941012	10941963	-	GAATAAAAGAATAGGAGGGGCGCCGATTCCCTCCACCCGCTCTGCCCTCCCCACTCTGCAGAGAAGGGCACGGGCGACGATGGCATGCTCTGCGCAGAGTGCTCAGGGGAGAGGGCGCGAGCGACGACGGCATGCTCTGCGCAGAGTGCTCAGGGAAGGACGTCGCATCGGCAATGGTGCAGAGGTAGGATGTGTTGATCGCAGCGCAGGTGCTCAACTGAAACCTGAATTGTATCCATTTTGTTTTGGCAAGAACTATGGCGGCTTACGCATAGACTCACTAGAGGCCAATAAAAATGTCAAATTCTATGCCGCCACTGAAAGAAATTAGTTAATTTATGGTATTAAGCTCGCTAATGTTGGTCCGATATGACATGGCTGCAGTTTGTTATTAGGTTT…
MSTRG.1181.1	1	10943097	10943925	-	GAGTACTAATACTCCCTGAGAAGTGGCTCGTCAAACGAGAACACCACGAATGCTTTGCAACAGATTCTGCCAGAGAATGGAGGATGATGTGCACTCCACCACATTGACCTAGGCGGCATCTAGGCCATACCAACCAACGTCGGCCATCCTCCCCAACCATGATGAGGGTAAATAGGAGGCGACGAGGCTATCCCAGCGTCTATCAACATCGCTGATCCTGAATCTCCTACGACATCGATGGTGACCTACCAATTTATTCCTTTTCCTTGATTTTTTGAAGCCAATTTCGGAATTTGGCATGGAAATAATACGGATTTGTGTGCTCCCTTTTTGTTTTGTTGTTTCATCCTGATCCCGAACATAATCTAGACATCAAGTTCAATGATATTCTACAAGTTA…
MSTRG.1181.3	1	10943226	10943925	-	GTCAAACGAGAACACCACGAATGCTTTGCAACAGATTCTGCCAGAGAATGGAGGATGATGTGCACTCCATGTTAAATCTGGATCACTGGGCACACCTCAATATGATGCTTCTTCTGAAGCCCAAGAGCGAGTGTCAATCTGTCACCAACCAATTTTGGCCGTCCTTTTCTTTCTTCTGGATTGCAATTTCAGTTGTTGTTTAGTTAGCACAACACAATTAATGTGCATCCAAGTTGTGATGCTTGCCAAAAAGAAAATTGACCTAGGCGGCATCTAGGCCATACCAACCAACGTCGGCCATCCTCCCCAACCATGATGAGGGTAAATAGGAGGCGACGAGGCTATCCCAGCGTCTATCAACATCGCTGATCCTGAATCTCCTACGACATCGAT
MSTRG.1232.1	1	11667013	11667951	-	GTGGAAACTTATGTACGATTCTTCTGCAAAAACCATGCCACCAAAAATATATCTAAGTTTCATTCTTATCCTCTCCTGCACCATTCTTATCCTCTCCCCACCACTCATTTTCCTCCTACTCCTCTCTCTCTCTCATTTGTTCACCACCACCACCAAATCCACCGCCGGCTCAGCTCCTTGCTGCCTCCGCCGCCAGCTGCAACGGTCCCCCTCCTCACTCCCTCCGCCTTCGCCACTGGCTCGCTTGCCCTCTCCCGGCTAGGCTCCTCCCTCTCGCGGTGACGCGCCACAACGACAACGACGGTGCCGCCTATGGGTAGGGGGAGGAGACGCGCGACGGCGGCAACGACAACTGCGGCGACGACGATGACGCCGATGCGACGAGGACGGCGCCTGTGT…
MSTRG.1241.1	1	11799083	11799469	+	GGGTGCGGCGGAGGAGGCAGCGGCGGCGAGGAGGTGAGCGCCGGCGGGGTGCGGCGGAGGAGGCAGCGGCGGCGGCGAGGCGAGGCGGCGGCGGAGGCAGCGAGCGCGGAGATGGGACCAATTGCGTCGCCTGTCACGCTCGCGCCGCGCGCCGTCGCCATCTCCCCTCAAGCCCCGCCCGCGCCGCGCGCCGTCGTCTGTCGCCCGTCGCCGCCGTCGCCTTGAGCCCCGTCCGCGCGCCGTCA
MSTRG.1268.1	1	12150334	12151413	+	GCGCAGAGAGGGGAGGCGTCTGTGCCTGCAGACTGCAGTGTATCCCCCTGCAGGCCGGCCGGTTGATTACTTGATTGCATCGTTCCCCTCCAATTAGCAGAATATCATGGAAGGGATCCCTAACCTCGGCCGGACTCGCAGATTCTGCCCATAACAAATCCCCGGAAACAAAAGAATAAGAGAAAAACACAGATCAAGATAGGAGCAACAGCAACAGCCCTTGGCCTCTGATAGCGATCGGCTTGCTACTTTCGTTGCTGCTGTTTTTGCTGGTGTACAAGACATTGCTGGATGCGCCGCTGGTGGTCCAGTTCGCCGCTGTCAAACAGAAGGCACGCCGTCTCCTCTAGCAAAAGCTCTACATACGCCTCGTAATAATTATTGATCTCGTCTCAAGTC…
MSTRG.1268.2	1	12150342	12151413	+	AGGGGAGGCGTCTGTGCCTGCAGACTGCAGTGTATCCCCCTGCAGGCCGGCCGGTTGATTACTTGATTGCATCGTTCCCCTCCAATTAGCAGAATATCATGGAAGGGATCCCTAACCTCGGCCGGAAAAAAAAGAAACAGAACTATACTATACTACCGGTCTGATCACAAGTGGTTTGCAGCACTCGCAGATTCTGCCCATAACAAATCCCCGGAAACAAAAGAATAAGAGAAAAACACAGATCAAGATAGGAGCAACAGCAACAGCCCTTGGCCTCTGATAGCGATCGGCTTGCTACTTTCGTTGCTGCTGTTTTTGCTGGTGTACAAGACATTGCTGGATGCGCCGCTGGTGGTCCAGTTCGCCGCTGTCAAACAGAAGGCACGCCGTCTCCTCTAG…
MSTRG.1273.1	1	12287778	12291456	-	TGGTCCCACCCTGCCTCTACCTCTGCTCTTCCTGCGCTGCGCGCCTGCGCGTGTGCGACTGCGTGTTCGCATGCCCCCCTGGGCCCTGGAGGCTGGTCGCGCCGCCGCCTGGCCGGAGCGGATGCCGCAGCCGCAGCTCTGCGTCCTCCTCACCTCACCCAGTCCTCCCGCGCACGACGCACATCGCGGCAGCCGTCGTCCGCCGATGAGATCGGGATGGGGATTGGCGGATTGGGGGAGAGTGGAGGAGATGGTCAGATGGGGAAATTTGGGTCTAGATTCAAGACACAAAACAAGACGAGCCTCGCGGACACGCCCACGCCGCGTCTCAGCTGTCGCTCGTCTTCTCACGATGCGGCGTCGCCACTCTCTCTGACTCGGCTGCTGCTCTGCACGGAG…
MSTRG.1326.1	1	13160742	13164867	+	TACAAACTGAGTATCATTGGTGTAAGCTTCAATAGGTTAGTGCGTTTTGCAAATTCGCAGGCCCTATCTTGTGGTATGAACTGAGTACGCGATGATTTATCCTGCGTATTGGGGGCTTACCATAAGATAAAGCCGTGAATTTGCAAAACGTTCAAACCCACTGAAGTGTTGTTTGAAGGTAAATATTTCGAAGGGTTCGTGAAGAAAAGGCATGTAAATATTTAGTTATTTCCCCATGACATGCTAAGCCAGAAACAGTCTAGCTGCATGTGATATGCTCAGCCAGAAACAAACAGAAAAGAGAAAAAGAGAGAGTGACTCTTCCCAGCTTTTGTCATGTGCATATTTCATGTGTTGTCTACTTAGAGCCTACTCGTTGAATTCGCAAAGTGCTATTGG…
MSTRG.1344.2	1	13389843	13393455	+	ATCCTCCTACTATCGTCGACCTCCAAAATTGTTCTGCATTTGTCAGCTGAAGTTCAAGATGTCGGCTGCCACTGGGAGTGATGCGAAAAGTCAGGTAGCGGGAGAGGGTAGCGGTATCACCAGTAACAAAGTCAGTAAATAGGTAAATGAACCAACAGTGAACATGGACTCCATAGATGATGTAGAACCTCCTACATATCCAATCACAACGAGGGAGCACCATTAGTACATGAAACAACAGAGACCTTCCAGAATCCTTTTCCACTATATACATGATACCTACCATCATGTTGAGAGTGACATGGAAAAATACAAGTGCAAGTAGGAACATATAAGTTATACCAACATAACACCAACCTTAAATTTATTAAAAAATCAACATAACGCCACCCTTTTAAA…
MSTRG.1379.2	1	13934496	13936769	+	CTCTCTCACTCTGTCTCCTCTCTCATTATCCTCTCGCGCTCGAGTGTGTGTGGCGAGTGCGGCCGGCGGTGGCCATGAACAGTGGTGGGCGCGGATGGCAGCACTGAGCGGCTCGGCAGCGGACGCGGACGGCGGTGGGTGTAGCCCGCGGCACTGAGCTGTTCGGTGGCGGGCGGATCCACCTCGGCCAGCCTCGCAATGGGCGGTGGGCGGCCCGGTTGACGGTGAAGGCGGCGGCTCCCTCAACCTCCCCATGAAGCTTCGATGGCGGCCTGAAGCGACGACGATGATGAGGAGGCGGCCGGGAGGGGCGCCACCGGCCCCGCGCGCACGCCGGCCGGATCCGCACCGTCCTGGCCAACGACGATGACGAGGAGGAGGCGGACGGCGCCGCCAGCC…
MSTRG.1423.1	1	14743402	14745226	-	CTGCTCTGCACTTTCGAGGTGAAGAGCACAGACTGTTCTGGCCAGACCAGACTGAATTTGTGAGGATGGCAGCGCAGTTCAACGCCACCATTGTGCCCTTCGGAGTCGTCGGAGAGGACGACCTAATGGAGTGCTGCTGGTGGGGAACCACATGCTGCTGGGGATCGAGCTCATCTCGCTGGCGACGGAGTTCCTGCGGCGGAAGGGGAGGGTGCTCCGGGGGATCGCGCACCCGCTGCTGTTCCCCAACAAGACCAAGACGTGGTCCGAGGGCCACGACTTCTTCGACTTCCTCAACCTCTGGGGCGGCGTCCCCATGACCTACAAGTACATCTACCAGCTGCTCGCCGCCGGCGAGTTCGTCCTCCTCTACCCCGGCGGCCACCGCGAGGCACTCCA…
MSTRG.1425.3	1	14702089	14705998	-	GCACCCTCACTGGCAGTAGACAAGTGGAGCCAAGGGGGAAGAGCATGGGTACTGCAATTGACGGTGAGCCCACTGCAATTGATCTCTTTAATGAGTTGCATTGCAGCAAAACTAAAGGTTTTAGTGAACCTGTGAAGAAAGCTATAGTAAGTACTGAACTATTACATCTTCTTTCCTTCTTTTATTAAGTAACTTATGCAATGAACCTTTATTTATATAATAATACAAAACTGAAACCTTGCTTTGATTGCTAGGAGGATATGCATGCCCGGGAAGCCCTCACTTCATCATCAGGGCCTCCTTCGACAAATGATGGCATTTGGACAGGGTCAGATCAGTCCTCCCTAAGCTAGTTGTATGCTCAGGTGCATAGCTTTAACTTGTCTCTTGTGCTTTTGC…
MSTRG.1425.4	1	14702167	14705998	-	GCACCCTCACTGGCAGTAGACAAGTGGAGCCAAGGGGGAAGAGCATGGGTACTGCAATTGACGGTGAGCCCACTGCAATTGATCTCTTTAATGAGTTGCATTGCAGCAAAACTAAAGGTTTTAGTGAACCTGTGAAGAAAGCTATAGTAAGTACTGAACTATTACATCTTCTTTCCTTCTTTTATTAAGTAACTTATGCAATGAACCTTTATTTATATAATAATACAAAACTGAAACCTTGCTTTGATTGCTAGGAGGATATGCATGCCCGGGAAGCCCTCACTTCATCATCAGGGCCTCCTTCGACAAATGATGGCATTTGGACAGGGTCAGATCAGTCCTCCCTAAGCTAGTTGTATGCTCAGGTGCATAGCTTTAACTTGTCTCTTGTGCTTTTGC…
MSTRG.1428.1	1	14775169	14778163	-	AGTGCAATCAATCATGAGGACATAATGCATGCTAACGATTACCAGAAGCTGCGCCTAGAAGAAGCAGAAGCTTCACAGGCGGCATAAAGGGAAGCTGAAGCTTTAAGGTTTTATGCCTATCATGGATACTTAGAAGTTGTAACAATTTTTCTGTTGCTACATGGACTGGATCATTGGACGAGCTGGTGCAGTGGTGCTGTGGGAACACCGTTCTGTTTTCAGATGGGTGCTCTAAATGGCAAAGCAACTGTCCCCTGCTGAACTGTTTTAAGAACTACTAGGAAGATACTTGTTCATCCTGAAGTCCTGATCTGCCAATCTACACCTTCATACAACTGCATGGTGGTTCAGTCAGCTCAATGAGCGTAACTGAACATTTGAAGAGCTTTTTGTTTTTTT…
MSTRG.1435.1	1	14898638	14899386	-	GTTACTAGTTGATGGTCCACTGAGAAAGCTCTCTATCTCAGTATCACGTTGTATCCAAGGGTGTTTTGAAAATTTTCGTAGTCTGCTAAGCTCCTCAGATACCTCTTTCATTGATGGCCTATTGTCACTGCACATGTCTAAGCATTTCTTAGCTATGTCTGCAAGCCCACTTAGCAGTTCCATGCTCTCATGATCTTTAATTTGACTGTCCTTAAGATTGAACCCAGGAACTCAGCAAACACTTTCGGAATAAACGGAAAACATAAACTTCTTCAGACACCAAGCTAATGAGTGTTCAAGAATTTTTAGGAAGTTGTTTAGAGGAACATTAACATGAGTTACATACTAAATAGAGTTATGTTTTGGCCACAAATATGTCCTGACACTGACTTATTTCAT…
MSTRG.1491.1	1	16102240	16103418	+	TAAGGGAGAGAGAAGTATGCAAGCTTTCTAGCCTATAGTGGGTCTCTAGGTTCAACGTTTGCATAAAGCTAATTTTATTGAGAAATTAATGAGTAAAATAAGTAAGGACAAGTAACTCTAGCATCATTTTAATTTATGGACAGCAAGTATATAATTCTGAAATATATAAGCAAATGAGCCCAAACGGCGCTCTCATCATCAACCATGGACTACCAAAGTCCATACCAACATGGCACAACATGCCAACACCACCATCAAACATAATCCCATCCATAATAATCCACATTTGATTCTAACATAAGTGACTAACACATCAAGCATTGTTCATAACCGAGGACGCGGCTATTCGAATAGATTATACTCTGATCAAAGGTGTACAACTGGACCCACACGAAATGA…
MSTRG.1494.1	1	16202281	16205517	+	TGTGAGATTTAAGAGGCGGTGTAGAGTGTGAAGATACTCGCAAAGTCGCAATGGGAGGCAAAGTGGTCGGTGTCACAAGGCATCGGTGAGGCCCAACAGTAAAAGTGGTTTGATGAAAATGACAACGTACTAGATCCCGTTGCAACGCACGGACATATTTGCTAGTTCAATAATACTCCTATGTACAGTCCACATGTCAAAGCCCAACAGAAAAGCCCACCTAGACCACCTTCTTCCTCTTCTCTCTTTTTCTCGTTCTCCCCTTCTCTCCCTCACGTTCTCTCCAGCGCCGCCGCTTCCTAGGCAGCGCCGGCGACCTCCCCTGCGCCGGCTGCCACACCCCACTCCGGCGACCCCTCTAGCCGTCGCCGGGCTGAATCAGCTTCTTGGCTCCTCACT…
MSTRG.1507.2	1	16659715	16664733	+	ACAAACCGTCTCTTTCTTGTTGCAGAGCGCCGCGCCCAACCGGCAGAGGAAGAGGAAGAAGAGGTCATTCCGCCACGTCCCGGACCCATCGCCTCTCCCCGATGACGGCGGCGAGCTCCCCTCCTCTCGCACCACCCGCCACCATCCCCTCCTCCACCTCCGCCCTGCGGCACCTCCTACCCCTTTCCGGTCTCCGCTTCCGGCGATTACCAGCAGCTGTGGGCCGTGGCTACCGTTCTCGGCCCGGCTTCCGCTACCGTGCAGCCGCCGGCCCCTCTCCGCCCTCCTCTGAGCCGCCGCCACGGTCTCCCCACGGTAAGGCTGCTGTGCGTCCCCTTCCCTTTTTGCTTCCGCAGTTTTATGCCGTGCTCCCAAGTAATTGATTAATCGATTGAGGTT…
MSTRG.1511.1	1	16910966	16912398	+	ACACTCCAATATGTCCAAAAATCATGCTTTGGTGCTTTTTGAACATTTTCATTCCGGTCAAAAACATCGCACCCGTGTGGGCCAATATATGCCAATATTGATATTATTTGACAAAAGTTAGCCACGCGAATCACGAAATGTGTTTTTGCCACGAACACACCCGATACACACCAATATGTACAAAAATCATGTTTTGGCTCTTTTTGAACTTTTTGATTCCAGTAGAAAACATCGCACCCTCGTGTGCCAATATTGGCATTAATTGACAAAAGTTCGCCGCGCGAATCACGAAGTGAGTTTTTGCCACGAACGCACCCAATACACTCCAATATGTCCAAAAATCATGTTTTGGCTCTTTTTGAACTTTTTGATTCCAGTACAAAACATCGCACCCTCGTA…
MSTRG.1512.1	1	16947326	16949547	+	TGATTTTTGGACATATTGGAGTGTATTGGGTGCGTTCGTGGCAAAAACACACTTCGTGATTCGCGCGGCGAACTTTTGTCAATTAATGCCAATATTGGCACACGAGGGTGCGATGTTTTGTACTGGAATCAAAAAGTTCAAAAAGAGCCAAAACATGATTTTTGGACATATTGGAGTGTATTGGTGTGTTCGTGGCAAAAACACATTTCGTGATTCGCGTGGCTAACTTTTGTCAAATAATGTCAATATTGGCATATATTAGCCCACACGGGTGCGATGTTTTTGACCAGAATGAAAATGTTCAAAAAGCACCAAAGCATGATTTTTGGACATATTGGAGTGTATTGGGTGCGTTCGTGGCAAATACTCAATTCGTGATTCGCGCGGCGATCTTTTGTC…
MSTRG.1514.1	1	16980229	16982899	-	ATCGCGTTGAAGATCCCACTGGACTCGCAGGAACTGAAGTGGACCAAGAAGGCTACGTTGAAGCTTCCGAAGGACACGTTCCACAAGGCAAGCCACAGTTCCAATCTTTGATCATATTGAAACCTAGTAGAGAACCACTTAGTTATTTTATGCATTGAGTATTTATAAAATTATTTTGCATATGAATTATTTTTTAATAAACTTGTTAGTTTAGTTATTACCCATTATTACATTGTTATTATTAGCCAAATCCATGGATTGTTATATCACGTCCTTTGATAACCTAGGTGTAGATTTATATACTTCACGATAATATTCTAGTGGATAAGACCACCAAATATATATACTCATATACATGGTTTACCCGTCGTCATGTGGTGGCGTGTCAGGTGATATAAA…
MSTRG.1522.1	1	17261897	17263928	+	TATCGCCGGCGAGTTGTGAGGACGATGCGGCGTCAGGCTGAGGTGAGCGCCATTCGTCTTCTCCACGCCGACCTTGTTCCGATCGGCACCTCCTCAACGCCGCCACCTCATCCGTCCATACAGCGCCGCAGCCATCGCCTCCCCGACTCCCGTCGTTGTCCACCCCGTCCCATTCCACGACCGTCGTCCATACCCCCCACCGCTGTGAAATCTGCCGCGCAGAGTAGGAGATGGCAGATGCGGTGGCATCCAGGGCTCCCGGTGGTTCGACGACGGAGACAGCCTATTCCCGGCGGCGGCGAGCTCGACGACGAGCAGATCGGGAGGCTTGTCCACCACCTCGAGTGGCCCTCCATGGGTGCCTCCCCTCCCCCATGGATTTGGTGGAAGCCAAGTCCT…
MSTRG.1543.1	1	17681372	17683657	+	CGCGAAACACTTTATGGCCACCTGCTGCTGCGATTAATGGATAGACAAAGCATGGTGGGGATGGCTGAGCTAGCACAGCAACTCATCTGTCGAGGGAGTGGTGCTGTGGTGGTGGTGGTCATGGACTCATTGGGCATGGCCGCCTCGTCCGAGCCAAAGGCATGTGAAGCGCTCGGAGTCAGAGAGACCAGGGCTGGGCTGGCGTCTGCTCGCTTCCCGAGAGAACCCCTTTGACCACAACCAACTGATTCCTATTGCAGCTAACTCAAGTGTGGAACTAGCTTTACGCTTGAAGCTTTCATTCAGAAAAAAAATAGCCTGCTTAAGTCAATTTGTGCTTTCATGCACATTCTACATACGGAGTAGTTTGTGTTTTGACTGTTGGGGCTTGAAGGTGTT…
MSTRG.1570.2	1	18021955	18025191	+	CGCCTTTGCCCCCGCGCGCTGCGATGACTCCGCCTCCTCCCGTCCCCACGCGATGACTACGCCCCCAAGCGCTACTCGCTCCCTCCTCCCATCCCCGCGCTACACCTCGCTCCGCGCTTCCTCGCTTCTTCCCGTCGTCGCGACCATGGTCTGCCCCCACCGGCACCGGGGTGGTTCCCCCTTTCCACTGGAGCCCTGCCTGGACTACCCCGACGGCGCCGGGGTGGTATGCCCTTTCCCTGGACTAGCTGCGGCACACGCCATTCTGGTCTGCGACTCTCCTCCTCTGAAGTCACTTTGATCCCCTTCACAAGCCTGAGCAACCCATGTGAAGGACGACGCCTCCGGCTACATCGCCTCCAAGCCGTCGACTGCGGCCGGTATACTGGAGGTGATGAG…
MSTRG.1577.1	1	18131773	18132475	-	CTGCTGGCAACATACGTTTCTATCAGCAGCTAGCTGTCCTAGCTAGCCTCATCAGTTTAGCGCATGGATGGGAGATTGGGAGGCGGCACTGCTCGATGTCTCTCTCACCCTCATCTTATCGCCCGCGTCAACGATATATAGCGCCAACCAGGTCCAGGAAGTTATTAAGTTCTTTGATGATACCCATGTAGCTGACCTTCTTCGATGATACTTTGTTCCCATATCTGATTGGTTGATGTTGATATACATTGCAATGTGTAGGCACCAAACAAAGCAGTTGTTGTGTTCCTCTACATAGAGATTTTGAAGGATTTAGGGTTCGGTGGGTCTCATCCTCCTGACTTCCTGAGTCGGAGCGGCGGCGGCGGCGGCGTAGTGCGGCGCGGTCACACGCAGGTG…
MSTRG.1605.2	1	18582399	18584627	+	TAATTCCCAAATCGGCCAAACCCTAACCAGAGGACCGAGGACGTGCGCGGTGTGGCGGCGAGGACGTGCGGCAGTGCGGCGGCGGCGACTTCCTGCTGCGTCGGCGGAAGGCGGCGCCAAGGCGGGTAGGAGCCTAGGCAGCGCGTCGGGCGGCGGCGACTGCAGTCTAGTCTGCAGCGTGCTCGTCGGCGGCTGCGGCAGAGGCTTCCGGCTGCGGCGTGCGCGGCTGCGTCGGCGGCAGGAGGCGCCGAGGCGTGCAGGCGGCGCGTCGACGGCTGCGGCCGTGCGGCGTTGGGGCTCGGCCAGGCGTGCAGGCCGCCAGTCCACCAGGCCACCACACAGGTCTGCACTGCCCACTCCTGCTCCAGTTGGCCGAGAGGAGCTGATCTATGCTGCGAT…
MSTRG.1649.1	1	19393466	19394560	+	GCGAAGTGAGAGCCGGTGCCGGTTTGATAGCCACACGACAAAGATATATCTCCAGTTTGCTGCGACCAGCGGCGAAGGCGCAAGAACTAATTGCTACGGACTCAATCCGGGGCACTTCCGTTGACAAGGGTCTTGATTGTGGGATGTGATTGATTAAGTGGGGCATGCGAGTGAAACAAGCGCCAGCAAGCGGCAGGCAGCAGATTTGGTGGCTTCGATATTTACTCCGTATTTCTTTTCATCTTGTTTAGTTCCAGATTCCTACAAAATAACCGGAGAATTTACCAAGATCTTGGCTAGGATCGTGCGACCACAGATTCATAACCGCAGAAAACAATGAACCAGGGGATAGCAATTTACACCACCACATCACCAGGAAAACAGTGAAAAATACAGGAA…
MSTRG.1660.1	1	19706304	19710498	-	GTTTTAGACTTAGTCTTTGAGTGATGCGGGTAATCGACGGCTTCTTCTAGGACTTGAACTTAATGGGGTAAACCCCTAGTCGGTGTGCTTGTGGATTGGGTAGACAGGCTTCCGTTGTTCTATTATTTATTTGGCCGGTCGGCCAATGTAACTAAAGTAGATGTAGTTTATAATCGCTTTCATCTTATTTGTGTTTGCTATGTATAATCATGCTTGAGATGAAAGTGTGAATCTAGTGCACATCCTGGGAACTAGATTCACATGAGTATGAGTTAAGAATATTTGAGATGTTATGATTGCTTAAACGGTGAAGAAATGATTTAGGCGCTGACATTTTCTTGATTCAACAGATCGACGGGAACGCCGTCGTGCCCACGGCACTCCGGAGCGCGCTCCAAG…
MSTRG.1661.1	1	19691828	19694303	+	AGCGGAAGCACTCCATCGCACTATCCCCACCACCGCGAAATCTGCGCCGCGGTAATCCCCGCCCTGGACGCTGAACGCGGAACGCCTCCTCGCATGGGGCTGCACAGAATCCTCCCGCCGGCCACCGCGCAAACACCACAGCTGCATCGCCAACCACTATTTCCTCCCCCAAATCGTGTCCCTGGCTTCACACCGCGCCCACACATTCCGCCATCGCCATTTCCTCCGTCCTAGGGCGAAGGAGAGCTCGCGACTCGCGGGAGGCGTCCTCCGCTCCACTACGCCCCGGTTGCCGCCACCTCCGCGTTACTAGGGGTGAGTAACTCACCGAAGTTCTCCCTAAGCATTGGAGGGCCTGCAACCAACGTCGACGCCCTGTCCACATGGCCACAACGCCGC…
MSTRG.1673.1	1	20041617	20044995	+	GTCCATTCCTCCCCTCCACCGCCGCCCCTCCCCTACTCTCCCAGTGGGCCGCCTTCACCATCCCCTCTCCGGCGAGTCAACGGCGGCAGCATCGCCTCCACCCTCCTCTCCTGAACCATCGTCCACCCTCCCACTCCCACTCCCACTCCCGAGCACAGTGCCACCACCGCCTCCTCTTCCTTCTCCACCTCACTCTCATGTCCCCATTACTGCCACTGCCGCCACCCTATCGATCTCTTTCCTTCATCCTTTGATTTGTTCGGTGCAAGCTCAGGATAGCCAGATCCGGTTCTTTTGAGCTCGGGACGTCCAGATCCGGCGCCCTTGAGCTCGGGGCCACTGGATGCAGCTCCTAGCGCAACGGACAAGCATGGTGGGAGTACAAGGGAGACCGTCCCG…
MSTRG.1680.1	1	20210254	20213318	-	AGGGCGAATCGATTGTTGCCGTTGGCGAAAGTGTGCAGGACCAAGAGTTATTTGAGGAACCAACTAAGCAAGGCAAGTCCTATTCAATTCCTCCTTCGATCATGTTGAATCCTATATTTTCGCAAGTGCTTTACTATTTTATAAATTGCATGCGATGTTTTATAAAAAATGGGGTATTGGTAGAAATGACCTAATTGCTGCATTACCTACCTTGATATATTGATTATCATTACTGTTGAAGCCCTAGGCTGAGTATATATGTGTGCTGTACAAGCACATTGTGGGTATATTCGAGCTACTACTATAGCTACTTGCTTAGCCATGCTTAGAAAATTTCCGATGGTTATATATGACATGATAATCATTCTTTACAAATGGGATATTTTTACACAAGAGTTG…
MSTRG.1680.2	1	20210258	20213318	-	AGGGCGAATCGATTGTTGCCGTTGGCGAAAGTGTGCAGGACCAAGAGTTATTTGAGGAACCAACTAAGCAAGGCAAGTCCTATTCAATTCCTCCTTCGATCATGTTGAATCCTATATTTTCGCAAGTGCTTTACTATTTTATAAATTGCATGCGATGTTTTATAAAAAATGGGGTATTGGTAGAAATGACCTAATTGCTGCATTACCTACCTTGATATATTGATTATCATTACTGTTGAAGCCCTAGGCTGAGTATATATGTGTGCTGTACAAGCACATTGTGGGTATATTCGAGCTACTACTATAGCTACTTGCTTAGCCATGCTTAGAAAATTTCCGATGGTTATATATGACATGATAATCATTCTTTACAAATGGGATATTTTTACACAAGAGTTG…
MSTRG.1687.1	1	20316711	20317623	+	TAATATTATGGGACGGAGGGAGTAGCACATAAACTCATATGTTCATTAAATTAGGTGCTGAAGGGGATTTGGATAACAGCTTTACAGTTCCAAAATGGCAGAACGATGTTTTGCTTCTGCTGATGCACAGAGGATAGAGCAAGGTGATGAACCAAAAACCAAAATCAGAATCAGATGTCCATCATATTGCTCCTGCCCTCATTCAGTGACTCCAAAACTCAGCTGAGGGGAATGGACATGATCGCTTCCGAGTACAATGAATCCCCAGGCGTTGTATATACTTGTATCCCATTCCCACGTGTGATCCAATGAAGATGATTAGCCAAGTCCAGTGTGAGTTTCTGTTCTTGAATCCATCTTCCTCAACCAAGAAGACGCTGTGTGTAGAACATAAACAGA…
MSTRG.1714.1	1	20733310	20734123	-	GTCTTGCCTGATTTCAGTGCAGAAATATCAATAGTATTGCAAACTGAGTTCTAATCATATCAAATCTTTAGTTTTCGTGACCCACTACCAACAGTGTTGCGATTCATCTCAGGCCAGAGAAATGCTGCTACAGTACTACAGTCCCTCGCCATGCATGTGCCGTCAGATGTCCAGCTGGTGATTCCATCCAGCCGTCCACACGGTCATCGCTCCATCCCTCCATCCCCTCCGTCCTCGCTATATTTAGTCCACGCAATCACCACACCAGCCACCGCCTAGACATCCTCGCTGCCTCCCTGCCAAAAATCCCCAAATCCTCCTCTTCTCGCCGCCGCCGCCGCGCTGTCTTCCTCCCGCCACGCCGCAGCGCCGCCTTCCTCCCGCGACGCCCGGCCGGCG…
MSTRG.1720.1	1	20730301	20732564	-	GTTCAAGGCTTGTAGGTTCCAGCTGCATGGCAATTGCTCTTTGGTGTTCCTCTACCTGTTATTTCCTGGTATTATTTCAGTTATTTTAGTAGTTCCTTGGGAATTCTTATTTGTTGTCTAATCTTTATCTCCGTATACATGATCATCATTTAATTGTACTGGTAAACATCATTCCCTACTCTATTTTTTATTGCACCAAGTAGTATGCATAAACTGTTATTCAGTTATCTATGTATATATATATATTTGGCAGTTTCTCACTAGCCATTTTCGTTCTCTGGGATTGCAAAGAGCACAATAAGAGGCAAGCATTGAACCTTAACTAACAGGATAACCAAATATTGTGATAGCATTTTAATGGTTTGTTCCATATTTTGTAAATCATGGATTTATGGTTTG…
MSTRG.1891.1	1	23431412	23437781	-	AGTTTCAGAGTTCCACTGTGGGATTGAAGGTTGCTGAAACTGAGACAGTTGCAAAAATGTTGAACTGCCCCATTGGAGTTTTTCCTATGAAATATCTGGGTTTGCCAATTGGACCTGAGAAGATTCTTACTCCTAAGTTAAATTTTCTACTTGAGAGAATGGAGAAGAGACTGAGTGGATGGAATGGTAGGAGTTTGACACAAGCAGGGAGAGCTGTTCATATCAATGCCTGCCTTTCCTCTATACCTTCTTATGCAATGTGATTCTATCTTCTTCCTGAGGGGACACATCAAAGACTACTAGAGGTAGATATTACTGGGCTGAAAATAAACACAAAGGGCTTACTATGTTGACCAATTAACTGGATGCTCCACAGAAAGTCAATCGTTCTTAATGAAG…
MSTRG.1902.1	1	23644931	23647557	+	CTCGTCCTCCATTTCCCCATCCACATCTCCTTCACCGTCTCTTACACCTCCTCTCCGTTCCCAGCACCTCCGCACCTCGTCCTCCCCATCCCCATTGCCCCACCGTCGCCACCTTCATCTCCCCGTCTCCATCGCCTCATCCTCTTCCCCAACACTTTTATCTCTTTCTCTCCACATATAGATCAATCATGCGACAAATTAGCTCGATCTATAGATGGATCTTAGCGGCATTGTCGATCTGTGCCCAGGATGAGGAGATCGGGGTTGGGGAGATGAGGAGGCGACAACTGCGTGTCGTCAGAAGTCATCGCCATCTCCTCCCTTCTTCCTAGCTAGCTCCCAGCCTCGCCTCAACTACCACTCGTCAGGAACTCAGGAGTCAGGATTGCTCCAAGCATG…
MSTRG.1908.1	1	23630795	23631635	+	CCCGCGAATCTGCGAGTTCGGCCTTAGCACCGCGGTCAGCAGAGCAGGCGATTGGTGGCGGCGCCGGCGGGACTCGCCGGGCCAGCGCGTGCCACAGCCTGCCGACGAGGTCAGGGATTCAGGAAGGCGCACCGCGCACTGTTGCTTCATCTGCAGGGCCGGCGTTCTTTCGGCGGGGGAGTGCCGGGTGGCGGTGGGCGTCGATCCCCTCGAGGTGCTCGACCGTTTGCCTGACCGGGGCGCGGTGCATCAAATGAATCGACGGGAAGCCGGGAACTCGACCAGATCAACAGTGCGAGCCCCCAAGCTGGTCAGTGGAGACTGGAGCAATGTCTCAGTCTCACAGTTTCGGGGAGTCTCCTCCGATTCAGAGTCGCCGATATGTCACGATGAGCTTCC…
MSTRG.1940.1	1	23914869	23919160	-	GTTACCATGAAAGCTTGTCCCTGGATGATGCAGTACAAACATTCCAGCAGAGGCAGCTGGTTCCGTCGGCATGGTTGTCACTTGTTCATGCAGTGAATCGGTGACCTTGATTGACCTTGGAAGATTAGATAGAGAGGCCATTGTTGTTGCGAAGAAGATGATTGTGATCCGATAATAATGTGCCATATGTAAAGCTTAATCTATTTTCTGAAAAACTGTCTAATGGTTTGGCGCCTTAATTTTTATTTGGCGCCTTTGTTTCCCTGGAGGGCCACGCTAATTAGGATTAATCGCTAACTGCGTAATCTGGTGATTGACGGAGAGAATAATCCTGTAATCTCCGTTTATGGTGGGGCCACACAAAAAGAATCGACAAACGAATGCCCTCCACGTGGTACG…
MSTRG.2031.1	1	24753558	24753930	+	TACACGTATATACACATATATATATATGTGTGTGTGTGTGTGTGTATATATATATATATATATTAGGTACGTAGCTAATACAGCCCGATATATGGCGTTATATGTAACTATATCTGTACGCCCGAAGAAAGAAGTAACAAATTAAGCTATATACCTCTCAAGATACAATGTAATTAAGGACCTAGCTAGAAGATATATATATATATATGCTGCCTATATATATATACCTCCTATATACGGACATATATAATTCAATTTAGTCCACGACGTTGTTGCTGAAGAGCTTAAACTGTCCAGCGTCGAGCACGAGCTTCCGTATGGAG
MSTRG.2066.1	1	24989999	24994505	-	AACGATGGCATGTCCATTTAGTTGAAAAAGAACAGTTGGGAGGCCCTTCTGTAAACTGTAGTTGAAATAAATAGCATATGTACTGTAAAATTTATTATCAGTCTTCTGTTTGACCAATCACTGTTTATTTTCACTGGAGCTTGCTTCATTCGTGAATCGTGATAATGGAAAGTTCCCACTTTCCGCATAGATGCCCTGCAATAGCAAGAAATTTGATGTAGCTGACTGCCTCACTTTCTCGGTCGTCTTTCCTGCTTCCTTCCTGTTTTGCACAGTTCTTATCTTCTTCAAGTGTGTTGGGGCAGATCACAGTGAAACTGTGAAGGCTTATCTTACCCTACCTAAATCACCATACATAGTAGACTGAAAGAGAGTGCTTCCTGGTATAGTAAATCACAG…
MSTRG.2069.6	1	25019195	25021612	-	TCCTGGAGCATTGTTCTGCTTGACGGGTGGACAGGGATAAGTGTGGCCTTTTGTTCTGTAGCTGAAAAAGTGGAAGCTATGTAAGGAATGTTAGCTAGCATATGATCAGAGTGATCTAAGGTTTCAGTCTGTTGGATAGGATTGTGTTGGCTTAATGTTTAAGCTTTTGGGTATAGGTGGAGATCTCTTAGTAGCTTTCTTTTAAGCTGGTAACCCCCAAGCCTTTTGTCTTCTGAAAACATCTCTATGAAAATATTTACAGTTTGTAGTTCAGTAAAGCCCCCGAAACCCTAGCCGCCACCACTCCCGTGACGGTGCGTCGCTTCCCCCTCCTCGCGCCGCCTCTCCCCGCCACACCGACACCCTGCGCAGTTGCGCCGCCGCTCCATCCTCCAGCAC…
MSTRG.2124.1	1	25546820	25548881	-	CGGTGCGGCGAGGGTGCCAGGCCGGCGCGAAGCGGCGGGGCGCGGAGGCCAGGCCGGCCGACGCGGCGGCGGCCGCCGGCGGCCTCGCGGCCGGCGCGAGGGTGGCGAAGCGCGGAGGGCGGCGCGGCGCGCAGCGATGCGGCGGCCGCCGGCGCGGCGCGCGGTGAGACGGTGGCCGCCGGCGGCCTGCGGCTGTGGCCTGGCGGCCGGCGCAAGGGTGGCGCGGCGCGTGGCAAGGCGGTGGTGGCCGGGCGCGGCGGTGGCGGCGGCGAGAGGCGGTGGCGGCGCGGCACGGCGGCAAGCCGGGCGGGAGCCGTGGCGGCGGCCGGGCGGGCGGGCGTGGCGGCAAGCCGGGCGGTAGCAGCGGCGCCCGGCAGGAGCCGCGGCGGCGGGCGGGCG…
MSTRG.2124.2	1	25547376	25548881	-	CGGTGCGGCGAGGGTGCCAGGCCGGCGCGAAGCGGCGGGGCGCGGAGGCCAGGCCGGCCGACGCGGCGGCGGCCGCCGGCGGCCTCGCGGCCGGCGCGAGGGTGGCGAAGCGCGGAGGGCGGCGCGGCGTGCTTATTACGCCATGGACTTGAATACCGCAAAGAGTATGATGCTGGACGACAGCAACATCAGCCCAAGAAAGAAGACATTCACGACAGAAATCCCCTCTTCTCCCAGATCCGCCTCTCGCTCCCCCAACTCCAGTTGTCGCAGGAGACGCGCCGCTCCCTCCACCGATCCATCACCGTTGCCCCTGCTTCACCGAGGCCTGCAGGGCTTACCCACCGCCAACTCTACTCCACCCCCTAACTCCCCTGCCGCCGTCCTTCTTCTTCCTTA…
MSTRG.2173.1	1	26299321	26300406	+	TGAGATCTCATTCTCATCCTGGCAGTCGGGAACTCGGGATCGATGGTCAATGGATCACCGGCGATCTACACCTCTCCTCGCCAGCGGCTGCCGCCGGTTCGTTCACTTTGACGGGCCACCACCAAGTCGCCTCCTCAGATTGTAGGCGGCGCCAAGGAAGGTTCCAAATCAAAGTTGACAGGATAGCACCAAGAGCAGAGCTCTCAGATCGATCAGAAAGGTACCCTGGCGACGATGTTCTCCTGCGACATGGCGAGCCGGTGGAGGGAGCTGCACGGCAGCGGCCACTGGGACGGCCTGCTCGACCCGCTGGACGTCGACCTCCGCCGCTGCCTCATCACCTACGGCGAGATGATCATGGCCACGTACGAGGCGTTCATCGGCGAGCACCGTTCCCCG…
MSTRG.2209.1	1	26698614	26703308	+	GGCGCGCGGAGGCGGCGCCGTTCTCCCCCACCTAGCGCCGCCGTTTCGCCGCCTCGGCAGGCGCGCCGGCGCCCCCTTGCTAGCTGAAGTCATCAACCAGTGCCCGCGACGCCCGTGGCTGGCTCCGTCCGTTTGCTGCCACGACCCACGAGGGGGCGCCGGCGGAGTCACGAGTACTCGCCGCGCCCCGCGAGGAAAGATCGGCGCCGCTCACCCACAAGTCCGCCGCTGTGGCTCGTGCCGTCCGATTTCAGTTATCATTCTCCCTTGAGAGCATCAAATTCTCATTCTTCATCTTCTCAATCTCTGATAACAAGTCTGCACTTCTTTCTCAGCTAGCTGGGCCTTCTCGAGTTGGGATGACAAGAAGGTGCATTTCTCATTTGTTTCTTGTAGCTG…
MSTRG.2209.2	1	26701426	26703308	+	TCTAGAGCTGAAACTTGGCTCTGTTTCTGTTCCAACTCACTTTCAAGATTCTTCAGATTAGCCTCCAGCTGTTGTACCTGTAGGAGTGCTGCATTTTTCTCCTCTTGGCATACTGTAAGCTCATTATACATATCAGTCTTCGCTGCTTCAAGGTTTTCAACAGCTTCCTGAAGATTTGAAATTTGTTGGTTTTGCTCTTCTAACTTGTTACCGAGCTCAACAGTAGAAGCAACAGCTTCATTCTTCTGTTCTTGTACCATTGCAAGCTCATTTTGTAAATTGGAATTTGCCAACTCCAATTCTTCATTATTCTTCTGCATAACTGAAATCTGCTCAAATTTCTGTTCCAAGTCATTACCAAGATTCTTAAAAGAAGCTTCTAGCTGTTGGAGCTCTGAT…
MSTRG.2279.1	1	27431030	27433205	-	AGCCCGAGTTCGAGGAAGCTCCGGACGCCGCTTTCGAAGGAGAAGACCCCAACGCTGTGCAAGGCAAGCCCCTTTGATCACATTGCCCCTATATTTTCAATGATATGTTGTTTGCAAAGATGCATTGTTAGTTCACACGATTAACATGTTTAGGCCTCGGATTGTTTATACAACCGACGGACCAACCCAGTAGTCGCACTTATATTACATAGGTTGATGTTTCCATACCATTGATAGCTCCACAAATATTTGCGCCGGTATCATTATTCGATTACCGAGGTAGTTTCGCTTAGCCATGCTTACGTTGTTGCCGTGTGGGAAACTTGGGTTATTCCAAATCCATGTTTAAAAAAAATCCGGTATGTTGTACCGAGGAATTGTGAAATAAAATGTGTTGTG…
MSTRG.2305.2	1	27714552	27716122	+	GTCTGACCGTGCGCCGCGCGTGTCGTACGTACATAAGCGGGGGCCTCCGCTAGCTAGCTAGCCGGAGGGATCAGCACGTCTCCCAGTCGCCTCCAGCAACAAGCTCCGTCTCATTCATTCGCCAGTGGCAAGCTTATCGCCGGCCGGCCGGCCACCCACCCTCGCGCGATCAATCGATCGGTACGGTCAAGCTAGCTAAGACGAGCTATGGCCATGCTCGGGAGGAAGAGAGGGGGATCGTCGTCGGCCAAGCTGCCACCCCACGCCGAGGACCCGCGTGCGGCTCCTCCGCCGCCGCAGGCCGGCCTCACCGCCACCGACGGTGGGCAGGAGGTGGCCATGTCGCAATTCGTCGCGCAGCTAGCGAGGCGGCGCGGAAGAGGCTGGACAGCATGAACC…
MSTRG.2358.1	1	28185641	28186655	-	CTATGTATAAGTGGAAGCAATTCATCATAGAAACAAGATGGTACAAGTTAGACAAATATGTGCCTTGCATTTCTACATCAACAAAAAGGCCCTTGAAGTGATGCAATCCTCTGAATTCAAGGGGGGAAAGGGTAATTGCTGCAAAGGCATCTAAATAACCACCTTAGCATTTAGGCCAACGCGGCCGGTTGGCACATAGGAGTGAGGAGCTGCCCCGCCGCCGGCGACCACGGCCCGCCCCGCCCCCAGCTCCCCTGCGCCGCCACCTCGGCGCCACCAGCTCCTCTGCCGCAGGACATAGATGCCTTTCTTCCACCCGTGCTCGCGGAGGTGGCTCGGCATTGGCCTTGCGGATGGGAGCAGTTGTCCTAGTGGCGCAGCTCGCGGCGGAGGGCTGGG…
MSTRG.2439.3	1	28822084	28824470	-	ATAACGTGTCAATCTGTGTCATAGTATACTAATTATGCTTAGATTATGGTGTTATAATGTATGAATAAGTAGTTTTGCTATAGGTTTTTGTAACGACCCGCCTCTCCCAGGCCGGGCCCACTTACATCTGGCAGCTTTCATTGGTCATAAACTACCCTCACAGACCAACACATGTCTTTTCTGCACACTTTGTCCTCACTCGTGTGCACCCGGGAAGAATTTCCTGGTCGGTCACCCATCCCAAATTGCTCCAGGCCAAGCACGCTTAACCCTGGAGTTCTTTGGAGATTGGCTTCCGGAAAAGAAGTTGTAACTTGTTGATATATTAATCCTATTAAGCCCTAGGCCGGGATGTTACAGTTTTGCCAAAAGTCATCGGTGTCGCCTGACACAGGCCCT…
MSTRG.2478.1	1	29213515	29214528	-	AAACCATTTCTGCAGCGGGGCTCTGTGCAGCGGCGGAGGCCGGCGGGGCTCGGCAGCGGCCTCGTCGAGGCGGAGGCAGTGGAGGCTTGAATGCTTGAATTTTTTTGATGCTTGAATGCTTGGGGGAATAGAAATTTTTGACTGTAAATTTAAATTGTGCTTGTGTGAATTGAATTTTTTGACTAATTTTTGCTTGGGTGAATGGAAATTTCTGTGGATTTTTGAATGGTGGAGCGTTGATTTTTTTTTTAAACTTGGGGCGGCTACGCTAAGAGACCCACTATAAAAAATTGGGTTTTCGCTGACGGCCGATTTTCGCTGGCGGCAGCTAACTTACACCGACTATGAAAAAAATATTCCCTCTATTAAAATCTTCTCCAATCTTATCCCTTCCCATTC…
MSTRG.2500.1	1	29319567	29321420	+	GAACTTACTGAACAGCTCTATACTTTTTATAGCTATAATTGAGCATGCCTGGGACACAATGAGACGCTTGATTAGGACTTGCCGGAGTGCCATAATGTTGCGGTGCAGTGAAGCATGGTAAAACAATCCAATATATGATTGCATAAAGTAAAGACCAAAGACCTGCATTTGCCAAAAGATTGGTTTACCATGCAAAGGGAAGACTAGCTTTACGATTCCTTCATCTTCCAGCCTGGTTAAGAGTGACTCATTTTGAGTCCAGTGGAACTCTTTATCGTCAAAGCTGAGAGTTATATCAGAATCGGTCTTGTTCACCTGCAAGTCTCCATATCTACCTACTGTCAAATAAGGAAATATGAAGCACAACAAGACTAATCACTTTGTACATTAGCTATATGT…
MSTRG.2676.1	1	30624885	30629901	-	AGGAAGAATACGTCGAAGAAGAAGAGGGTGAGTTTGTTGACGACCAGGCTCAGGAGTTTGCAGACGAAGGAAAGTTTGCCCCTCCTTTGACCACATTGATCCTATGTTCTATTGGGCTAAATGATTCTATTGCAAACATGCATACGTTAGCTAGTATTAATTTTGGTAAAAAAAATATTATATAAATGTGGGAATGGTAGATATGACCTAATTGCTGCATAATCCACCTTGAAATATTGAACCCTTGCTGGTTGTAACCATAGAGTGCTTTTGAATACAATTATTGTGTTCTTTGGGATTATACTATGCTTATATTGCTGCTATATGCTTATATTTGGTTACCGCCTTGCAAATTACTCGTTTTGATAAATGTTATATGTGAAAATGGTTATTTTGATG…
MSTRG.2676.2	1	30627427	30629901	-	AGGAAGAATACGTCGAAGAAGAAGAGGGTGAGTTTGTTGACGACCAGGCTCAGGAGTTTGCAGACGAAGGAAAGTTTGCCCCTCCTTTGACCACATTGATCCTATGTTCTATTTTACAGTTCGCGCCTTGAGTCGACCCGGCGACGTCGACGCCGGAGTTTTGCCGCCGTTGGCCATCAACCACCGTCTCCGCCGCTCCCTGGACCTCGCTGCCTCCGTTTCTCTGCTTGACCAATCTGTCGAGCACGTGGTGGGCGTCACCGTCCTCGCCGCCGGCCACCCGAACCGCCGACGCCGCTCCGGCCGCCGTTCCTCACCACCGAAGCAACACCAAGCTCCTGTGGAGTGATTTTAATTGTTTTTGGATCTTAATCATCTCATCATCACATGCATCTTGAT…
MSTRG.2855.1	1	32064399	32070409	+	GAGCAGTCGTGCAGGAGGCACTCCCCAAAAACCTGATCACCCGCCTACCCGGTGCAGATCTCAGGCGAAGTGTGGTTTCGGAGGCACTGCTTCTTCCAATCTCTCGTGCGCGCAAGAGATCAGAAGCGGGGAAGCGAGAGCAACTCAGGCGCGGAGAAGGAGAAACTAACACCGGGAAATAAGCGAGGAACTCGGATCGGACTCGCGGCCTCCTTATCTATCAGGAGAAAGAACGTGGACGCGCTGTTGCGGAGGGAATCGTGGGAACGTGGGTTAGTGGCTGCAAAAGGATAGCGACGTGACACCCGCCCGCCGCCAGCCACGCCACGCCTCGGCCACGGCCACGGCCCGGCGCGCGCGCGCGCGTGTGGCATTCCGACCCCCACCTCAACTGGTCAA…
MSTRG.2949.1	1	32900840	32907761	-	GTGACGTACCCGGTGGCCGAGGCGGCGTCTATGCGGGTGCGCGCGATGGGGCCGTACGCCCCGAGCCGCGACTTGAGCTCCATCACGCCGCACCCGGGCGGCAGCCCCGCGACCATCACTAGCAACGGCTCCGAAGCCGCCGCCGCCGCCGCCGATGGAGCCTGTACCGGCGCCGGAGGAGCCTCCAGCTCGTCGGCCTCTAACTCCGGCGGGCCAGGGCCGTGGCCGTGGCCGCGGCCGCGGCGGCGGCGCTTCGCCGGAGGGTCGGGGCTCGCGCGCCCGCGCTTGCCTCTGCGGTGACGGGTCATGATGATGTCCACCGAAGTGTACTCCCTGGCCGGGATAGTAGGGGAATCTGCTCAAATCTAGCAGCGCCTTCAAACAATTCTCAGCAAAGCT…
MSTRG.2950.1	1	32900849	32908968	+	CTACTATCCCGGCCAGGGAGTACACTTCGGTGGACATCATCATGACCCGTCACCGCAGAGGCAAGCGCGGGCGCGCGAGCCCCGACCCTCCGGCGAAGCGCCGCCGCCGCGGCCGCGGCCACGGCCACGGCCCTGGCCCGCCGGAGTTAGAGGCCGACGAGCTGGAGGCTCCTCCGGCGCCGGTACAGGCTCCATCGGCGGCGGCGGCGGCGGCTTCGGAGCCGTTGCTAGTGATGGTCGCGGGGCTGCCGCCCGGGTGCGGCGTGATGGAGCTCAAGTCGCGGCTCGGGGCGTACGGCCCCATCGCGCGCACCCGCATAGACGCCGCCTCGGCCACCGGTTTTAGTTGTACAGGCAAGCGAGGCGCCGAATGACTTGAGAAGTACAGCTCAAGCCAAC…
MSTRG.2950.4	1	32907608	32908968	+	GGCGTCACCGTCGGATCCAAGAAGTTTTAGTTGTACAGGCAAGCGAGGCGCCGAATGACTTGAGAAGTACAGCTCAAGCCAACCCAGTGGGGGAGAATACGCATGATGCGACGAAGAGGAATGCAAGCGAATCTTCAGCGTTCTCGAGCACGAAAGCGGCTCCAGAAGGAACCTACAAAGCTAGAGAAATAGTCGCCTACGATGATCTGTTCTGAACTTCTAATAACCAGCCTTCTTTAGGGAGGAGGTGAGACAACCATTCAGGTTTGTTCTTGTACACTGCTAGGGTCTTTAGGTGAGTAAGCTATGGGTATTTTTTAGTGTGTGAAGGTACCTTCAGATGGGTAGGTGTTTCTTGTATTCAGCATGTATTGTGGAAGTTATCATCAAAACATGAGA…
MSTRG.2951.1	1	32902194	32909005	-	GTTCCTTCTGGAGCCGCTTTCGTGCTCGAGAACGCTGAAGATTCGCTTGCATTCCTCTTCGTCGCATCATGCGTATTCTCCCCCACTGGGTTGGCTTGAGCTGTACTTCTCAAGTCATTCGGCGCCTCGCTTGCCTGTACAACTAAAACGAATAATAGTCGAATGCACTTGAATAGAAATTTTGAGAAGATGGTAAGGCACTGTCAATATTAACAATCTAACATACATAAATTCTCATGTTTTGATGATAACTTCCACAATACATGCTGAATACAAGAAACACCTACCCATCTGAAGGTACCTTCACACACTAAAAAATACCCATAGCTTACTCACCTAAAGACCCTAGCAGTGTACAAGAACAAACCTGAATGGTTGTCTCACCTCCTCCCTAAAGAA…
MSTRG.3039.1	1	33643579	33649312	-	GTGCCGTGAACGACAACAACAACAACGGAGGCAATTCTGCCTCACCATCCAGCGGAGGGCCATTCTCGGGGTATAATCTTCTCCTCCTGCTACTGTTGCTAGCGCTATTCATGTTCCCATTGTTAGCGAACTATGTGCGCTATGTTCTTGTTCCTGTTCTACATGATGCCTCTAGCATGTTATCGCGTTACTGGTATGTTCCTGTTTCTGACATTCATGATGCGCCTAGTATGCTACTGGTTATGTTAAGATCACCCTACGCTATTTATGCCATGATCATTGTTTCAATTTCTTGGATATCCGGATCCGGAGCTGGTGCGCCAGGAGGA
MSTRG.3045.5	1	33673479	33674489	-	ATGGATCGATGCCGATTTTGATTCCTGGTGAGCACTGGATCTTGGACTCATGGAGTGGCACACTGCCTCGAGTATGCTCAATCACATTAGCGAGTTCTTGTTGCACTTCAATTGGATAATCAGAGATAGATATAGAGGGCAGGATTAGTGGCGAGCTGATAAATTGGTTACGAAGAGTGTAAGGTCATTGTTTATATCTGTGCACGTTTTTCTCCAACCCATCAATGTACAATTTATAGAGGCAAGTTTCTCTGCTGGGCATCTTGAGAATTGACAGAAACATGACATACAAATGGAAGAAGACAGTTATGTTGGATGAGTTATCTTTTTCCCCAAAATTTTGAAAGCTACTCCGTATTTGCCTGTCAATATCCATTGTAGGTACAGGATCGTCGAATC…
MSTRG.3046.1	1	33683976	33688587	-	GATAAGAGTAAGAAGCTATCAGCTCACTGACGAGCAGGGATTTTTTCCAAACAGTTAGTGAGTGTAATCACTTGGTGTGAGCAAATTTCTGCGCCCAGTTACATCATCTGGCATTTCTTCCAAACAGTTAGTCAAAACGTTCCAATCAGCAGGGATTTTCTTGCAAGATACTATCATGCTTATGTGTCATCATTTTTTTCCTTGGCATTTGTTAGACATCATTGTATGGAGTCATGACCCACAGTTTGACTAGTCGAATCCAAGGAATAGTAGGCGTTAATCAAGTGGAGCACAATCTGTTTTCTTGGAAGAGAAGTAGAAGAGGATAAATTGAACCTTGAATGAACTTCTTGAGTGATGATACTTCTCGTGGCTCCCCGCGCCGGACGCCCGGCTATA…
MSTRG.3061.1	1	33747285	33748547	-	ATCCCGACGAGGGAGATGGCGGCGGTGGAGACGGAAGCGGCGGCGGCAGCGACAGCGAGTCGTCTCTGAACGGCGCCGGCGACAAGGACGAGTAAGCCTTCCTATCTCCCTCCCCTACCTCTCCCGGGTCGCCTCGCGTGGCCCGTGGTGGTAATCTGACCTCGCCGCTGCTTTTTGTGTCGTGCACTACCCGCTTACTCCCGTTCGTTACTTCTGCGACTCCGCTCTCCGGCGAGGCACGTGGCCAGCCACCGAGCCGGCCGGTGAGCTACTGTATACTATACGTGGCGATTCTCGATGATTGCTTCGTTCCAATTGTTCCTTTTTTTCTGTCATCTTTGCGTTGGGTAATCTGATCAAGTTGCACGAAGGGTACTGGTAGAAATTAGCTTACGATGC…
MSTRG.3065.1	1	33506260	33545677	+	TTAGCGAACTGAAACATCTGAGTAGCTAAAGGAAGGAAAATCAACCGAGACCCCGTTAGTAGCGGCGAGCGAGAGCGGAACAAGGGTTTTCATCAAAAGAAATCCGAAGCGGTTTCATTCGATTTGTTGTGGATTGGATGATGGAAAAACCAGCAAGCAGCAAGCGTAGGCTGTGTTGCCGTAGCGCGCCCTACGGAGTTGTACAAAGTCAGCAACCGTTTTGGGGCGCAAGCATAGGCAACACAGGACTGATGACGGGGTGGGGCGCGCAGTGAACTGGTTTTCTAAAAAGATTGGAAGATCCGGCCAAAGAAGGTGATAGCCCTGTTCATTCGTTCCCATGGTTCGATCCTTCCCAGTAAAACGCGGCGTGTTCGAATGATGATCGCTTTTACGCGA…
MSTRG.3069.1	1	33527522	33528543	+	AGGAAAGAGATATAATGAAATTCTTGATTCGATCTTCCGACCTAATTTATTTGATTAATGGATCAACAACCAAACCCCCATTTTCTGAAAAAGGAGAGTGGTCTTATTCAAATTCAAAGCGCTTCGTAATCTTCAACCAGTTCTGTGCTTCAATATAATTTCCCGGAGTAAGCGCTATAGCTTGTTTCCAATACTCAGCAGCTTGATCAAACCAAGCTTCTGCAATTTCTGAATCACCCTGTAGAATGGCCTGTTCTCCCCGGTCGGAATAGTCACGGCCATATTATTAAAAGCTT
MSTRG.3083.1	1	33819033	33819638	+	ATGAAAGAACTGCTAAGCAAAATTCTAGCTGATTCGACTAAGATTGTATTCATTAATTATTTCTGTTTATCAAAATTTAAAAAATTCTTATGTATGCTATTCTTCTTCTTCTTCAGATTCAAGAGAAAGCAGTGAGATTAGCAGCGAAACTTCACTGTGCAACGTTTTCAGAGACAAGTTACAAAAGCAGCCACACACCTAAGCAGACCACCAGTGAGACAAATGGGGAGTGGATTTTGATCCTCAAGGGGATGTCCCCTCGTTGTTTGCACGTCACTCAAACGGGTGAAAAAATTTGAAACGATGTATTAACACGTGATATTCTACTTAATTTTTTTCAATTTTTTTTATAACCATTTAAGTGACATACAAATAACGAGGGAACATCCCATTGAGGGA…
MSTRG.3153.3	1	34560196	34564315	-	GTCAGTCTGTATATCACCTCCATATTCATCTTCTAGGGGGACGTCAGATGAACTGGCCTCCTGGATAAGTTGTATATTCCCAAAGAGGTGCTCTGTTATGAAAATGTAACCGGTAACATTCTCTTTATCTCCATCTGATGTGATGAGCAGTTTCCTTTATGGTATGTGCTCTGTAACTGCTATATACTGGTCTTAAGGTTTTCCGTTTCCTGTTTGCGACAACATAGCCATGTCAACAGATTGATCTCTGAAGCAGTGGCTAATTTCTATTGACAGCCGCAAGAGCATCCTTCTTCTCCCTGAATGAATGTTATCCCTGAAAGAATGCAGAAATGTTTTCGCGTGTGTTCTGACAATTCCTGCTAGATAACTGACTTTCGCATGTTATGCCAGAGTGCT…
MSTRG.3207.1	1	35110199	35111309	-	CTGGAGATGATTTTTTTTTCTTTCCGCGGGAGAAAAATCTGGATGCTCGATTTGCAGCTGTTCATTGAGGAAATGTTTTTGATTTGATTTGATTCAGAAAGTGGGATTTTCTTTTTTGTTGCTGCATCTGTCTGGATGTATTAAAAGTTGAATATATTTGTTCCGCTCCCGACATCGTCGACTGCTCTGCCACCTCCTCAACCTCATTGGGTTCCCTGCCGTCCTCTGCCTCCTCGGCTGCCCCTGGAAGCTCTCCTGCTCAACTCTCAAGGCCGACGCCCGGCGCTGAAGATGGACTCGGACGCCGACGCCCCGACCTGCTTCTGCTCCGCCGACGTCCTCCTCCCACTGCCGACGCCCTCCAGCTCCAACGTCTTCTCCGCCGATGCCGCCCTCCAG…
MSTRG.3246.1	1	35488649	35489812	-	GCGAGCGCGGGAGGAGAAGAAACGCGCGCGCAGGGAGGGCGATTTGGGGATGAAGCGCGCCGGGAGGAACCGCGCGGCAAAGCCACGCCTCAGCAATGCGCCATGCCCTTGTTTCTCCACGCTGCCCCGCCTCGATAGCGCCGAAGAACGGGTGACCAAGTTTGGTCACACGCGCTCGCGATTTGTGGGCCAACGCTAGGACGTGGCGGCGATTTTTGGCGGCTCGCCTATGTGGACCGCTCGGGCTGAATACCAGCAGGGTGCACTGTGAATGGCCTAACTGTATTGCCCTCTTTCTCAGCAAAGCTTCGCTCTAAAGTTGTTACTGTATTTCTAGTGTTGCACATACAAAAGTAGTACTAGTACTCCTTTAGTTACAGAGTAAATACAACTTGGAGA…
MSTRG.3259.1	1	35518438	35523798	-	ATTCTTGACATTGTTAGCCCACAACAATGAACACCAACTTTCTGGTGGAGCTATTCAGCAGAAGAGTGCACGCATCGGGGCAAATGACAACATGTAGAGCAACTTACCTCAGATGCTGTTTTCCTACCATGATGAGATTGCCTATACCCGTGACATTTCCTTCTACTACTTTGAGAAAGTTTTGTCGTCCAATATGGTGCTAGTATTTTACCATGGCATCTCTGGCTCAATCAACAACTGTTCAATTTGTCTACATCCGTGACATCTTCTTTGGCTAATGGCTACTGTGAGAGTTTTGTTGTCCATTATGTTTTTTTTGTGGTATACTCCCTCCAGTTTTAGGTTTTGTTGTTCAGTTTTGTGGTTTACCAAAGTCAAACTACTTTAAGTTTGACTAAC…
MSTRG.3311.1	1	35956631	35959587	+	CAGGGGCCGTCGGGGGGTCGGCCGCCCCGGACGGCGCCGCCGCCCACCGCCGATCGCCGTTGGTAGTGGTATGGTGTGGCAGCAGCGGCGGAGATTGGCCTCGTCCTCGCACGCCGGAGTCGCCGAGTTCATCCTGCCGCGGCCCGCGGGCCCTCGCTCGGGTGCTCGGGTCGGGGGAATCCTCTAAACCGTACGGCGTCGTGTCCGCGAGGGCCGCCGTACCAGATGCTGCTCAAGTAGCCCGGCGTGCATCTCGTTAGAGATCTATACGAAGGGGAGGACATGAACAGCTTCCAGCAGAGGCTCGCGGGGAGGTTCAGAGATCCGACCACACCACATTGGTCATCCCTAAGAAAGCGTGGAGGCGTCGAGCTACTAGATTTTCTGATAATGGCAATT…
MSTRG.3312.1	1	35957180	35959019	-	GAATTACCTTCTTCGGCACAGTCTGGAAGCATCAGCTAGGTGCTGACCTAAAATAGTTATCCATAGATCCATAAGTCAATGAGCATGCCACAGCTCTGAAGCATAAAACATATAGACCTACACAAATACTTGTCAGAATTTATGAGTTATGACAATATGCTACTATGAACATGGAAACGAGGAGGACCCTTCTTCTGGATTCCTCTCTACCCCCAACAATGGCCTGACACCGCTGCCCTGCATGCAACCCATGCAGTGTTCTCACTACTTCTCAGCTTCGCCGGTGGTGTTGAAGATGATGCCTCAACGGCCGATGCAGCGAAGGTATCCACTAGGCAGGTGCTAGGCCATGTAGGGCAACTAAACAACTTTGGCAGGTCTTCCTTCTCCATCTCGACA…
MSTRG.3334.1	1	36110798	36111780	+	GAAGACGGCGGCGACGGCACGGCGCCGCTCCCGCCGCCGCCGCCGCCGCCCAAGCTCCCCAGCCGGTTGTACGCGTGGTTCTGCATCGAGCCCCTCCCAATATTAAAGCCGTTAGTTAATACCCCCCCCCCCCTCCACTGTAGAGCTAGGGTTTCTCCCGCGCGATCGATCGCGCGCCGCGCCGCCACGCGGCGGGAGAGCGAGACAACACCGAGGCGTGGCGAGCCGGAGCGGAGGGGGAAGGGGCGCCGCACGGCATGTGTCCGGCGCGTGACCCCGCGCGCGCGCGTGCGTGGCCGCGTGGGTGCCGGTCCGAGCGCGGCGCTAGTGGCCGCGCGCTGGTGGTGGACTGGTGACCTCCCCTAATCGGTCGCGCTCGGATTCCCAGAAGTTTTTTCG…
MSTRG.3457.2	1	37248494	37249850	+	CGAGGGCCGTAGCGGCGGCAGCCAGCGGGAGGGCGGGCGCTGCCTAGAGACGGAGCGGCGACGAGGCGCCCTCGTCGTCCTCAAGGCGTCCCGACGGCTCCCGCCGCCCATGCATGTCGCGACGCCTGTGCCGCCGTCGCCGCCTCCCCCGCCGGGGCTCTGCTCCACGTTGGCGTCGGCGCCGCCGGCCCACGCACGCGCACACATGTGTTTGTTGCTATCACGACGTATCCTGGCGGCAAGGATCTGGACGCCGGCGTACTTGACGTCCCAGCTGAACTTGGTGATGGCCCAGCGGGTGCCGCCAAACTCGTCAGCGTTGTCGACGATGTAGTCGAGGTAGGCGGCGGCGGCGGCAAAGGCGTCGCGATGTGCGTGGGCGTGGCGGGAGCCGTCGCG…
MSTRG.3459.2	1	37275755	37279634	-	GGAGGAGCCGCGGTCGCCCAAGGTGTCCTGCATTGGCAAGGTGCTTTCCGACCGGGAGAGGTACGGCCGCAGCCGGGGCCGGAGATGGTGGCGCGGGTTGGTGGCCGTGCTCCTCTGCGGCGGCGGCTGCTCTTGCCAAGGAGGAGGACGACGACACGCCAGGAAGAAGGTGGCGTTGGATGAAGACCACCACGACGGGGACGACGACAAGCAGGCCGGCATCGCGGCAATGCGGAGGTTCAAGTCCGGGAGACGAACCGCCTCATGGGTAGAGGAGGCAATAGCGGCGGCGGAGGCCGCCGGCGAGGAGGAGCAGCAGCAGGAGAACGACGCCGCCGCCGACGACGACGAGAAGAAGCAGGAGGTCGAGCGCTACGAGCCTACGACACTGAACAGTGG…
MSTRG.3459.7	1	37275790	37279634	-	AGGGGCGACGGCGAGGAGGAGCCGCGGTCGCCCAAGGTGTCCTGCATTGGCAAGGTGCTTTCCGACCGGGAGAGGTACGGCCGCAGCCGGGGCCGGAGATGGTGGCGCGGGTTGGTGGCCGTGCTCCTCTGCGGCGGCGGCTGCTCTTGCCAAGGAGGAGGACGACGACACGCCAGGAAGAAGGTGGCGTTGGATGAAGACCACCACGACGGGGACGACGACAAGCAGGCCGGCATCGCGGCAATGCGGAGGTTCAAGTCCGGGAGACGAACCGCCTCATGGGTAGAGGAGGCAATAGCGGCGGCGGAGGCCGCCGGCGAGGAGGAGCAGCAGCAGGAGAACGACGCCGCCGCCGACGACGACGAGAAGAAGCAGGAGGTCGAGCGCTACGAGCCTACG…
MSTRG.3568.1	1	38054704	38057827	-	ATCTACAGAGAAGCCACTGGAACTTCTTCTGCTGATGATACAGGCTATGGAGATCCTGTGCAGAAGGCTGAAGCAATGGCTTTTCGCCGAGCTTGTACCCGTCTTGGTCTTGGACTTCATCTCTATCATGAAGATATGTCATAAATGCTTAATGTCAATTGTCTGCGGTATTAAACTCTTGCATGTCTCATGGTGCACAGACCCCCTTTTGTGCTGGATACACTTTTCTTGTGCATGTTATGAACGTCCAGCATATGAAGCTAGGTACTTTAGGTGGTTGCGTAGATCGCTAAATGTAAGCTACTAATGCAACTACTGTTGAACTATTACCTTATTATGAACCAGCCTGCTGTTCCAAGATATATGTCCCTTTTTCGTATCAAGAAATTCCTGGTTACT…
MSTRG.3589.1	1	38151946	38154163	-	TTGGAATAAGACGCGAATGGAAGAACGTTGATCGATGTGTTACTACGGAATTGGAGCGAAATAGGCGTGCAGCGGCCAGTACAAGCGAAGCTCCATCTTGTACGTCGTCCGAGTCCGCCCACGCGTGTCCACCGGCGACGGCAGGTGGGGAAGGCATAACGGGATGAGGAGCTAGAGCGAACCGAAAAAGGGTGAAGCGAAGCGAAGCGGCGAGGTTTGTCCGGCCGTGATGGACCGATGAACAGACTCTTCTCTCCTTGTTCT
MSTRG.3598.1	1	38291031	38292941	-	GAAGGGAGAGGAGAGGAAAGAGATAGGATGATGATGTGGAATCCTGCCATGTGGGGCTCACATGGATCCATGCTGATTCAGCCGTCACGTCAGACAAAATCGGGTCAAAACCACCAAGAGACCTAAAGTAAACGGTTTTGTAAGTTGAAGGATGTTATATATCTGGTTTTGCAGTTGGGGGACGATTTTGTAACTCGATGACAAGTTGAGGGACCTTCGGTGTACTTTTTCCTTTGCGATTTAGGGGCACGATTCAACCGGTGGCAAGACATGAGGAAGACAGAATAGACTTATTCATCCACAGTTCCGTCGTGGCATCGTAACATGGGCCCGAACTCTCTTGGGCCAGAAGGTTGATGGGCCGTCATCCAGCCAGGCTACCGTGGTTTAGGCCCAACC…
MSTRG.3629.1	1	38430868	38433693	-	AAGGCATCCCAGTTCAAGGCCCAAGCATCACGCCTGAATGAATCTTTCCCAATGGCACGCCGAGCTCCGATCATGAAGCCTCTGCTTCCTGCGAATGGAGTGACCCCATGGCCTGTGCTGGGACACATCTGAGCTTGAGATCGACGGCATAGGACTAGTAATACAATTGTCCAAAGTTACTTGGCTTGTGAGCATACCATATTGGTCCCTAAAGATCTAGCCGCTATACCGCTACTTGGAGTATACACCTCTGGTTGTGGAAGGTAGTTACATTCCCACTTTATGTGGGATGCCATTTAGGCCTTCTCAGCTTTCATGTTTCTTTTGTACCTTATAATTTTCTTCTGTAGTGTTGTGTTACCATATGCGCTTGAACATTGTATCTGTAATTCTGTATAT…
MSTRG.3629.2	1	38430966	38433693	-	AAGGCATCCCAGTTCAAGGCCCAAGCATCACGCCTGAATGAATCTTTCCCAATGGCACGCCGAGCTCCGATCATGAAGCCTCTGCTTCCTGCGAATGGAGTGACCCCATGGCCTGTGCTGGGACACATCTGAGCTTGAGATCGACGGCATAGGACTAGTAATACAATTGTCCAAAGTTACTTGGCTTGTGAGCATACCATATTGGTCCCTAAAGATCTAGCCGCTATACCGCTACTTGGAGTATACACCTCTGGTTGTGGAAGGTAGTTACATTCCCACTTTATGTGGGATGCCATTTAGGCCTTCTCAGCTTTCATGTTTCTTTTGTACCTTATAATTTTCTTCTGTAGTGTTGTGTTACCATATGCGCTTGAACATTGTATCTGTAATTCTGTATAT…
MSTRG.3666.1	1	38790098	38791215	+	ACACACACAATAATAAAACATGGCGGGGCCCACGTGGACCCCAGCTGTCATCATCACTACCCCTTCTCTCTATCCCCTCTCCATCTCTCTCCTCTCTCTCCCCCTTCTCTCTCTCCAGTCGGAGCGGTGGCGGCGGTTGAGCGGCGGGGAGTGGCGGCGGCCGTAGTGGGGCAGGGAAGGAGCGGCGGTGGCCGAAGTGGGGCGGGCAAGGAGCGGCGGCGTCCGGAGTGGGGCGGGGAGGAGCGGGTGGGCACCCGGCGGCCACGGGCCCCGCACCCGCGACCTGGCCGGCGGGATCCCTGCGATGTACGGCAAGACGACCAAGTTCCTCGGGCCGTTACTGCCGTCGTTCCTCAAGATCGACATCTTGCCCGAGGCTCTCCGCGGAAACATCGATCC…
MSTRG.3705.1	1	38997498	38997802	+	AAAATTGGAGTAGCTTGGAGAGCATGGCAAGGTTGCAGATGGCTTGGTTTGGTGGTGAAGTTTGCACTTAGCACAAAGCTACGTGAAAGCTGCTTGCCATGTCATTTCTGGGCTTCGTTTGCTTCCATGGAGGGTGCAGAAAATCATCTGCAAGCTACTATTGCTTTGCCGATGTGAGCGGCAAGGGAGGATTTAAAAGATTTTTTTTTGTTTATTTGGGAG
MSTRG.3724.1	1	39129760	39130058	+	CCTGTCAAGAAAGGAGAATGTCACTTGTCAGAAAACATCAGGATTTCTCAGTGGATTTACATTGGAGTTGCATTTTATTCAGGCATGAGGGGGGAAAAATGGCAGTTAAATTAGTTACAGGTTGATAGGAAATGGAGAGATTATTACAGTTATTTTTTTTCTTTGATGACAAATTTATGGGTGGCTGATGAAACTTTTTGTCAGTTGCGGATTGATGCTAGCATCTTACTTCACTTCTTTCACCTTTACAAGACCACCACT
MSTRG.3777.1	1	39641492	39643427	+	CATGCTGCTTGTTGATGATGAGCTTCTTCACTGAGCTGAAGGCCTAAGCCCTGGAATTGGAGGTGCAAGTTGCTATGTTCAGCCTTTGGCATGTTGGCACCATCAAACAAAAGTCGCAACAGAAAATGGATGGATTGGATCCATCATGGAGAGATGATTTCCTGTTCATCTTTTAAACGGACACAAATTTCATTTAAAGTTGCTGTGGTTCGTCAAACTAAGTGTAATCTGCTGCCGCTGTGCTCTACAAAGCTCATTGTTTCAACGTTGTGTATTTGACGGCTACTGACAAAAGGACCAGGGCAGAAAAAAAATGGAGCCTACATGAAGAAATATGCAATATAGTAGTATAACTATAAGACTTCTGTTATTGCATCCATGTTTTTGTTAACTGATCAT…
MSTRG.3792.1	1	39700658	39702048	-	GGTTAGGGTTCAGGACTGGGAAATCGGGTTGGGGAGGGAGATGGACAGCTGGGCGCAGGGGTAGATTGGTCTTTTAAAAAATTATCTGACCTCTTTTGCCTCAAAAATTATAAAATATTGCCTTCGGTGTCTCACAGCCAATTTCACAAATTTCGTAGTGTCCGTGGGCAAAGCCAAGATTTTGCGGTGTCTCACAGCCAATTACACGATTTTCGGGTGTCCTATAGCAAATTTTGCCTTATTTCAATGTATATGCTATGCACATGGTAGTCTTTTTCTTCAAATCTCAACTTTCACCAACAGTGTTCATATAAATATGGCTGACATCAAATTCAAATGGTGCTGGTGGCCATGTGTTCTAAAGCAAACCAAGCTACATAGCCTAGCTATTCCTTTCCA…
MSTRG.3876.1	1	40354857	40355900	+	AATTCTTACAAATGTTTTACAAACGATGATGTAAGATATTGTGATTTAATATTGATTTTCTATAACTTTGGACTAATTAGATCAAACAGTTAAGAAATTTGTTTTTAAGAATTTTGCATGAACTTTTTAGCATGTCCAACATGAATACGGAGAGAGTATGCATTATTATTGTACTGGAGGTCATGATCTAGCCATATTAAGGACATTGTTTGGCATGGAATACCATTATTAAACTAAAATTGTAGTTACATTGAAAAAAAGTATTGTACTGGAGTCATGATCTAGCCATATTAAGGACATTGTTTGGCATGGAATACCATTATTAAACTAAAATTGTAGTTACATTGAAAAAAAGTATTGTACTGGAGGTCATGATCTAGCCATATTAAGGACATTGTT…
MSTRG.3879.1	1	40383184	40384018	-	GCGGTGGCGACGGCTTGCGGGTGTGCAGCGCAGCGGCGGGGTCACAGGGGTACGGCTGCGCGAGGCGGCGGCGGCAGGCAGGCGTGCGGGCCGTGCGGCGGCGATGAACGGCGTGCGGCGTCGGCTTGCGGTTGTGCGGGAGTCAGGGAGTGGAAGGTCAGTATTTTTTTGTTGTCTTTCTTCTTCCTTTCTCACTTCTCAAATCTCAAACCTAGCTTTAGTACATCACATTACTCGGTTAGATTTGGTTTGAATTTGTAGACGAAGAGAAGTAGGACAAAAAAATCATTCTATGCGTCCGAAGAAAATCATTCAAAAAGCATGGTTCAAAAACATGGCAAGTTTTAGCCTTTAATTTAGGCCCTAGGCGTCCGAAGATCCTGGTTCCGCCACTGGTTG…
MSTRG.3881.2	1	40390480	40393556	+	ACCGTTCTCTCGCTTTCTCCCCTCCCTTGCGCGACGGCGCCGCATCGTCTTCCCTCCCCCTACTTCTCCTCGCCGCCGACGGCTTCCCCTCGCGCTCTCCCCGTCGTCCCCCATCTCCTGCCCACCCCTATCCCCTTCACCCTCTTCCGAGTCAAGCAGAGGAGAGAGAACCCACGCCTCCTAGACTCACGAACCAGTCGCCGCCTCCGTTCTTATTGTTTTCTCTTTTTCCCCTATTTCTCTCTACCTGGGGAGGTGACTCTACCATTGCGCCGCCGTAGTTGGTGGTGGTAGCCTAGCTGGGGTGGCGATGGAGGCGGGAGACGGTTCATGGACTTGCGGCGGCGACGCCTACGACCGTCGAGCTCGGGTACCCATGGACCGCCGGCGCTTCCATTG…
MSTRG.3893.1	1	40489701	40489997	+	GGAGTGTGCGCGAAGCTCGCTCGCTCGCTAGGGTTTCGGCGGCGGCGGCGGCGCGGCTGCGGCTGCGGCGGCGGCGGCGGAGGAGGAGGAGGAGGAGGAGGGCTAGGGTTTCGAGCGCGGGGGTCGCCGGAGAGTGAGGAGGAGGAGATGGGTCGTGTTGTTTAGGGAGGGAGGCTTTTCCGTGCGCTTGGTCTCTTTCGATTCGAGAGGCGATGGGTTTGGGTGCGATGCGATGCGTTGGGAGCGGAGAA
MSTRG.3937.1	1	40846687	40847052	-	ATAAGATTGTAGGAGTATTTGATTATGTGTTGTTGCTAGTAGTTCTTTGAAAGGAAGATATTACCGCTAGACAAATGTACCAAAAATTCCTGCTCCTATGACTGGGGAAGTGCAGCTACATACTCCCCCCATTTCATATTATAAGACTTTCTAGCATTGCTCATATTTATATAGATGTTAATAAATCTAAATACATATATATACATACTCCCCCCATTTCATAT
MSTRG.4004.1	1	41302234	41302851	-	GTTCATTGCATGTTCGACACTACCATGAGTCTACCCTGATGCTACCTTCTGCAGTGTTGTTAGCTGAACACAAACAACTTAACATGAGTTACACTAGTCAGTGATTTAGTGATCATTGAGGTAGCACAGCTCTTCTCTATGCTGTAACAACAGCTGGACTTCAGTTGCTAGGACCACTGTAATCCTCCAATCATTTGCCTCCAAAGCTGCAACCAGAGTTAAGGCCACGCTGCTTTGCTTTGAAGTCTTTTGTGA
MSTRG.4006.1	1	41308464	41310678	+	ATGTCAGATCGAAGCAAAGAAGAAATCAGAAAATAAAGCAAAGCAATATGTGTTTCCTTCAAATAAAAATATAATTTAGTTAGGAAGTTGAGGGAAACGGCTACACATGCATGTTTATGCAGCAACATATCCTATGCACACAGGCCCTCACGTGTACACACGGGCACACCAACTAAAAAATGTCACCAAAAAAACTAGAAAAAATCATACACATACTTTCAATTGTATTACACCTAGGGTTAAAATCTTAACGTCAAATTCATTATATTTTAGCCGTAACAAAATAAACAAAAAATCTGACAGTTTTAAGGTTGCAATTTTGTCAGAATTTTATCTTTTTTGTTATTCTCTATGTAGAATGAATTTGAAGATGCGACTTTGCACGTAGATGTAATACTA…
MSTRG.4039.1	1	41728692	41729581	-	TATTGCTGCGCTGTGCTGCTGCTGGATCTGCGAGATGTGCTGCGACTAAGCCAGCACACATACGATTATACGTACATACAGAGTTAATACACAGCCAGTGGTATGTACGTGATGCGTGAGACGACGCTCGATCGCTGTGCTATATATGTACTGTGTGTATGTATCAGTGTATGATCATTAAAACCAGTTGTTTCTCACCGAGTTTGTTTTTTATCCGAGGGACTCGACCATCAGAATAACTGAAGAAATTACTATAGCTACGTGTGCCGTGTGATAGAAATTTTTCATGTATACTGCGTCTTGTGTTTGGTACGGCTTCGTGTGATTCATTCACTTAAATTATCACCTTTTGTGTTTTACGGTACCCGACGGCAGCGGGAGCAGCTGAGCAAGGCGGGA…
MSTRG.4047.1	1	41443797	41445000	-	GTAGAACAGTTTGCAATCACATCGAATACAAGTTTACTTGGTAAAATAAAGTACATATACAAACATATTCAAAATTACGTAACTATTTCTCTTCGTTTGCCTTAACTATATTCAGGATTAGGAACCAAATAATACGACTAGATGGTTCAAAAGGTACAAGGCATGAACATTAGTCATTCAAATTTCAACTTGGTAACTGTAATTGACTATAAATTATAAAAAGGTAAAAGTCTATTTTTTGGCATTTGAAATTTCCTTGTAGTCCATTTTTCACCCTGAACTTTGAACTGGGCATTATACATGGTGCATTAGGCAGATGAACTACCTTGGGTGGTGTTCTGTTGCTGTTTTAGTGTAATTTTTTTCAATATTTTTTAATGTAATGTGTTTGGGCCTAGG…
MSTRG.4136.1	1	42412585	42413195	-	GAAGAAGCGCGCGACGCTGCACATGGACACGCCCACCGTGGCGAGCAGCCCCGCCAGCAGCGGCAGGCACGGCGCGTCCGCCGCCCACACCACCGCCCCCACCGCCGCCGCCATGCCCACGCTGACCAGGCTCCGCCGCCGCGCCACCGCCTTGCCCCGCCGCATCTGCACGGACATCTCGGAATCCTCCTCCGTCGCGACGCCGCCGCCGCCCTCCTCCTCCTGAGCGGCGGCGGCTTCCTCTGCTTCGTCTTCTCGGTCCTTCCTCTTCCTCGCAGGCATCTCTTGGTAGGAGAAAAAAAAACAAATACAAAGTGTATTTTAGTCAGTATATTCTACTAGTAGTAGCATACGGGAACAGGAGACGTGTACAATACAAGGGGTATAGCTAGCTTGAGA…
MSTRG.4136.2	1	42412770	42413195	-	GAGGAAGAAGCGCGCGACGCTGCACATGGACACGCCCACCGTGGCGAGCAGCCCCGCCAGCAGCGGCAGGCACGGCGCGTCCGCCGCCCACACCAGGCATCTCTTGGTAGGAGAAAAAAAAACAAATACAAAGTGTATTTTAGTCAGTATATTCTACTAGTAGTAGCATACGGGAACAGGAGACGTGTACAATACAAGGGGTATAGCTAGCTTGAGAGTGGCGCAGTGGCAGTGAACCAGGCGACGGCCGGGGCGACGAGGCGGGCGGCGCGCGGGAAGACGGCGTGGGCGGCGCCGGGGAGCATGGGGGAGGTGAGAACGCCGAGGAGGAACCAGTTGAGGCTGAGTAGAACGACGGCGTCGGAGGAGGAGGA
MSTRG.4144.4	1	42394021	42395415	+	CGAAAGCAGTATTGAATCACAGTCATCAACCAGAGGAAAGCAAAGTGCATCTCTACAGCCAAGTCTATCAACACCAACAAAATATGTTGTTAGCGCTGCAGCAGATGACACACCAACTAGCAAGTCCAACCCCTCAGGATCCACCAAAAAGAAATATGTTGTCTTAGCATATCCTATGCAATCTCAAACAATGCAGCCTTCCATTGATGATAAGCCACAAAGCCAAAGAGTGGACAGAAAACTTTGGAACATCCATCTCTTCCTGCAGCTGGACCATCTGAATCTGAATCTGAACATAAGTCAAAGGAACTTTTGTCAATACACCTGATGATCCACCTATTAGCCCTTCTGTGCCTAGCAAAAGTGCAAGCAAAAAAAGACCAACACTATAGCTTCAGT…
MSTRG.4166.1	1	42552004	42557821	+	GGATCACCTGTGAAGAGAAGGTGCAGAATTGATTCACCCCAACAACATTGAGACCAATGTATGGATCACCAGTAATCACACCACGGGACGAGAAGCTTGAGCTCTTACTGATGAACAATGTCTTCATTTTTTGCTTCCATTGCATTGCTGTTGGTTGACTTGTGAACGTGTCATCTCCGTGACCCTTCAAGAGACATACGATGATGATAAATTTATGAAGATGCAATTATGATGAAGAAGGATCTTCTTTATGATGTTTTGGACCTGACAAACAGAAGAATAAAATGCGAAGGGGGACAGATAGTAAGATAAATGGTGGCTTTCGCAACATGAGCAAGAGTACCTCTTCTGGGAGCAAAGGACGACAATGAGAGTGCTCTCAACTCCAAGCCACGGGCA…
MSTRG.4166.4	1	42554673	42557821	+	AAAACCCTTCTGTTGACAATTTCGCCGACCTTCAGTATGGTGTGTTTCTTGTTCGGATTGTCCTTCCCTGCATCCAATGACACCCCAACAACATTGAGACCAATGTATGGATCACCAGTAATCACACCACGGGACGAGAAGCTTGAGCTCTTACTGATGAACAATGTCTTCATTTTTTGCTTCCATTGCATTGCTGTTGGTTGACTTGTGAACGTGTCATCTCCGTGACCCTTCAAGAGACATACGATGATGATAAATTTATGAAGATGCAATTATGATGAAGAAGGATCTTCTTTATGATGTTTTGGACCTGACAAACAGAAGAATAAAATGCGAAGGGGGACAGATAGTAAGATAAATGGTGGCTTTCGCAACATGAGCAAGAGTACCTCTTCTGGG…
MSTRG.4184.1	1	42680548	42681560	+	AAAAAAAAAGATCGCGCTCGCTCCTCCTCTCTCAGATCGCGCCTCGCGCTCCGCCGCTGCATCTCCGACGATTGTCGCCTCAACCGGCATCACCCGCCGCCGCCGATCCGGTTTCCCGCCCTCCTCCAGGTCGCGCACCTCGCGCTCGACCTCCGCCGCGCCACCTCTCCGACGAGGCGACGACTGCCTAGTGCCTACCGCCGCCGCGTCAACCGGCATCGCCGATCCGGTCTCCCTCCGCTGTCCCTCCGCCGCTGAAGTCTCCTCAGACTCCGCCTCGCCGATCCCCTCCTCCGCTGCATGCCTGCATGTCGCTTGACCATCCCGCGGGGCCTACTCGCCCGCGAGCTCCTCCCCGCTGCCATCGGACCTGCGCGGACTCCCACGACCACCACGGTG…
MSTRG.4228.1	1	43106755	43107674	+	TCCGGTGGTGGAGAGGAGGTCCGACGGCCGGCCGGCGATGCTGGAGAAGGAGCGACGCGGCGCCGGCAGGCCGGGAGCAAGCAGGCGCCGCGGCGGTAGGCGCGGAGGCGGGCGCCGTGGCGGCGGTTGGCGCAGGGGCGACGGAGGATGGAGGAGGACGGTCGGAGCGAAGCTCAACGATGCGAGTCCTGTGACGAGTGGCCACTTGCGATAGGGGCGACGACGCTCGGGCATTCCCGGATTGGCCCGGCGTGACTGCCGCTCTGATTGAGACCAGTGGAGGCGGTTGCGCTCCGATGTGATTTGGTGGCGAGTAAAGACGGAGCGAGCTTTGCCTCTATGTGGCGGGGCTAGGGTCTTCTAGCGACGAGGCGGCTTAGGGTGAGCAGCCCGCGGGCG…
MSTRG.4250.1	1	43242250	43244207	-	GTGAATATTGTCCATGGAAGAAGCATGACGGGTGCGGTGGCAACCGGAAACTCTGCTCTAGACCTTGCCCCCGGACCTTGCTGCGGCTGAAGATGCTGGACTCTCGGTCCCAAGAGCGAGCTGGATTTGTCACCAAGTCCCCGGCCGGAGGAAGAAGGGAACAGGAGAGATATTTGTTGCTCTAAGATTTGTGTGGACAGGTGTCGTGCGGGAAGCAAAGTCTTTCTGATAAGCGTAGAACTCTTACCAAATTTTCTTCCACTGGGGGGACTGGGCAGGGAGAGGCGATGAGGAGGGGCTGATGGAAGTGGGGAAAAGTGACGGAGAGGTAGAGGGGAAAGTGCAGGGGTGGGTATTTGAAGCATGTTTCTAATTTTGAAGGTATATACCGCCAAATGT…
MSTRG.4266.2	10	157802	165526	-	CTTGGTGATATGTGAGGCCAGCTTGAACGGGGGATGGAATATGGATGCTTCCTCGCACGTACGCAACGCAAGCCACCACGCACGTCTGCCTGCCTGCCTGCCTGCAGGTCAATCTTATCCATCAATTACACAAATAAACCGCTGACACGTAGGTACGTACAGATAGTCTCCTCACTCAAAAATGGAAAGCCGCATGACCTTGGGGGAGGGTGGTTTTCATTCGCCTGGGTTCGATCTATCCATCACGTCATCATTGCATCATCTTTATCTTCAGACTTCACTAGTGTGCTGTAGCTAGGGCTGTGTTTAGTTCCTTCCAAAATTAGAAGTTTGGGTTGAAATTGGTATCATGTGACTGAAAAGTTGTGTGTGTATGACAGGTTGATGTGATGGAAAAAG…
MSTRG.4363.1	10	2211397	2212224	-	CATATATGCTAGATTTTTTTTCTTTGTAACACTTTTACAAAGGATTGTATCATATGCATATAAGCATTCTCATGTATACATAGTGCATACCAACTAAAAAAGATACGGGCGCACCACCGCTCGAAGCTCTCGCACCCTCGTCTCACTCATTTCCGTCGGATCCCCTTTCCACACACATCGCCACTTCTCCCCTTCTGGGCTCGATGCCGCCACCGCGAGCAGATCGAAGGTGGCTTGGGCCCATGCCGTCTTCTCCTGTGCGTGGCTAGCGCGCGGCCGTGCAGATCGGACGGTAGGCCAAGCCATGGCGGAGACGGGCCCACGCCGTGGGAGGGATAGCTGTGGCGATAGATCGAAGCAGCGGTCTCAACGGTGGCGACGTGGCGTGGGTTGACGAGC…
MSTRG.4386.2	10	2756156	2757032	+	ACTATGGAAGGGCGGTACGCTCTGCTCTCTCGCGACCTCTAGTCTAATCAAAAGACTAAAGGCCCCTACGGAAGATGAAAAAGGCAAGGACTGAAATAAGAAAGGAAGGAGTTCGGCAAGACGACTTCGGTTCACACGTGAAAGTGCTTCGAAAGGTGTCAACAGGTGCGCGGAGCCGGAGCCGGCATGTTCGCCCGCTGGGCCGAGTGTTCGCCCACTTCTGAGTCTTCGCCTTTAGAGAGAAATCCGTGTCCGCCCCAGCAAGAAAACGGCTAGCGTAGGGCGACCGGGCCAGCTGAGCCCCTCTGAATTAGTTGACGGCTTTGATGACTTGACGGTGAATATTAAGGAAAGGAGAGCGAGGGGAAGAGGGGGCAGCCCTCGGCTCGATCATCCAAT…
MSTRG.4386.4	10	2756156	2757032	+	ACTATGGAAGGGCGGTACGCTCTGCTCTCTCGCGACCTCTAGTCTAATCAAAAGACTAAAGGCCCCTACGGAAGATGAAAAAGGCAAGGACTGAAATAAGAAAGGAAGGAGTTCGGCAAGACGACTTCGGTTCACACGTGAAAGTGCTTCGAAAGGTGTCAACAGGTGCGCGGAGCCGGAGCCGGCATGTTCGCCCGCTGGGCCGAGTGTTCGCCCACTTCTGAGTCTTCGCCTTTAGAGAGAAATCCGTGTCCGCCCCAGCAAGAAAACGGCTGTAGGGCGACCGGGCCAGCTGAGCCCCTCTGAATTAGTTGACGGCTTTGATGACTTGACGGTGAATATTAAGGAAAGGAGAGCGAGGGGAAGAGGGGGCAGCCCTCGGCTCGATCATCCAATTCG…
MSTRG.4386.6	10	2756156	2757032	+	ACTATGGAAGGGCGGTACGCTCTGCTCTCTCGCGACCTCTAGTCTAATCAAAAGACTAAAGGCCCCTACGGAAGATGAAAAAGGCAAGGACTGAAATAAGAAAGGAAGGAGTTCGGCAAGACGACTTCGGTTCACACGTGAAAGTGCTTCGAAAGGTGTCAACAGGTGCGCGGAGCCGGAGCCGGCATGTTCGCCCGCTGGGCCGAGTGTTCGCCCACTTCTGAGTCTTCGCCTTTAGAGAGAAATCCGTGTCCGCCCCAGCAAGAAAACGGCTAAGCGCCAGTAGCGTAGGGCGACCGGGCCAGCTGAGCCCCTCTGAATTAGTTGACGGCTTTGATGACTTGACGGTGAATATTAAGGAAAGGAGAGCGAGGGGAAGAGGGGGCAGCCCTCGGCTCG…
MSTRG.4387.1	10	2763538	2764618	-	AATTCTTGTTGGCTGCAGCTTTACTGGTGAAATACCAAAAGAGATAGGCCAGCTCTCAAACCTGATATTTCTGTAGGGAACTTAGACCTGATTCTTGATTATGTCTAAAATCTTAGGCCTGCGGTCGCATTCCCTGAACTTCTGGACTTATCCTACAACAAGAACTTGCGTGGACCCCTTCCTTCAACCATTGGAACCTTGAGCAAGCTCCAAAACTAAGACTGTCAAGTTTTGGATTGTCCGGGACGCTTTCCGGGGACATTCAGTCCTTATCAGAATTGCAGTACCCTGCTGGCCTCAATGGGATTGCAGGTAGCTGGGACACGGACACCAAACCATCGAACTGGGGGAATGGCAACGATCCATGTGGAGACAAATGGATCGGGATAATTTGCACCG…
MSTRG.4437.1	10	3939588	3942240	-	GGTTCGTCGTTGTCAAGGGACGCGGAACGCGCGGCGGCGGCGGCGGCGGGGGAGCAGCGTGTGGAGGGGAAGAAGTTCGCGCCGCGGTTCGACGGCCTCCGATTCATCGAGACGCTCGTCACGGCGCACCGCTGAACTGGGGCTGAGATTCCTTCCTTCCTTCCTCCCGTGATTCGGCGGAGGAAGAGGAGGAGGAGACGCCAGATGCGCGCGTGATCCTTCGGCGATTTAGATGCAGCGCCAAGAAGTTTTGTTAGGACAATTGAGAAATTGAGGCTTTGAAATCTTTCCTCTTCTTTCTGTTTGCTTTTCTTTCTAATTTCTTCTTATTTTCCCCCCTTTCTATTGTTACTGCTATTGCTGTTGACAATTATGGTGATCCTTGTTAAGCTGAGGCGA…
MSTRG.4437.2	10	3940017	3942240	-	ATAGTTATTGATTATAACAGCCTGGTACATGTGGAAGCACAAAAACTGGACAGTTCTTTACACTGTACAAACAAATTGGCTGGCCTGAAAAGGAATATCCAAGGATGAAGTTGCCCTGCCCGGGTTTACCTTACCGCCGATAACCGCGTGGTTACCGGGCTTACCGCGGGGTACGGTAATATAAATATCACGGTAACCTTCTTAAATTCAAATAAATTTAAAAAAAATTGAATTTTTGATAAATTTTGCACGGTTTTATACGATTTTTCACGGTTACCGCGCGGTAACCGTACTTACCGCTGGGACGCGGTAACCCTGGCCCCGGCGGTTTGGGAAACCCTAGCCATGCCCGCATGTGCACATGATTTAATTTATTTTTGGCTGGAGAATTGATTGTAT…
MSTRG.4438.1	10	3949387	3950258	-	GGGTCGCCGGCGTCGAGGGGGAATGGGCGGAGGAGCGCGGCGGAGGACCGGTTCGCGCCGCGGTTCGACGGGCTGCGCTTCATCGAGACCCTCGTCACCGCTCACCGTTGAACCGCCATGGCAGAGCAGGATTCATGGCTTAGTTAGGTAGCTAGATTAGCATTCGCGAAGAGCAGAATGGATTTCAGTTAGCCTCAGGATGGGTGAAAGATGAACGAATTAGTTACTACTACCATCATTAATTGACTGTGCTGTTCTTCCTGCTTAATCTGAGTTTGAATTTTGTGCAAATTTTGGCAAACGTTTTTTTTCTTGGGCAGGTATATTGATTTGGCTCGCGTCGCATTTCGAGTATTCGATGGCTAGACAAGCTACATTTCGTTTTGCCGCTAACAGCCG…
MSTRG.4454.1	10	4322238	4322934	+	GTCATCTCACAATTATAAACATTTCATATGATGAATGGAAAAAAAATATTAAGTCATCTCAATCGGACATTAGTATAAAGCCCATCACGGATGAGTCATCTGTGACGGCCACTAATCACTACTAAAAAACATTTATGCTGGCGGCAAAAAGAGGTTTGTGCTGGCGGCTAAGCAGCTCGCCAGTAAGTAAAGGCCAGAGAAAATCATTGGTTTTCACAAGCGGTCATAATACTCTGCGAAAACCGATTTTCGCAAGGGCGTTCTTAAGATGGCCGCCTACGAAATTCAATTTTTCACAAGCGTGCTATTAAGAGGGCCGCCTGCGAAAACCAATTTTAGCAACCGCGTTGTTAAGAGGGCCGCCTGCGAAAATATTCTCCGATGCAAAAAAAAAACAAA…
MSTRG.4469.3	10	4761028	4762676	+	TGCTGGTCAGCGGGCGGGGAGAACGCCGACGGGAGAGGAGGGCGTCGGCGGCCGCGAGCGCGCAGCGGACGAGAGCTGCAGCGAGCGGGCGGGCGGCGGAGCGGAGCGGCGGTGGCAGGCGAGCGAGCGGTCGTCCGACGGGGAGCTGCTCCGGTCGCTGCACCGCCTGGCACGCGACCTGTCCGCCGTCGACACACCCGCGCCGTTCCTGCGCGCCTTGTTCGCGTCCATCTCGAGGCGGTCGAAGCTACTGGCGGCCGCGTTGGATGACCTGCGGGGCGCCGCCGAGGAGTTGCCGCAGCCCGCAGGTTTATCTTTCCTTTCTGTTGGGGAACCAATATCTCCATGGTGTCACCATCTTTGCAAGAAGGGGATAGATCGACGCGTCAAGAAATCGTT…
MSTRG.4482.1	10	5252572	5254840	+	CCGCTCACACTGCCGCTCCTCCTCACGCCGGCCGCTGCTCCCTGCCTCCGGCAGCCGCCCCGCAGCCGCTGCCGGCCTGAATCGGTTCCGTGGCTCCTCATGAGTCTACCCCCCAAGCTAACCGTAGCCATCAACCCCTCACCAGTCTCCAATCGATTCTGCTGCTGGCTACTGCTCTCAATGACTGAGATTGAAATTTCCCAACCCCAGCGCCCCTGATTCAAGCGTGGCTCAGACCAGCCGTCTCTCCCTCCCCGAGCTCCTCCTCTCTGATCCCCTTCTATCCCTACTTCTGTGACGTGATCTGATTGGTTGTTCTCTTAGGTGGTAATCTACGATGAATTTTTATACTTGTGAACAGGTTCTAATAACCAACTGGATGGTGCTATTCCTGCTATC…
MSTRG.4492.1	10	5533522	5537915	+	ATCAAATCAACTGGCACGCTAATACATCCGAAGGCGAGCTTTGGACCTACACTGGAGTTAAGCAGATCTCCCAGGCCACGTGTATCCTGTCAACACGACGACTATGCGAGCTCCCAACCGCCGCCGCCTCCTTCCCCTCTCCTCTCCCCTCCCACCCCTGCTGCCGCCTGCTCTCTCCCCTTGACTCGCGACGACAGCGATGACGTGAGCTCGCCGGAAGGCTGCCTTCTCCCCTTCACAGTAGCCGCGAGCGGCTCCTCCTCCCTGTCGCCGTCTCGTACATAGGGGCGGGGGACCAAGAAGAAGGGATAAGGAAGAAATGCATCTGGAGCAGGGTATTTTGGTCATTTCACAAGCGAAGTCTGGTAAAAAAAAGCTCAAAACAACCCAAAGCAGCAT…
MSTRG.4506.1	10	5804437	5805533	-	ATGTCTGCAAACCAGCAATCAACACAGCTATCTATAGAGATCGAGTCACCGAGCAATAGGGATTGCATAGCAGCAAAAGAAGCACAACCGAATCCTGTTAACTATGGCTTTTTAACAAGTTATTATTGGGAGATAAGTTCAGATTGCTGAAAGAAACAATCTTAACGAGCTTCTATGAACCGAGCTCGAGTCGAGCCGAGCCTTGGTCGAGCTCGAACCGAGCCTGCCTTTAAGCTTGAAGGTCATGTCGGGCTCGGCTCGAGCCTGTACCAAGCTCGAGCTTAGGTAGATAAGCTCGCTCGAGCTCGGCTCGTTGACAGCCCTATCCCAAGTACTGCCTCCCGCTATGGCCATACAATGTTGATGGCACAACAACGCAATCAATAGACAATAAACTAC…
MSTRG.4506.2	10	5804470	5805533	-	ATGTCTGCAAACCAGCAATCAACACAGCTATCTATAGAGATCGAGTCACCGAGCAATAGGGATTGCATAGCAGCAAAAGAAGCACAACCGAATCCTGTTAACTATGGCTTTTTAACAAGTTATTATTGGGAGATAAGTTCAGATTGCTGAAAGAAACAATCTTAACGAGCTTCTATGAACCGAGCTCGAGTCGAGCCGAGCCTTGGTCGAGCTCGAACCGAGCCTGCCTTTAAGCTTGAAGGTCATGTCGGGCTCGGCTCGAGCCTGTACCAAGCTCGAGCTTAGGTAGATAAGCTCGCTCGAGCTCGGCTCGTTGACAGCCCTATCCCAAGTACTGCCTCCCGCTATGGCCATACAATGTTGATGGCACAACAACGCAATCAATAGACAATAAACTAC…
MSTRG.4511.4	10	5841204	5844326	+	CCGCTTTTTCTCCTCTCCTCTCTCTCTCTCTCACACTGACGACGGCGAGGGCGGGAGCGGCGCGGTGCGCTCGGGTGGGGCCGGTCGACGTCTGCAGCGGCCACAGCGGTGGGCGGGAGCGGCGCGGCAACGGCGGGCTCGACGGCCGGCGCCCTCCTCCTCCCAGATCCAGCGGCGGCGCGCTTGGGAGGGGCCGGGAGCGGCCACGGCGGGCGGCGGGAGCGGCGCGGCAGTCCGCTCAATCCCTCATCTTCTTCTGTCCTCACGGCCTCCACTTTCTGCTTCGCCTCATCCAGTCCGCTTCCTCCCCACATGCCGTTTCCTCTTTCCCATGGACTGCGTCGGAGAAATTGCCGAACGTGAAGAGTTTGGGTAGCTCAATGGGTGGGGAGCATCGCA…
MSTRG.4519.1	10	6140254	6143172	-	GAGAGGATTCCGGTTATGAGTTATGTTTCTTATGTGGTCATTGCTCTGCCGAGGGCGGCGAGGGCAATGAGTGATCCCTTGCAGCTTGGCTCTTGCCCGGTTGGTTTGCCCTAGTGGGGTTGTGGTACCACCGGCTTTATCTTTTGCTTATGAACTCTATTTGAGACTTCCGCTGCTATATTTATGTGTTGTATGTTGGGACCTCGGACCCTATTATGTGTCATGTACCTCGCTGCACTTTAACACTATTATGGTACTTGCTATGTTTATTAATTGCTTATTCGGAGTTTCCGGAGAGTAACGAGCCATATCCCGAGGAGGATAGTGGCTACCCTCAGCAACAAGTTGTCCACTCCATTGCTGCAGCTAGAAGGTGGCTGTAACTCACCCCGAGTTCAT…
MSTRG.4551.1	10	6843556	6846735	-	ATATGTTATACCCTGGCCTTCTCACTACATGGTAAATGAAAGCACTGAGCCAACACTTGGAAGATGCAATGCAAACTTCCATGAAGGAAAATAATATCTCAGTTTTCTATTGGACGAGTTGTGATTACAAAGGAATGTATGTCATGCTTGTAACAGAAACTGTTCCTTGAAAAATTAATGTCTTCACATTGCATATCATTGGTTTGGTTTGTGCTGAATATACAGTTTCTTTTATAATTTTGCATGAAAATATGTGAGAAATTGGACCAACAGTGCAATACTCAGCTTTCTATTGGTTTGTCCCTCAACCTGGCATTCACCTTTCATTCTATTTGTATGAAGTGAATAGCCAAAATGTTGGTCTGTTCTTGCTAAACTTGAATTTTTATATTAGTGCAC…
MSTRG.4557.1	10	6926929	6927250	-	GTGGTCGGCGTCAGCGTCGACGTCGACGGGGATGAGGTGGTCGGCGTCGGTGATGTGGAACGAGGGGGATGGAGGGGAGGGAGGCAGTGAGGGGGATGGAGGAGAGGGAGGCAGCGGTGGCGGCGATGTCGAGCGTGGCCATCGGCTTGCGGAGGAAGTGGTCGGTGGCGTCGGCGGCGTCGTCGGTCGGTGGCGTCGTCGGCTTGGGGAGGA
MSTRG.4557.2	10	6927019	6927646	-	GTGGCCATCGGCTTGCGGAGGAAGTGGTCGGTGGCGTCGGCGGCGTCGTCGGTCGGTGGCGTCGTCGGCTTGGGGAGGAGGTCCGCCGTCGGTGGCCTCGGCGACGTCGGCAGCGTCGGTCGAGGAGGCAATCGGCGGTGGCGTCGATGGGGATGAGGTGGTCGGCGTCGGCGTCGGTGGGGATGAGGTGGTCGGCGTCAGCGTCGACGTCGACGGGGATGAGGTGGTCGGCTATCACAAAGAGCACAAGTCCTATCTATCACAAATATCATCATCATCTCAAATATCATCTATCTATCACAAACAGCCATCTATCTATCACAAATATCATCATCATCTCAACATCACAAATCAACATTCATTCATCCATTCAACCTAAAATCATTCATTCATTCAAAA…
MSTRG.4560.2	10	7250485	7252566	+	GAGAAACGCCCCTGTAGCCCTAGCCGCCGCACCTCCTGCGCTCTGCTGCCGCCGCTGCTGTTCCTGTCTTCGCCGGCGCCGCCGCTGGTGCAGCCGCCGCCGGTCGCCACAGCCGTCGTCGTCCACAGCCGGTCGTTGAAGGAGGGAGAGAAGGCAGAGACGAACAGGAAGGAAGGAAAGAAGGGGAAATTTGATAGAAGAAGGGAAATTTGGGGAATTTGTACCTAATGACATTGATCGGCATGGGGCGGGAGTAGCACCCTTGGACTACACATTATTATTGCACACAACTGAAATTTAGTTTTAGACTATTTTTTTGCTCAGCATAAGTTTTGCATAGAACTTATAAAGGTCATTTAAGGTTCTGATCCTTATTTTTCACGTGGGATTTGTGGAGCT…
MSTRG.4561.2	10	7263243	7264568	-	GTCTTGATTCGTGGAATGTAAGCAAGGTCTCCCATGCTGGTGGCAGGCGAAGCTTCCTCCTGCCGGTCATGGGCAACACGCCGTCGTCTGCCCGGCCGGCCTCGACCACCTCCTAACGGCCTCGATTGTGACCGCACGCAAGAGGGATGCCCCCAGCTTAGTTACCGCTGGCGCCATGCTGCTGGTACCGGGCCGGACTCCGAATCCGTGGTCTTCGTTGTCGGAGGCAGGCTTTGTCAGTCACCACCATCGGCGGAGCTTCTCCATCGCGTGTAGTTGACGGGCCTGTTGTCCCTCAACTCCTGCTTTCTGCTCATCAAGGGATGGGCAAAGAACGTTTTTGGGTGGGTGTCTGTTGAGCACAGCGTCAAGGCCGGCTGCGACGTCGCCGGGTCACCG…
MSTRG.4561.3	10	7263243	7264464	-	TGCTTTTTTTGTTGGTTTGGGATCTTGTATTTCGAGGTCTTGATTCGTGGAATGTAAGCAAGGTCTCCCATGCTGGTGGCAGGCGAAGCTTCCTCCTGCCGGTCATGGGCAACACGCCGTCGTCTGCCCGGCCGGCCTCGACCACCTCCTAACGGCCTCGATTGTGACCGCACGCAAGAGGGATGCCCCCAGCTTAGTTACCGCTGGCGCCATGCTGCTGGTACCGGGCCGGACTCCGAATCCGTGGTCTTCGTTGTCGGAGGCAGGCTTTGTCAGTCACCACCATCGGCGGAGCTTCTCCATCGCGTGTAGTTGACGGGCCTGTTGTCCCTCAACTCCTGCTTTCTGCTCATCAAGGGATGGGCAAAGAACGTTTTTGGGTGGGTGTCTGTTGAGCAC…
MSTRG.4561.4	10	7263249	7264464	-	GCGAAGCTTCCTCCTGCCGGTCATGGGCAACACGCCGTCGTCTGCCCGGCCGGCCTCGACCACCTCCTAACGGCCTCGATTGTGACCGCACGCAAGAGGGATGCCCCCAGCTTAGTTACCGCTGGCGCCATGCTGCTGGTACCGGGCCGGACTCCGAATCCGTGGTCTTCGTTGTCGGAGGCAGGCTTTGTCAGTCACCACCATCGGCGGAGCTTCTCCATCGCGTGTAGTTGACGGGCCTGTTGTCCCTCAACTCCTGCTTTCTGCTCATCAAGGGATGGGCAAAGAACGTTTTTGGGTGGGTGTCTGTTGAGCACAGCGTCAAGGCCGGCTGCGACGTCGCCGGGTCACCGGGAAAGCACAGATTGTCACCATTGCAGGCTATCCAGTGCAGGGCGG…
MSTRG.4598.1	10	8306213	8308826	+	CGGTCCTTAAACTTGTAGTGTTGTTCACAGAACTTGTCAAAGTGTATCATCTAGATCCTACGTGGCGCTGATGTGGCATGCCACATGGACGTGACTTGTCTTTTTCTTCTTTTTTTCTTCCTTTTCTTTTTCTTTTTAGTTTTCTTCTCATTCTTCTTTTTTTCCATTCTTCGGCTCGGGTTACAGAGAAAGGAGAAGAAAGGGAAAAAAAGAGAAGAAAAAAAGAAAAAGGAAAAATTTTAAATGGGTCCCATTTGTTAGTCAAAATGATGCCACGCCATGTCCGTGTGGCATGCCACATCAACGCCACGTAGGATCCCGTAGGGGTTGTGGCGATTTGGGACCTAAATGACACACTATGACAACTTCTGGGACTTGGATATGCATTTTGAGAGTTTA…
MSTRG.4603.1	10	8553846	8556517	+	TCGCCCCTAACCTCCAGCCGGTCGATCTCCTCCCTGCCGTGCCCGTGTACAGCGCCGCTTCCTCCACCAAATCCGCCGCATCCCGTGCTCCGTTTGCAAAATTAGTTGAGGGGAAATATTCCTCTTATCCTCCTCTATCCTTTCCCCCAAGAATCGGACTTTATCCCGAAGAAATCAACACGGAATAGAATTCGTTTTCGAGTTTATCTCTCCAACTAACCCTCGGATTTTCCGGCTTCGATTCCTCTCGGTTGGAGTCCGATCTCTTCAATCCAAGCCTATAAATAGCATCCCCTAGTCGTCCTCTTTCGTTTGCCCCATCTCCCGAGCTCTCTCGTGCCCCGTAGTGCCGCCGCCGCGCCACCCAAACCGCCGCCGTCGCCGGCCGGCGAACAGCCG…
MSTRG.4605.1	10	8570825	8573500	+	TCTTCTCCCTCGATTCCCCTCTTCTCCCTCAGGCCGCCGCCGCGCAGGCCCGACCGGCGCCCGGCCGCCGCCCAGCCGGGGCACCGTGCCGCCGTCGCCTCGGCCCGGTCGTCGTCGTCCTGATCCTCGTCGTCGGTGCGCTGTTCCTCATCCTCGGCCCGACCGGCTCCTCCAGCTTCACCATGCCGCGGATCCGCACGGAGTTCAACGAACCCGTCCACGTTGCGGTGGCGGCTCCGCCTCCGCCGCCGACGCAGATGCAAGCCGGCGTCAACACGAGCGGCGAGGAGGACAGTGGCCTCCTGCCGACAACCTCCGCCTCCGCCCTGACGGCGCGCTCGTCGTGCTCCACGTCCAGCCGCCGCCGAGCATCGCCGCCGGGCTCAACCCCGGACCCAT…
MSTRG.4645.1	10	9963793	9964564	-	ACGATACATGCATCTACACTAGTGCCCATCTGGTAACGTGTGTGACACCGGTTTGCAAGTTCGCGTGCGTGGTGGACGCACGGGCCCATCATGCCAAGTACAGGAATGGATGGTGTAAGGGATTTTTCAATGGCGTTTGCACATGCCAACTTTGCTATGACTAAAGCGAGAGACCGCTGCCATGTTTACAAAGATGTAATAATCCTCTGATCTGATCAAGGGGAAATATATGTAATATTTCAAGGATATTTGGAATTCTGTGTGTGGATGCACGCATGCACTTGTGTGGTGTGGACCTGAACATTATATTTATTATTGTGACCTGTTCGGGAACATATAATTCTTGTACTACAGTTGACACTGAAAGTCTAGCACACTCGATCGATCAGCAATGGACGC…
MSTRG.4676.1	10	11079933	11087253	+	CTCTCCACCACTCATTGCCCTCACTCTCCTCTCTCTCTCTCTCATTTCCCTCTGGCTACCTCCCCTCCCCTCCCAGATCTGGCGGAGGGGAGGGGCGTCGGCAGTGGCGCAGGAAGAGGGGGCGGTGGCGGTAGCGTCGGCGTTGGCGCGGCCGGATGGGAGGTGTGGCTCCCCTCCCTCTCCTCTCCCTCAACTCTACTCTCCTCCGCCGCCGGCCACGATGACGACGAAGCCGACTGCGACGACGACGCTGTCTGGATCCGCCGCCGCCTGGATTCAGGGAGGGGAGGCGGCAGCGCAGCCGGAGGGGGTGTCGGCGGCGGCGCTGCCGAACAGGAGTGCAGAATCAGATTGACCCGCACGTCCACATCTCATCAATATTTTGGACCTGCACTGGAG…
MSTRG.4676.4	10	11079968	11087253	+	TCTCTCTCATTTCCCTCTGGCTACCTCCCCTCCCCTCCCAGATCTGGCGGAGGGGAGGGGCGTCGGCAGTGGCGCAGGAAGAGGGGGCGGTGGCGGTAGCGTCGGCGTTGGCGCGGCCGGATGGGAGGTGTGGCTCCCCTCCCTCTCCTCTCCCTCAACTCTACTCTCCTCCGCCGCCGGCCACGATGACGACGAAGCCGACTGCGACGACGACGCTGTCTGGATCCGCCGCCGCCTGGATTCAGGGAGGGGAGGCGGCAGCGCAGCCGGAGGGGGTGTCGGCGGCGGCGCTGCCGAACAGGAGATCAGATTGACCCGCACGTCCACATCTCATCAATATTTTGGACCTGCACTGGAGTAAGCAGATCAACCAGGCCGTTGTGTTCGTCGACTTAGTCC…
MSTRG.4689.1	10	11383082	11388719	+	ACGAAGAGTCGAGGAGAAGAGCAAAAAAGCAAAACAGCAAAGCGAGGAGAGAGATGGCGGCGAGGCGAGGTCGAGGGCGCGGGCGCGAGTGGGAGGACGACGACCTCGGCGTCGGCGGCGGGCAGCCCCCGCACCTCGCCGCGCCCGTCGTCTGCCTCGCCCGCTCCGCCGGGGACCTCGCCGCCGGCGCCTTCGTCGGCTCCCTCGTCGGATACGGCAAGGTTTGCTCACTAACAAAGGTATGAAGGGTTCACTCAGCAGTGCTGGATCTTCTGCCAAGCTTTCGCAGCACTGTCTGGTGTCCAAAGTTTTATCCTGTGCTTGCTGAGAAGATTGCGAGGGAAAGATGATAGATCAATGCTGGCGTGGCTGGTTGTTGCACAGGACTTGCTTTGAGCT…
MSTRG.4699.1	10	11579397	11580767	+	GCACCCAAAGGTTACCGCCGCCGCCGCTCCATCTTCCGCCATTGACGAGCAGATCTGAGTTATTGATTGGGTCTCGTTTGGTTTTTTTTTTCTCTCTTTTTCCTTTTTGTTCTCCGTTGCGATGAGTTTGCCATCGAGAAAGAAAGCTGAGTTCGTTTCTTCTGCCTTTTCACTTGTTATTATTATGCCTTGGTGTCTGGCTGGCGGATTGGACGACGGTGATGAAAAACCGCAAGAAAAACACACCATCTTTCGGGGCTGATTTGGCGCCGCCGCGCGTGCAATGATGCTAATTCTGCAATTCTGATGTCCATTGCTGATCCGTTGCTACCAAGACTGTTCTTTCGTTTCTTCCTCAAGTTCTTGGTTTTTTTTCTTCTTTTAAACTTTTCTTTTGTT…
MSTRG.4701.1	10	11596070	11599845	-	GAGAAAGCATACGAAGAGAGCGAGAAGTACAAGGAAGGCAAGTTCATCCTGGAGAAGGCCAGGATGTGGAAAGAAGCCCGGTGAAAAAGACTGGCGCCATGGAACTCATCAACCTGTATGTATGTATTTTGTGTAGATCCAAAACAATTCAAAGATTGTAACAACAACTTTGGCGGCGATCAAAGTTTGTATGCATGCTGTAGTTGCTCATGCAGTACTAGACCCCCTCAAAAGAAGAGATGAAAACAGCTGCGTCTGATTTGGGGGGGACGAAGATTGACAACAGAAGTAGAGCATCACTGTCTTTTTGATGCAAATTCTGGCACTTCGGTGGTAACGGTTTTAACCGAAAAATGATGAAGTGCCAGAGATTAACATTTGATTAGTGCTTTTGGCCAC…
MSTRG.4702.3	10	11607725	11609045	-	TGAGACCCTTGAGTTGGGAGATTAAAGAACGAGGTAGGTTTAGTTGCTTTGGCCCTAGTCTTAGGGTGGTTTATCATATTAGTATATTTTTTATGTTTTAATGTAGTAAAATATTTATGTTTGGTTTGCTGTTAGATACACAGGAGTTAAGCACCAATGATTTCATTCCTAGGTTCTCCTTTTTCATATAGGGGTTCTGCTTCTGACCAGAAGTAGTAGTGACCTGTGTGCCTTTTTTTCTGATCTCCACATGTTTGGGAGTTTTGATCTCTCAATTGCTAGCGAAAAGTTGTCATAATGCCAGCCTAATGGGATCAATGCCCTACCAATTTCTTCGCATCCTGCCGGATCCATTGGAACAGAAATTAATTAGTTGACCCAGTAGAACTGAACTTTTGG…
MSTRG.4729.1	10	10790063	10790450	+	TCCGTCTGGCCCGAGGAAACCTTTGCACGCCTCCGTTACCTTTTGGGAGGCCTACGCCCCATAGAAACTGTCTACCTGAGACTGTCCCTTGCCCGCGGGTCTGACACAAGGTTAGAATCCGAGCTCTTCCAGAGTGGTATCTCACTGATGGCTCGGGCCCCCCCGGAAGGGGGCCTTCTTCGTCTTCCACCTAAGCTGCGCAGGAAAGGCCCAAAGCCAATCCCAGGGAACAGTAAAGCTTCATAGGGTCTTTATGTCCAGATG
MSTRG.4754.1	10	11750575	11754139	+	GTTCGCGAGCTACTGTTGTGAAACATTTATCGTGCCAACCACAAGCCAGCGTGGGCAACGGCTTTATCTTTTGTATAGCGTGATTCATTATAGTGCGCCAGACTGAGAAGTGGCGAGAAGTCCACGGGGGTCGCTGGGGAGTCCATGCCTTGTTTATAAGGGGGTGATTATGATCCAGGAAAGGTGCGCTGTAATGGATTATGTTGTGCAAGGGGTATTGTCACAACTCCTTTCCGAGGTACCGTGGTGGTATTGAGGCACATGGTGACATGATGTGGGGTTGTGTCTTGTGGGTACAGTGGTACACCTCTGGCCAGAGTAAAACTATTCGAATAGCCGTGCCCGCGGTTATGGGCGGGTTGAGCAATGTTTTTCGTGATTAGTCTCACACCTTTCACA…
MSTRG.4759.1	10	11758017	11762994	+	GTATCGATCGATCCTTATCCTCTCCCAAACACAGATAGCCACACAGGGATCCTTATCCTTATCCTCTTCTCTTTCAATCACTCCCCCCCTCTCTCTCTCTCTCCCTCCCAACCCTTTCTCTCTTCATCGGCGGAGGGCACTGGCGCCGGCGGGTGCGCGGGCCGTAGGGGGAGGCGGCACCGGCAGGTGCGAAGGCCGAAGGCGGAGGTGGCCCGGGCGGGTGCTGGGGCCGGATGTGGAGGCGGCACCGGCGTCGGCGCCAGTTGGAGGCCAGGAGCTCGGGGTTGCCGCCTCCTTCGCCGGAGATAAGGGCGGCCCCATCGAGCCAAAGATGAAGACAACGCCACTGCCCAACGCCATCGACAAGCCCCGCCATCCATCGCTGCTTATCTCCAGTCG…
MSTRG.4760.1	10	11783794	11788322	-	AATGACAAAAAATGCTTTTGCACTGTTTAACATGCTTTGCGAAGGCATGAGGACTGGTCCAGATAGGGTTCTTGTTACTTATGATCATACTTGAGCTAGACAATGACTCCTGAAACTTTGGTAGGTCTTTTCTGTATAATTATATCCTTCCATTTAGGTCAGATTTGTCTCCGGTGATTAATATAGTATAAAATAATCAAAACGCTTCTCCTTGTAATATGAAGTTTGGTTTGTATTATTTGTAGGTAATAAGTTTTGTTTGTATTCCTAAGATACAAAAGTTGTGATTTTATATTTTGGAGGCTATATAATTAGCAACAATATAATAACTCTCTCCGTAGTTTTTTTCCTAAATATTAAATTTATCTTATTAGATACTTGGATACCGAACCATGTGCT…
MSTRG.4789.1	10	12440741	12446044	+	ATGGACTCCCCAGCGACCCCCGTGGACTTCTCGCCACTTCTCAGTCTGGCGCACTATAATGAATCACGCTATACAAAAGATAAAGCCGTTGCCCACGCTGGCTTGTGGTTGGCACGATAAATGTTTCACAACAGTAGCTCGCGAACCGGTCCTTAATTGTCATGAGCACGACTCTCAAAACCATGTGCTCACAACCCACCATTATCAAGTTTTAGTTGGCAAGTAATTAATTAACCAATCACGATTAACCATCGTGAACTATCATTAAGCCATCCTTAAATAATAGTGAGTCATAAGTTATCCCAATAGTGTGCTAATGTTTCTAAGCATGGCTAAGCAATCATAACTAATATCTAGCTGAACCAATATATAAAGCCCAACTAGTCAAGTTATAATAAC…
MSTRG.4794.1	10	12799057	12804138	-	ATATGCCTCAAACAAAGTGAAGAAAACCAAGAGATCCATGGACCTGTCGTACGGTTCGTCAATTCAATCAGGTTCTTTCATCATCGGCAAAACAGAGGACAATAACTGGCAAGAAAGCTAAACAGCATAGTAAACCGAACTACTAGTCCGGTACAAATTGAGTGCAAGAAGCAACCAAGGTTTTGATTCATATCACTGTCAAACACTATATTTCCGCCTATAGTGTATGTATGGCTAGAGTTCCATAAATGACTGGTTGAATTGACGAACCGTACAACAGGTCCATAGTGTACGGAAAATATAGTGTACACTATATTTCCTGATTGAATTGACGAACCGTACAACAGGTTCCATGGACACTATATTTTCTGTACTAGGAAGAGTCCCTAGTACAGAATC…
MSTRG.4817.1	10	12897409	12898242	-	GCAGCGGCAGGAGAACTTTTTTTTTTCTCTTCTCTTTGCTATCTGATGAATGATGTCGTAGATGTGAACTTTCTTTTTCCTTTCTTTGTTCTCTGTGATGAATGCCCTCTGTGATGAGATGTTGTAGTTCTGAACAAGTGTAAACAATATGGATGCTTTGTTGTTTGATTTTATTCATTCGATCTATGGTTTAGGCTTTGTTGTTGATTTTATTTATTCGATCCACTAGCTTAAGCTAAATAACAATAAAAAAGGAAAAATGCCAACCAGATAAAAGGAAAAGAAAAAAAAACCAAAACTTTTTAGTTCCGGTTAGTAACAACAACCGGGACCATATTTTTAGTCCCGGTTGGTGTTACCAACCGGGACTAAAAATCGATCTTTACTCCCGGTTATTTG…
MSTRG.4945.2	10	14786114	14786601	-	AATGTACGGGCTGCTCCGCGCGGTGGCCGGCTCGAACGGCGAGAAGTCGTCGAAGTGGCCGCTGTACGACGCGTCGCGCGGCGGGCTCGCCGCGGCCGCCGGTGGCGGCGGTGAGGACGGAGCTCGTCGTCGACCCGCACTCGCTGTCCTTGAGCGACGCGCTCGATCTGTCCAGCTGCTTCACCGACCATGGATACTGCCCGTAGCTGTAGAGGTGGTGGTGGTGGTAGCCGTGCGCCGCCGGAACGCCGACGTGCGACGACGAACGCTGCATCTTGACGCTCCTCGGCACGCCGCCGCCGCGGCGGCGGCTGGGCTGCCGCTCGAAGTGCGGCGGCG
MSTRG.4978.2	10	15415503	15416498	+	AGTTAAGATGGTATCAGAGCAATGGTCTGAACCCTAGCTGCCAATTCCCCATCGCCGGCCGGCGCGGCGGCGTGCCGCCGGCGTTTCACTGCTAAGCAACCTCCTCCAATTCATATTTATCCACTGCTCCACTGTCCTTTTCACCGTCGCCTCGTGGGCTATCGGACCCCAGCGCGATTTGTCGTTGACCGCCGTCGCCGTCGCCGCCGCCGCGACTTTGCCCTTACCCGCGTGGGCCTGCAGTTGCGCAGCCGCGCGGGGACGTCGTCCAACTCTCCGTCCGCCGCTGTCTGCGCGCTTGACCATCTACATCGTTGCTGGCTTGCTGCACAGGTCGAGGCCCTGTTCCTCCCATTGCCTGCTGCGGTGCTGCCGCTTCTGCTTTCTGCTTCCAGAAAA…
MSTRG.4982.1	10	15523359	15524139	-	CTGAGGGATCATGGGATGAGCAAACTACAAACTCGGGCACGAAAGGGATCGATAGGATGAGGATCAGCTCAAGAATGAGGTATGCCTATGCCGATTCAGCCCGATTCAGCATTCTGGTTCACTGCTGATCATGTTCATTATCTGTCAATTCACCAGTATCATGTCAGTTGAGTCAGAATCAGTGGACTGGCAACTTGTGAAGTTGTGACCTGGCCATTGTCGATTTGTTAGAATTGCATCCCCCCGCGAAGTGAAGGGAAGTAGCCCTCGTTCTGTCTCCTATTTCGCCGCCACCGCCGCGCCCGGATCCCCCTCTTCCTCTCCGCCTCCACCGAGCCCAGAATCCCTGCTCCTAGCCCCGTCGTCCGCGCGGGCGGCGAGACGAGTTTAGGGTTTAGG…
MSTRG.5039.1	10	16273323	16299871	-	AAGTTCGAAAGGAATATCCGGATGGAGGATCGAGTTGAGTACGCATTAGATGCCCCAGTTGACCGCATGTGGCAAGTTGATGAAGCCCCACAATATTATTTCTATTGCCTATGTTGTTTGGCTAGCTGTGTATGCCCAATAATAATAAACCTAGTAATCAGATCCCAACTTTGTTTCTATTTGTTTGCTACTTATTTATATAATTGAAATTTGGCTATGATATTAATATCCCTGCCGAGGAGGTCACTACTGGAGGAGAACTTCCTCTTGAAAAACGCATGGAGATCGAGTAAGACATGGCAAAAGAACAGCCAGCCAACCTTGGGAAGTTTATGACAACCTTCATGGAGCTCATAAGGCTCATGATACAGCAGTTGAACCAGCAACAACAGGGAAATG…
MSTRG.5077.1	10	16825904	16832827	+	TTGCCGTTGAGAAGCGAGGAGGGCTGCTAGGTTGCTCCGCCGCCGCGTTCTCCGGCGAGGAGTCACCGCCTCCGTCGCCGTCGACCCACCGGACCGACGGGATTGAGGTGGCCGTCGCCGCCAGCGCTGCGGCGCAGATTGCCGCGCCGGAAGCGCGAACGATGGGCTTCGTCGACGGGGCCTCCTCCATCCACTCCGGTGAACACGGCATGCAGCGGCGGCGGCGGCGGCACCGGGTGGACTGGCTCCAACGCGCCGGGATGCATCGATCGATTCTTCGCCAAGCCCCAGTGAAGGCGGTGGATGATGCAGGACTGAAGGTGTCACAGGCAGAGGGATGTTTATATAATGGAGTCTGGAGCAGCGGTACGTGCCCATTTTACAGTAGCACCGCAACCT…
MSTRG.5078.1	10	16805261	16808295	+	CGCCTCGTCGCCCGGCACTCCGGCGACGGCGGCGGCGGCGGCGGCGGCGGCGGCTTCCAGCAAAATGAACGGCTGGTCCGCCGTCCTCCTCCATCAGCGTCGGCCCATGCCGGCGGCAACTCGCCGCCGTGGCCCAAGTCGAGCGCGAATGCTGGCTTCTTCGTCGGGGCCGCCTCCGTCCGCTCCGGGCGAACGCGGCGCGCGGCGCGCGGCGGGCGGCGGCACCGGGCGGACCGGGTCCAATGCGCTGTCTGTTGAGTCAGGAAAAATCACATGTTGCTCATTCTCCTCGTGGAATGATAGCCTCTCAACAGGTGGCTCTTGGTAGTGTAGAGGAAATTTGAATATTCGCCAACAAGCTTCAGTTGCTGTCGTGTATCTGCATCCCCAGGTACCTTT…
MSTRG.5197.1	10	18330291	18331281	+	ATATGGTACATTAATCCAACTTAACTTTGTTGAGTTGTTTGCTATGATTGAATAAAACAGGAACAACAATAGTCCTCTATTTATATGTGTTTTGTTATTTTATATGAATTGTACTCCCTCCGTTTCATAATGTAAGACTTTCTAGCTTATGAAATGGAGGAAGTACCAGATTATGCTGAGACATTAAAGAGCCATGTAACTTCTGCTGCATAAACAGCTTTCAGGTGACCAATTATGATGAACTGATTACTAACAGTTTTGTGACCAATTTTGGTTATATATCGATATGAAAGGTTCAACAGTTTTGTGTGCAAGAACTTATCAGCTTAATAACATTTCACATGAGAAGAGAAAGACTAATCTCACAACATTTTGTATCAGAGCAAAACGTAAGCAGGC…
MSTRG.5219.1	10	18579224	18580807	-	TATGTAAAAAGAGCGATTTTTGCAGACCTTCTCCTCCATGCGGTTGGGGCAAAGATCCTCTTCGTCCGCATGTACAGAGCCTTTCTGTAGTAGTGTATGTCACATGAGAATCTACTATTAATTCCTAGACCCAGTTGGCATGTGTTGAGCCACATTAATCATATTAATTGCTTCCATGCTTAATCATATTATAACCATAAATTTATTGTGTATGCTAACCGTTCTAAATTAATTATACCTTTATATGCATCGAACATTTTATTGTCTCCCTTTTAATTCTATATGTTGTTTTTAAGTGTGTTTTAGAAGGATTTCTAAAATCCCGCCGCAAGCTCTGGAGTATCTCCACTACCATTATAAAGACTCCATGCTTGTATGCAACACACACCTGCATTCTTT…
MSTRG.5305.1	10	19313526	19316985	+	GGTACCAGGCCACGTGTGCGATTGTGTCTGCCTCAAACCTCTAGTCATGATACTCCTGATCCCATGTCACCGACAGTAGCCCCCGGCGTTATGCCAGGGCGATCGCCCTCTTTAAGGGAAACGGTCGGGCGTGACGCCACTCCTAAGACCTGGTGACAGTGGGACCGGTCTCCACAATTGGGCAGAAACCCAACGGTCACAAACCACGCACATCGGCAATGGTAACTCGGCTGTCAACAATGAGCGGTCTCTTCAAGACTGCCACATTACTTGAGTAGCACACGAATCTGGACATGGCGATTCGTT
MSTRG.5317.1	10	19040425	19194561	-	CGTTGGCTTGTCACCCGAGCGGGGGCAATAAGGTGGTGTTGGATGCCTGGTCGTTTGCGCTTGGGGTCTGCGCCTGTGGTTTGCACTATGCGGCCCGCCCGTTCCAAGTTGCGTAGCGTGTGTGGGGCGCCTGGGCGAAGGCTCGAGCGTCCCTGCACCTAGAGTGGCGGGTATTGCGTGAGGCTGGTTTCACAGAGCAGCGAGTACCGCCCGCTTCCAACGGTGGAAGGATAACGGGCCGCTGCAGCCCTGGCCCGCTTCCGGCCCAAGTGCCTTCCATGGCAGACCACCACCTTTTTTTTTAGAAAAAAGTACACCAAAGGTCAAAGGTCCTAGTCAAACTTAAAATAGTTTGATATTTTATGACATACGTGGTAATAAAACGCATTATTATTAATT…
MSTRG.5543.1	10	21096762	21099178	+	GCGCGTCTATTCCAGAAATTTTCCTTCGTTCTCTTTCTTTCTCCTCGTCTCGAGGAGGCGGAGGCGGAGGGTGAGGCGATTTTCGCCGTCGCCGCCGCCTTCTCACCGACGATTTCTCCTTCCTCCCCGGCCTGACTTCCCCGCTTGCTTTTCCCGTTCCCCGGTGTCTTCCTTGGTCAGAGAGGTAACAAACAAAATGCTCATATCCTTAGCTAGGCTCTCCACCGCCTTCACTCAGTGAAGGAGAAGACGGCACCAGTACCTAATTTGCTGAAAGAAGCAAATCATCCG
MSTRG.5543.2	10	21096776	21099433	+	GAAATTTTCCTTCGTTCTCTTTCTTTCTCCTCGTCTCGAGGAGGCGGAGGCGGAGGGTGAGGCGATTTTCGCCGTCGCCGCCGCCTTCTCACCGACGATTTCTCCTTCCTCCCCGGCCTGACTTCCCCGCTTGCTTTTCCCGTTCCCCGGTGTCTGTATCCTTGCTGACGTTTTTGGTCGGATTTTTCCTCACTGTTTCTTGGTCCTGATTTTTGGGGCAAGTTTGTAGGTGCTTTGATTTGAGTCGGATTGGCTCCAGATCCAGCATGCTTGTATGTTTTGTAGAGGTCTTTTAGTTTGGTGGCTGTTTTCTTTTTTTCCAGATCTCGTTCGCTTGTGTTTGGATAATGGAAAATGAGGGGTGAGATTGGAATTGGAAAATGAACGTTGGATTAAATG…
MSTRG.5567.1	10	21227147	21227828	-	AAGCAGAAGGCGGCGCTGGCGAGGCAGCTGAATCTGAAGCCGCGGCAGGTGGAGGTGTAGTTCCAGAATAGCTGAACAGAAGGGCGAGGACGAAGCTGCAGACGGAGGTGGACTGCGAGTTGCTCAAGCGTTGCTGCGAGACTCCCACCGACATGAAGTTGAAGCGGGGGCCGCCGCTGCCGCTTCCGCCACCGCCGCCGCCGCTGCTCTAGTCCCCGCCCGCCGCCACTCCAGCCCGTGGTCCCCGCGCCCGGCCAAAGAGGAGAGAAGGGAGGAAGAGGAGAGGAAGAAGAAAGAGAGAGAGGATGACATGTGGGGCCCACACGTCAGTGGGCGCCACAATTTTTATGTGTGTGAATGACAACCGCACAACACCCTCAACCC
MSTRG.5569.1	10	21236897	21238683	+	AGAGTTTATGCTGGCTTTTATTTTCTGGTCGATCTGATGCACGCATTATGCCTTTAATCGATCTCTGCACCTACATATGTGCACCAATCATCTGTGTATGTGTGTGTGTAAGAGAGGGGTGTTTAGTTTCTATTAATGCTGCAGCCTGTCTTGCTCATTTGGCAGGCAGACTTGAATGCCCACCAACACAAGGAATCACGTAGCAGAGAGCGAGTCCATATAAGATGGTTGCAGGCGAGGTCTCCTCATTCAGATCACTCATTCACACTAACCCTAGCTAGCAACCTGCAACCTGCATAGTATATTGCATTGCGCCCAAGCTTTCTTCTTCTTCTTCTTCTTCCCTCGCCGACAACCTCCTCCGTTTGCCCGGCCATTGTTCTTCAGAGCTTGGTCGCG…
MSTRG.5643.1	10	21761746	21762182	+	AGATCGTGAGTATCATCACGCCGGTGGCCTGGACGGCCTCGAAGATGGCGATGGTGAGGTAGCGGCCGAGGTAGGTGTCGGCGACGAAGCCGCCGAGGAGGCAGAGCATGAAGGAGGTGCCGATGAAGTTGGTGACCGTGTTGGCGGCGGCGGCATTGCCGAGGTGCATCGTCCCGGTCATGTACGGCACCAGGTTGACGGCGATGCCCAGCGTCGTCATCCGCTCGAACAGCTCCGCCCCGAGGCCATCGCCATATCAACAACAACAAGCTCGAGCTCGAGACAGAGAGAGTAAGACGGCGGCGGCGGTGGTGGTGGTGGTGGCCG
MSTRG.5671.1	10	22006967	22009938	-	GTGGTGTAAAAGGTCGTTGCTCTGATGCAAAGATGGAAAGAGTTGCTAAATGAGGGCGATCAAGGGCAAGTCGATAAGGGGAAGGAAGTGATCCTGGAGAATTTGGCGCGACTTCGGCAACTGTGTGATCCTCCTGAATCTGATTTTGTTTTGTTTTGTTTTGTTTTGTTTTTTGAGAGATAGGGCGAGGAGGTTGAAAGAAACATTATGGCGGTCAAAGAAACGCCTGATGAGGCACAGAAGCTTGAAGAGTTCTTATGCGTACGGAGAGAAATGCTGAAACGTGTTTAACTGTGCTCATTTGATATGCTACCCCGGTGCATTTAACATGACTACAGGGCCATTGCACTGGGAATTACTGCAAAGGGCAAGCTGCGCGTCGCGTATCCTCCATCTCCA…
MSTRG.5744.1	10	22472940	22473886	+	CTCGATCGCCGCCTCCGGCGATGGCGGCGGCGGCGCCGGGATATGCGGCGGCGGAGGCGACAGATACTGCGAGCTCAATGATGTGAGGATCGAGTTGGACCTGAGGGAGGAGGTCAGACTCTGCTTCTGGCTACTCCTCTCCAGCTCCGCGAGGCCTTCCTCTGCCATCCCTTCATCAGGATGAACGCAGCACGCCTAAACAAACTGCGCATATACATATTCTGACTAAGTGACTATAGTTCTGGCCATAGTCATCTTCATCTCGCCAAGAAATGCGACAAGAGTTGAAAGAGGCTACTGTCAGTGCAGCATTGCAGCTACTATGATC
MSTRG.5751.1	10	22513417	22514001	+	GGCTCACGCCTCACCCTCACGCGCAAATGCGCTGCTCGCCCGCTCCCCAATTCCCCATTTGATTCCAAACCCTAGGTGGCGGCGTTCGGCGGCGGCGCGGCGGCGCGGCGACCGGCGGAAGCGGCAAGGCGTCCGGCGACCGGCGACGGGAGCAGGGAGCTAGACCAGCGGTGGCGCGGCGAGGCATTCGGCAGCGGCGCGACGCCGTGGCGAGGCATTCGGCGGCGGCGCGGCGAGGCCGCGAGACGGCAACCGACGGGCGACCGGTGACGGCGGGAGCGAGGCCACGAGGCCGAGGGGCAGGGGCGCGGCGGCGGCCGGCCAACAGCTGCAGCTCAGCGGGACAGCGCCCAGCGGCACTGCGGCAGGCACAATTTCAGTCTGTAGATTGAAGAACTC…
MSTRG.5773.2	10	22673185	22676060	+	CTAACCCTAATTCGCCTCCCCATCCATCCCGACAGTTGCGCAGGCGTGCGGCTGGCGGCGCGCCGCCGAGCAGGCGGGGCTTGTGGCGCCGGCCCGGCCGCGCGACTCGTGCCCTCGTGCTCGTGGTCGTGGGATGTGGGGCGCCGCGCCGGGCGCAGGGCGGTAGGCGGCTGCGCCACTGAGGGCTGCCGGCACCTGGCCTGGCCGGCTGACCGGCTCAGCCGCGCAGGGCAGGACCGCAGAAGCAGGAGCAGGACAGCAACAGCAAGCCGCGCAGGACAGGAGCAGCACAACAGTGACAACACAACTGAAACATGAAGAAGAAGGGCCAGCTGTTGATTTAAACTCTTTTTTGGAGAAACAAGATGGGGCTTCATTAAAAAAATTTCAATTTGCAAG…
MSTRG.5773.3	10	22673203	22676060	+	CCCATCCATCCCGACAGTTGCGCAGGCGTGCGGCTGGCGGCGCGCCGCCGAGCAGGCGGGGCTTGTGGCGCCGGCCCGGCCGCGCGACTCGTGCCCTCGTGCTCGTGGTCGTGGGATGTGGGGCGCCGCGCCGGGCGCAGGGCGGTAGGCGGCTGCGCCACTGAGGGCTGCCGGCACCTGGCCTGGCCGGCTGACCGGCTCAGCCGCGCAGGGCAGGACCGCAGAAGCAGGAGCAGGACAGCAACAGCAAGCCGCGCAGGACAGGAGCAGCACAACAGTGACAACACAACTGAAACATGAAGAAGAAGGGCCAGCTGTTGATTTAAACTCTTTTTTGGAGAAACAAGATGGGGCTTCATTAAAAAAATTTCAATTTGCAAGCTAAGGACAAGGACATCA…
MSTRG.5777.1	10	22684710	22686740	+	AAGATGGCAATGCAAAATAGGTGGTACCAAATGCTCGAAGCAAGTGATGCTCCTCCCCACATAAGCAGGTGGTGCAAGGTGTCCCAAAAATCAGGAACTGAGAGGACAATATTTTCTCTATGTTGAGCAACTCACAAGTCATAAGACGATACATATTTTTCATTCTTTTCCTGACTCTGATATATTGCTCACACAAGGTGAAGGCAGGGACTTCTTTTCCTGAGTCTGATATATTATATATGCTCACACAAGGTGAAGGCAAGGATGAGGCCTTGACTTTGCGCTGCTGTGGACCATTATTGAATGAAGTCACATGGAAGTTGGGAAAGACCTAAAGAAGTTGGCAAGCCGCTCGTGTGCCTTGATTGGACGACAATCGTCGGCCCATGGCCGGTTCTC…
MSTRG.5852.2	11	94455	100480	+	GCCCACGCGTCGCCAGCCGCCGCACGCGCCATCCCGGCCGCCTGCCCACGCGCCTCGCCCGTCCTCGCTGTCGCGACGTCGCCGCCCGCCGGTCGCGCTGCCCAGCCGGCCAGCCCACCAGCCGTCTGCGCGCGCGCGCGCGGTGCGCCTCGCCGTCGCCCGGTCGCCGGCCGCCCACAGGCCATAGCCGGCTCCGCGCCTCGCGCCTCCTCGGCCCTCGCCGCTTCGCCGAGTCGCCGGACGCCGGCTCGCCGCCTCCGCGTCTCCGCACGACCGCACCTCGCGCCCGGCGGCCGCCTGCACGCCTCGCGCCCTCGCCGCCTCCGTCCTCGAGACCTCGACAGCAGTCTGCAACGTGACACTCTTGTCCAGAATGGCGCTACCAGCATTGTCGGCCAG…
MSTRG.5858.1	11	159447	162803	+	AGGGTAGCTATTATTCCAAGGCAAAACTACAGTGCAGGCAATTATTGCATCACAGATTTGCTAGTAATAGTTCCTATGCAAACATTGGGGTCGCTTAACCAGAAATACGTGGAGCACAAATCCTTCAGCAACATCCCCCTAGAAGATTCATTCGTTCAAGCTATTAGCTCAGGTTTATGGTCATGTGAGAAGGAATGCCTGGTCTGCTGTATATATGTTGATACATGTAACTAGGCCATATATATGTCGATACAATGAGAATGCAGTTATTAGATGAAAGAGCACCAGACTAGCTACGATTTCTAAATCATCAAATGAACAGGTGAAAAGAAGTAAACTGCAACATATAGATCATTATACAATCGTACATAGAGGAAGAACTCTAGTATAAGAGCAAAG…
MSTRG.5916.1	11	531016	532939	+	GCGTGACGGCAGCGGCGCCCCATCCTGATCCTGAGCGCCTCGACAGGGCCGACAGCCGGGACGGCGGCTCTCTTTCCACCTCCCCTGCCGCGGCTTCCCCATACCGATCTTCTCCCTCGACTGATCCCCATCGCCGGTCTCTCCTGCCGCTCCTGCCGCAACACCTTCCCCACCGCCGGTCTCCCCTGCACCTCGTCCCCGGCGGCCGCCTTGCCAACCGCTCCAGCACGACCTCCCCTACCACAAGAGCGGCCACCAACACCGCTGCCGCCGGCGGCGACATCTGTGAGGACAACAAGCTTCCCACTGCCACCACCTGCTGCTGTCACTGCTGCTGCGCGTGGGTCAAGAACACCCACGGCTTCGCGTATTTGCTTAGGTAATCAGCAATATGACTTG…
MSTRG.5939.1	11	685589	691785	-	TTTTCAGGCATGGTGTGCTGCCGGCCCATAAAAAACGTATGTACGGAAGTACGTTCATCACTACGTGGTCGCATGGAGCCTCGTCACTGATCCATCATTATATTCCAGAATTCCATTTGGCATTTTTTCAAATTAATAACAGCTCATATCATTCCATCCATATACTATTACCTTTAGTCCCGGTTGGTAACACCAACCGGGAAGAAAGCGCATGCACCAGCCCACGCTTCTCTCTCTGAATCATGTGCATGCGCAACATCTCTCCATGCTTATCTCTTTTTCTTCTCCTTCCATCCTCCCCTTGCTCTTCTCTCACCCCCTCTCCTCCTCCCCTCCCCCTTGCAGAGGCAGCCGACGGCGGCCGGGCGTGGGCCAGCGGGATGGAAGCCGGCCAGCGGC…
MSTRG.5953.1	11	741838	742253	+	CTGGTGTTGCCGTCGACGACATTGCCGAGCTTGTCCAGGAACTGGTACTCCACCTTGGTGATGTCCCCCTCCACCACCTCGCACACCACCTCGCCGGCGTCGAGGTTGCCGTGGTAGCTGACCACCTGCGCGCAATGGAACCCCTCGTCGTGTCCCTCTGCAACTTCTCCGGCAGTACGCACGGCTTGGCGCGGCGGACGAGCTGCTGGTACTCGCGCTCCTGCCTCCGGAGGTGTTCCATCCTCTCCCTCGCCGTCATGTCGTCGTCGAGCTCGAGCTCATCGCCGTCCGGCCGCGCCATGGGGCCGCCCACGTTGATGCACTTGAAGTGTT
MSTRG.6201.1	11	2946547	2952885	+	AAAAGCACCGTGCATTTCTCTCCCTCCATCTCCATCTCCCCCAAGCAGGCCGGAGCTGGGGCTCGGGTCGGGTCGCCACCATCTCCGCCTCCGGCGCGCACCCAGCCGGAGCAGCGCACGGGCCGAGGAATGCCGCCGCCGCCGCGCGCCTCCGTCGATTCAGTTTTGTTTTGTTGCCCAAGAGCCAAATAAGGTCATCTGGTCAAGTTTGGCTGCTGGATGCGGGAGTCATGGAATTGTTGTACTTGCCTTCTATGCTGCTGACAAGCTGCTTGAGTTCAAGCCAAAAGGGATTGAAACTTATATCCATCCTGCTGTTGAACGTGCACATTTCCACAAAGAAGACAGAATGTGGCAAGAGTACGAAAACTGATGAAACATGAAGATGCTGGGATTCTT…
MSTRG.6246.1	11	3460318	3460959	+	CTGGAACGATTTCCCCAAATCGAAAACCTAGCGACAAGCGGCGGCGGCGGCGGCGACGGGCGCGGCAGGGAGGCGCGGCGGCCCCGCGGGCCAGCGCGCGGCAGGGAGACGTGGCGGCCCGGTGGTCCAACTGCCATGGGCCAGCGCGCAGGAGGGCGCAGCGCGGCGGGCGCACGCGCAGGGATCAAGACTTTTGTAATTCAGGGGGAGGAGGACACCTGCAGCTTCGTCTTCCTCTGTCAGTGCCTTCGCTACCGCCTCCGATTCGCAGAGCTAGCCGGGAAGGTCGTCGTCATCACCGGCGGCGCCAGCGGCATCGGCAGGGCGACGGCGGAGGAGTTTATTGTCCCAAATAATGTGTTCTAATCATATGACGGAGAGGGTGTACATATTGTCCCA…
MSTRG.6350.1	11	5235881	5240853	-	GTATGAAGGAGAAGACACCAACCAAATAGGCTCGAAGTCTCGCGAGCGGGCTGGACGACATGCACTGAAGAACGAGGTAGAACACGCCTTTGTATCACCGCTGGTAGTGAAGTGCTCGTCGGAGCTAGCGTCCCAGCTGCTGCCTGCACGCCTCTCAGGCCGACCGACATCGTCCGGCAGCAAGTCGAGAAGCTGTCGGACGTGGTGCCTTGCTGCATTCTTTTTCATTGTAACTATTTTATTCCTTTGGAAGTTAATGTCACAAGTTATTCAGAGTGAGTATTCGAGTAATTGTTTTATTCTGTAACATGATTGCTGGAATGAAGGGTAAAATACTAAAATGTTTTTCTGTTGTCTTGCTGTTGCCGTGCTTGTGAGACGCATACCTGTTTTTCCTTT…
MSTRG.6355.1	11	5282013	5285108	+	GATAACCCTTCGTTTCTCGCCTCTCACGGGCCGGCGACGCCTCCTCCCCTGTCCCCTCCTCTTCCTTCTTGCCCGGGCTCTTCCAATTCCATGCCCCCCCCGGCCCGCCACTCCTCTCAATCCGCACCGCCACGCCATACCTCCTTCCACTTCCCCAGTGAGAGCACGGTGTAGTTCGAGAGAACGTCTCCCCTACCCAGCCGCTTCTAGACGACAACACAGGTGTTCCTGCCGGATCTAACAGTACCTAGCTGCAAGGCGCCAGAGCTTGCCGCCGTAACCTCCATGGCTGGATCCAAGGCGGACCGCAGCGAGGAGAAAGGGGCTGCTTCCTCCGCACCGCCCTAGCTTGAGAAGATGTTCGAGGTGCCAGTGGAGTTGTTGGTGGCCGGCAGTCGG…
MSTRG.6393.1	11	5770680	5771871	-	AATCTGGACCTGGGTGATTCAACGAACAGTGCAAGCTAGGGAATGCCAAATGATGCCCACTTTGATCTTGGAAGGCTTCATTTTGTTTGATCTCAATCTAATGAACCGGATATTTGGGTTGTTCAGATCGATTTTTGTGAATGATATAAGTATATGCATGTACTTAGTTTTAATTGAACTAGGTGCTAGTACCCAGTGATTGATGTTTGTACTTTTGAATGCAAAAGATTAAGTCATTTCGGAATGTTTGCATTGGTTCCTTCTTTCGGCGGCGGATGGAGGCACCGGCGGGTGGCGGCTACCTGCTTGGTGGCCAACCGGCGAGGTGCTACGGAGGACACTCCACCGGCAGCAACGGCGAGGGTTTCGGAGGACACCCGGCCACATCGCCACCTTCGT…
MSTRG.6414.1	11	6116472	6117805	+	ATTATAGTTTTGAATAGATATTAACTGTTAACAACCACAAATTCACAATATGAATGTCAATGGCACATGATAAATCCAAGAAGATGGTTGAATTCACATGTGCGGGAAAGCCTTTACACATATTCAAACATATAATACTGTATTTACAAATTTAAACACAATTCTACAACTCCACATCAAACATCCAGCTATAATATAATAATGAGGAAAAAAATAGCCTGCTGAAACTATTTACGTCCAGTCTACAAAGCACAGTAGAAATTACTTACACCATTCCACCCCTCCTAGTACAGTTGAAACCTCACCTCAAAACTATTTTAAAGAAATTCACAGATGAGTTGAAAGAACACTTTTGAAGCATAATATATAACGATTTGTGTCAACAGCAAGACAAATGAA…
MSTRG.6445.2	11	6596254	6598756	+	CAAACCCTAGACCACAGCACGACCACGGGAGGAGGCGTGCGGCGGGGGCTGCGTGCGGCGACCGGCGGCGGGGGCCGTGGAGGCGTGGAGCGGCGTACAGCGGCGGGAGGCGTGCAGCAATGGAGCGGTTGCAGCGGCGCGGGCGCGGCGCGGCGGCGGCGACCGGTGAGCCGCCAAGGCCAAGCCCGTGACCGGCGGGCGCACCGTGACCGACGGCGTGCCGCGTGCGGCAGCCGGCAGGGGCCCAGGAGGCAGCCAGGCAGGAGGCCAGGAGCAGATGCTGCACAGCTGCAGCCTGCAGGTCAGCGTCCGGCGTTCCGCGCCGGCGCGCCGAGGCCCGAGGCAGCCGGCGGCTGCTCGCTGCGGCCGTGCGGCGCCCTGCTCGCCGGAGGCTGCCTG…
MSTRG.6450.1	11	6685614	6691858	-	CGGTACAAGAAGCCTCTCTCGCCAGCATCACTGAAGATAATCGCCGACTTGGTTGAAAAGGGAGGGTGCAAGACGATCGGGATGAAGAATTTGAAGAAAAATGCGGCAGTGGCGCCCCTGTGACTGCCTCCGACCGGCTTACAGTTCAAGCGAAGCAGATTTTGTCTCCAATGATTCCACTGCCAAGGCCGATGTCCCCCGAGTGTAGCTGCCATGTCTTTCGATGTACTCTGTTTCGTCTGCTTGTTAGTGATCCTGAAATGTGTATCTGTCACCTATCGGAGCCCCGTTTCGGCTCTGTCTCACCCGGCCTTTTAAAGCATATCCACCTCAATGCTAGCTGTGTTTCTTCCAGTTTACCTGGTTGTGTTTCTGCTATGCGGAGTGTGTTTAGATGCT…
MSTRG.6456.1	11	6852377	6854381	+	CGACTCCCCTTCCTCGCGCTCGTCACGCCGCCTCCCCTTCCCCTCTCCCGACAACCACCGCTCCCTCCAGTGCGCCGTCGACCACCGCTCATTCGTGGAGTTCAACGGTCGTCTCCTGATCTACCTCTTGAGCGCCGATGCCCCCGACCACCATGTCCTCTCCTCGCGCAGCACGGTCGCTACCGGCCGCCGCCGCCTCCTGTCCTGCTTGAGCGCAGACACCGCCGGCCGCTGGCCGCCGACTCCACGCCCTCCCTCTCCCCCCAAGCCCCACTCTGGCCATCTCCTCGGCCAGATCCAGCGCCGCGGAGGTTGGGGACGCCGGATCTGATGCCCAAGGGCGGCAGCGGGAGGCCTCCCCGAGCTTGCGAGGGGGCTGCCGCTGAGGTGGCCACGGTG…
MSTRG.6456.2	11	6852377	6854381	+	CGACTCCCCTTCCTCGCGCTCGTCACGCCGCCTCCCCTTCCCCTCTCCCGACAACCACCGCTCCCTCCAGTGCGCCGTCGACCACCGCTCATTCGTGGAGTTCAACGGTCGTCTCCTGATCTACCTCTTGAGCGCCGATGCCCCCGACCACCATGTCCTCTCCTCGCGCAGCACGGTCGCTACCGGCCGCCGCCGCCTCCTGTCCTGCTTGAGCGCAGACACCGCCGGCCGCTGGCCGCCGACTCCACGCCCTCCCTCTCCCCCCAAGCCCCACTCTGGCCATCTCCTCGGCCAGATCCAGCGCCGCGGAGGTTGGGGACGCCGGATCTGATGCCCAAGGGCGGCAGCGGGAGGCCTCCCCGAGCTTGCGAGGGGGCTGCCGCTGAGGTGGCCACGGTG…
MSTRG.6456.3	11	6852377	6854381	+	CGACTCCCCTTCCTCGCGCTCGTCACGCCGCCTCCCCTTCCCCTCTCCCGACAACCACCGCTCCCTCCAGTGCGCCGTCGACCACCGCTCATTCGTGGAGTTCAACGGTCGTCTCCTGATCTACCTCTTGAGCGCCGATGCCCCCGACCACCATGTCCTCTCCTCGCGCAGCACGGTCGCTACCGGCCGCCGCCGCCTCCTGTCCTGCTTGAGCGCAGACACCGCCGGCCGCTGGCCGCCGACTCCACGCCCTCCCTCTCCCCCCAAGCCCCACTCTGGCCATCTCCTCGGCCAGATCCAGCGCCGCGGAGGTTGGGGACGCCGGATCTGATGCCCAAGGGCGGCAGCGGGAGGCCTCCCCGAGCTTGCGAGGGGGCTGCCGCTGAGGTGGCCACGGTG…
MSTRG.6463.1	11	6880134	6881778	-	GTACTGGGTAAGATCAATGTTGCAAAAGAGAATTGAAAGGTACTATCCTTTGACTGCTCTCCTTTTTACTTGTTGATATTCTTGAATATATTTGTTATGTACTCTACAGTACTACTTGGTTATTCTGGTTTGTAAAAAAGAAAAAAATAACACAATGATGATCACACATCAGACATATTTGATCACTTTTGGTGGATATAGCTGATACTTGAGAACTGTTTTGTTTGAAGCGCCTGCAACACTCGTAATTTCATCAGGTAAATAGTTTTGGACCATTTATGGTGTTATATGTCACTGAAGGTAAGCATTTTTGTGCCCGTAAAGTTCATAATTTTCATTGTATTCGTTAGCTGGAGAGACCTACTTCTTATTGATTTAAATCCCAGTGCTATGATTTCT…
MSTRG.6490.1	11	7500988	7503573	-	ATTTACCATTTGGATTGCATCTCGGATTTACCCATTAGATTTCATCTCAGAGTTTGTAAGGCCTTCAACTGTTAATTAACTTCTGGTAGGAAGGTTTTCTATACTGATGTATGCTTCTCAAATTGAATGTAAAAGTCTTAATCATTGCAATAATAAAATCTTAATTGTTTTTTGTCTTTTACATCTTGAATGTAATTTTGTGCAATACATATTGTGAGTAGCGTGCATTGCACGTGCACGATTACTGGTCCCTAAAACGTTACAGTTGTAGCGAGTTAAAAGGTAAATCATATCCTTTATTCATGTGGAGAGAACACGAAGGAAGAGGGAAAAGGGAATACTATTATTTTCATCGTTAAAAACCAACAAGATCATAGAGATGAGAAGCAATTGACTAGA…
MSTRG.6547.1	11	8301844	8303813	-	GGCCACGGCGGTTCTTGGTGCATGCTGTGTTGTTGGGTTGTGGGTGTGGTTAAATATTCAGTGTTTTTTTCCCTCCAATTGATCATAAACGATCAGAAGTTTCCATATTGATGGTGCAGAGACCTGTCAGGGAGCATGCATCTCAGCCTGCTGTATTGTTAATTACTTAATTTCAGATTGTGCTTTCTTTCCTAGTGTATTGTTGTTGCTAGCCTCTTTAACAATAGCACTATTATGGCCACAAAACACTAGTTCGAGCGCCCATCCCTGACAATCAGGTGTTTTCAACGTTGATGTAGGTAGTAATCTGTGCAACACTGCAACATCCTTGCTTTGATAGATAGGTTAGCTGGTGGTCTCATCCCTGAGAATCAGGTGATCGATTCTTCTTAAGGACAT…
MSTRG.6547.2	11	8301954	8303813	-	GTGATCACAATTGACAATATTGTTGCTAATGAGGCGGCTGGATCCACGGTGGAGCAAGTTGTTGCGACGGACTCCAACGCGGATGCAGTTGGCAGCGGGATTTGGCGTCGGCCGTGAGTCTCCAGCACCGACGCTGGTGGTGGTGTTTGGCGAGTTAGGATGTAGTCATTGGTTGTAACTTTCCTTTTTTCTAGATCAAGATGAATAATATGTATGCCTGTCTTCCATGTGTAAATTTCATTGATCATGTGATAGAACCAACATACAATTTTTAAGGAGGAAAGCTCACTGGCCACGGCGGTTCTTGGTGCATGCTGTGTTGTTGGGTTGTGGGTGTGGTTAAATATTCAGTGTTTTTTTCCCTCCAATTGATCATAAACGATCAGAAGTTTCCATATT…
MSTRG.6547.3	11	8301954	8303813	-	GTGATCACAATTGACAATATTGTTGCTAATGAGGCGGCTGGATCCACGGTGGAGCAAGTTGTTGCGACGGACTCCAACGCGGATGCAGTTGGCAGCGGGATTTGGCGTCGGCCGTGAGTCTCCAGCACCGACGCTGGTGGTGGTGTTTGGCGAGTTAGGATGTAGTCATTGGTTGTAACTTTCCTTTTTTCTAGATCAAGATGAATAATATGTATGCCTGTCTTCCATGTGTAAATTTCATTGATCATGTGATAGAACCAACATACAATTTTTAAGGAGGAAAGCTCACTGGCCACGGCGGTTCTTGGTGCATGCTGTGTTGTTGGGTTGTGGGTGTGGTTAAATATTCAGTGTTTTTTTCCCTCCAATTGATCATAAACGATCAGAAGTTTCCATATT…
MSTRG.6564.1	11	8864476	8879154	-	GAACTGAAGTGGACCAAGAAGGCTATGTTGAAGCTTCCGAAGGCCACGTTCCACGAGGCAAGCCACAGTTCCAATCTTTGATCATATTGAAACCTAGTAGAGAACCACTTAGTTATTTTATGCATTGAGTATTTATAAAATTATTTTGCGTATGAATTATTTTTGAATAAACTTGTTAGTTTAGTTATTACCCATTATTACATTGTTATTATTGGCCAAATCCATGATTGCTATATCACGCCCTTTGATAACCTAGGTGTAGATTTATATACTTCACAATAATATTCTAGTGGATAAGACCACCAAATATCTATACTCATATACATGGTTTACCCGTCGTCACGTGGTGGCGTGTCAGGTGATATAAAATATGTTATTTGATATGAGTCACTCGCCTGG…
MSTRG.6591.1	11	9502784	9503605	+	TGGAGGATTCCAACGTTAGAGGAGTTGAGTTGGATTATCGAAGAAGTTAAGTACCTAATGACATTGATTGGCATGGGACGGGAGTAGCACCCCTAGACTACACATTATTATTGCATACTATTGAAATTTAGTTTTAGACTATGATTCTGCTTAGCAAAGTTTTGTGTAGAACTTGTAGAGGTCATTTAAAGTTCTGGTCCTTATTTTCACATGGAATTTATGAAGCTAGGATGGTTAGCAATGTGTTGGTTAATTCGTTATTGATCTATCTTATAACAACCTGTCGTGGATGTCCGTATTTTTAGCAGAGACTCTGCCGAAATTTCTAATAATTTCG
MSTRG.6602.2	11	9701330	9702274	-	AGCTTTGGTTGCTGTTAGGGTTCATGACGACGTCGATGAAGTTCGATCTTCCGCTGCTGAACTACGACACGCGGTTCTCGCTATGGCAAGTCAAGATGCGGGGGATTCTGGCGCAGACTCATGACTATGATGAGGCACTGGATAACTTCGGCAAGAGGAGGGCCGAGTGGACTGCTGAGGAGATCCGCAAGGATCAGAAGGCGCTCGCCCTAATTCAGTTGCATCTTCATAATGATATTTTGTACCGTGTTGGAGTTGTTCCAAATTCACTTCAAGATATTGGCCGGGCTTCTGACGAAGCGGAGCGGAGGCCCAAGCCGGAGGGTATATATGCCCTTTGCTAGGGTTTCGTGGAGACTTGATTCTCTCTCGATCGCTCCCTTGCAAGAGAAGGTGCAG…
MSTRG.6625.1	11	10634058	10638659	-	GTGTGCCCGAGAAATCGGAATAATGAACTTGGATAAATGCAAAATTCAGGGGGAGAATTTCACTGACTCATTCCAAAATCTTGATATAGAAAATCAAGTACCCAAAATCGATCTGGAAAGATTGAACCAAGAATTGGGTGAATTGTACTCTTTTTCCCTTGGATAAGTTTCCCCAGCAGTTTCTTATCAAGGTTTTTAACGAGGCAATTCGTGCGACATTGCAAGCGTATGCTATGTACTCTTTCTCTAATTTTTTTCTCACTGGGTTTTTCTGGAGTTTTGATGAGGCATAGACATCACGCGGTGAGTGCCCAAGGGGGAGTGTTAGGAAACTTTCCATATGAGCAATATAGAAACATTCCACGTATACACTAATTAGGCCCACACCGAAACCTTCCA…
MSTRG.6649.1	11	11202253	11210162	+	ATAGGAGTATCTATCAAAGAAAATAAAATTTGTGTTAGAAAATCGAGCGGTTTGATAAGAAAAAAAAGGTGAGATATAGCAAAATCAATAAAATATTGCGCCACCTGTCCGTCGTCTCGTCTCCAGTAGACGGGCCCCTGTGGTGGCTGTGTGCGAGCAAAATACTAGCAGCAAGAAGCAATCATCCTCTCCTCGCCCCGCACCATCTCTCCAGTCTCCATCCTTGATGGTCTCCTTGCTCCCCCGCGCGCCCTGCCTCGCCTCCTCCATCCCCAAGCCCACCGCCCTTCGGCCGCCGTGCATGGCGTCCACATCCGCCGCGGCCCCTGCCGCTGCAGCGGCGACGGCGGAGGCGTCCGCGTCCCGGCCGCCGAGGAAGCTGCCGGTGCTGCTGTTCGA…
MSTRG.6649.2	11	11202253	11210162	+	ATAGGAGTATCTATCAAAGAAAATAAAATTTGTGTTAGAAAATCGAGCGGTTTGATAAGAAAAAAAAGGTGAGATATAGCAAAATCAATAAAATATTGCGCCACCTGTCCGTCGTCTCGTCTCCAGTAGACGGGCCCCTGTGGTGGCTGTGTGCGAGCAAAATACTAGCAGCAAGAAGCAATCATCCTCTCCTCGCCCCGCACCATCTCTCCAGTCTCCATCCTTGATGGTCTCCTTGCTCCCCCGCGCGCCCTGCCTCGCCTCCTCCATCCCCAAGCCCACCGCCCTTCGGCCGCCGTGCATGGCGTCCACATCCGCCGCGGCCCCTGCCGCTGCAGCGGCGACGGCGGAGGCGTCCGCGTCCCGGCCGCCGAGGAAGCTGCCGGTGCTGCTGTTCGA…
MSTRG.6664.1	11	11607987	11609862	-	CGTGTAGTTTCCATCGTTTCGGAAGCTCGCGGTCGTGAGGAAAAGTGTTCAAAATATCCAAGTGAAGAAGGAAGGCAAGTCACACATTCCCCTTGAGCATGTTGATCCTAATTTAGAAATGTTTTCTCGTTTGCAAATAAATATGCATGTTTTGCAAATTACATGGGATCCGGATATTACCTATCTGCTCGCTTGTGCCATGTTTACTTGATATCTGTTCTTTGTCAACCTTGGGTAATAAATCGACTAGCTTGTGTGACTATGTTAACCTTGCTAGAACTATTTGCTTAGCCATGCTTAATTACCACTAGTTCAGTTGATGGGATAATTACAGTTTTAGACCTGTTAGTATCATGACGAGCTGCGTGCTCAAGACACCCAACCATGTTGCATTGGTCG…
MSTRG.6675.1	11	11749386	11751119	+	CGACCTCCCCCATGCCTGCCCTACTGCAGACCTGGGAAGAAGGGAAGAAGAAGAAAGGGAAAGAAGGAAGCGGAGGGAATTGAGGTGAAGAAGGAAATGAGGGGTTTTGGTTGCCGCTGCCCATGGAGGCCTAGGTATCTAATACATGATCTTTTCCCCCTGTTTTGGTTTTCTATTAGGGTTTAGATCAAGTGTTGGAAGCGAGTAAGTTTGGGATCAACCGATTTATTCCTCAGCCAGGTTTTTGCTGATCTGTCCCCTGCACAGTTCTGGTTTGGATGCCTTTTCGGCCATCATAATGGGATTTCCTGCGAAACGTCTCTATACAAAAGTTGTAGATAACGTGTAGATCTATCTTCTGACCAAATGGCATGAGTTTATATCAAGTGGTTTAGGAGA…
MSTRG.6683.1	11	12010707	12014003	+	TTCCCTTTATTCTCTCTTTCTCCCGTAACTCCCGTCACGCGCCTCAATCTCGCCGCCGATCTCCACGCCCCGCGCCGCCCCTCAATTTGCTCCGCAGCGCCACCGATTCCTATCGCCCTCCTCCCCTCGCGATTCCCTACCCGCCGCCCTCCATCCCCGGCCTCGCGCCGCCGCCTCCCTCGCCGCCAATCCCCATCGACCGTCACCCGCACGTCTTCCGCGGCCACGCCACCGTCGATCCCCGTCGAGCACGACCACGCCTCACGCCGATCCTCCATCGCGCGCCGCCACCGATCCCCTCCCTCGCGACGCCGCCTCCCTCGTCGCCGATCCCATCGACCGTCGCCCGCACGTCTTCCGCGGCCACGCCACCGCCGATCCCCATCGACCACGACCACG…
MSTRG.6691.1	11	12270498	12272651	-	CTTATTTCTTGATTCGCGTGGCGAACTTTTGTCCATTAATGCCAATATTGGCATATATTGGCTCACACGGGTGCGATGTTTTTGACCGGAACTTTTGTCCATTAATGCCAATATTGGCATATATTGGCTCACACGGGTGCGATGCTTTTGACCGGAAAGAAAAGGTTCAAAAAGCACCAAAACATGATTTTTGGACATATTGGAGTGTATTGGGTGCGTTCGTGGCAAAA
MSTRG.6692.1	11	12278106	12279809	+	AAAACTTGATTTTTGGACATATTGGAGTGTATTGGGTGCGTTCGTGGCAAAAACTTACTTCTTGATTCGCGCGGCGAACTTTTGTCCATAAATGCCAATATTGCCCCACCGGGTGCGATGTTTTTGACCGGAAAGAAAAGGTTCAAAAAGCACCAAAACATGATTTTTGGACATATTGGAGTGTATTGGGTGCGTTCGTGGCAAAAAGACACTTCTGGATTCGCGCGGCGAACTTTTGTCAATTAATGCCAATATTGGCATATATTGGCCCACACGGGTGCGATGTTTTTAACCGGAATGAAAAAGCTCAAAAAGCACCAAAACATGATTTTTGGACTATTGGAGTGTATTGGGTGCGTTCGTGGCAAAAACTTACTTCTTGATTCGCGCGGCGAACTT…
MSTRG.6693.1	11	12278438	12279189	-	ATTCCGGTCAAAAACATCGCACCCGTGTGGGGCAATATTGGCATTAACGGACAAAAGTTCGCCGCGCGAATCAAGAAGTAAGTTTTAGCCACGAACGCACCCAATACACTCCAATATGTCCAACCGTGTGAGCCAATATATGCCAATATTGGCATTAAAAGACAAAAGCTCGCCGCGCGAATCAAGAAGTAAGTTTTTGCCACGAACGCACCCAATACACTCCAATATGTCCAAAAATCATGTTTTGGTGCTTTTTGAGCTTTTT
MSTRG.6694.1	11	12280558	12281415	+	GAAAAGGAACAAAAAGCACCAAAACATGATTTTTGGACATATTGGAGTGTATTGGGTGCGTTCTTAGCAAAAACTTACTTCTTGATTCGCGCGGCGAACTTTTGTCCATTAATGCCAATATTGCCCCACACGGGTGCGATGTTTTTGACCGGAATGAAAATTTCAAAAAGCACCAAAACATGATTTTTGGACATATTGGAGTGTATTGGGTGCGTTCGTGGCAAAAATACACTTCTGGATTCGCGCGGCGAAC
MSTRG.6695.1	11	12280608	12281585	-	ATTCCGGTCAAAAACATCGCACCCGTGTGGGGCAATATTGGCATTAATGGACAAAAGTTCGCCGCGCGAATCAAGAAGTAAGTTTTTGCTAAGAACGCACCCAATCAAAAGCTCGCCGCGCGAATCAAGAAGTAAGTTTTTGCCACGAACGCACCCAATACACTCCAATATGTCCAAAAGTCATGTTTTGGTGCTTTTTGAGCTTTTT
MSTRG.6697.1	11	12319931	12323779	+	CAATATATGCTAATATTGGCATTAATTGACAAAAGCCCGCCGCGCGAATCAAGAAGTAAGTTTTTGCCACGAACGCACCCAATACACTCCAATATGTCCAAAAATCATGTTTTGGTGCTTTTTGAACATTTCTTTCCGGTCAAAAGCTCGCACCCGTGTGAGCCAATATATGCCAATATTGGCATTAATTGACAAAAGCCCGCCGCGCGAATCAAGAAGTAAGTTTTTGCCACGAA
MSTRG.6715.1	11	13206434	13208289	-	GAGAGCGCGGGAGGAGAAGAAACACGCGCGCAGAGAGGGCGATTTGGGGATGAAGCGCGCCGGGAGGAACCGCGCGGCGAAGACACGCCTCAGCAATGCGTCGTGCCCTCGTTTCTCCACGCCGCCCCACCTCGATAGCATTGAAGAACGGGTGACCAAATTTGGTCACATGCGCTCACGATTTGTGGGCCAACACTAGGACGTGGCGGCGATTTTTGGCTGCTCAACTACGTGGACCGCTCGGGCTGAATGCCAGCAGGGTGCACTGTGAATGGCCTGCCAGCCGCGCCCCTGCACGTTATGGCCAGCTGCAGTCAGCTCGTAGTAATGGCGAGCTGAAGTCAGCTCGTAGCAAGGGCATGTTTGGGAGTTTTATTCCGAAAAGCAGCATGCTGGTAA…
MSTRG.6751.1	11	14127379	14130003	+	GAGAGCGATGCCGCGCCACAGCCGAGCACTGCCAACGCCGGGCGCCACCACCCTGCTGGCTGCCGCCGAGCGCTGCCACCCCACCTGCCGCCGAGCAGCCCACCATCCATCTGCAATCGTGCATCTGATCTTCCAATTGATGTTCTATATGAAATGACTGACGGTGAGGACATCCAGCGTCTTGCGTCTTGTATGTGATAATGGCACTGGAGTGGTCAAGATGGAGTTAGGGAGGTAGAGCCAGAGGCAAGGAGTAGGAGGGAAAGGGGATGGTGCCTCTTCTTGGCTGCTTCAGTTCTTTTTTCCTCTCGGCCACAAGCAAATCAGCCAAGACTCTGTTTTAGATGCGCCGAAGGCCACGGTGAGGCAGGGTTCGACAGAGGGATAGCCGTGACACTG…
MSTRG.6751.2	11	14127379	14130003	+	GAGAGCGATGCCGCGCCACAGCCGAGCACTGCCAACGCCGGGCGCCACCACCCTGCTGGCTGCCGCCGAGCGCTGCCACCCCACCTGCCGCCGAGCAGCCCACCATCCATCTGCAATCGTGCATCTGATCTTCCAATTGATGTTCTATATGAAATGACTGACGGTGAGGACATCCAGCGTCTTGCGTCTTGTATGTGATAATGGCACTGGAGTGGTCAAGGAGGTAGAGCCAGAGGCAAGGAGTAGGAGGGAAAGGGGATGGTGCCTCTTCTTGGCTGCTTCAGTTCTTTTTTCCTCTCGGCCACAAGCAAATCAGCCAAGACTCTGTTTTAGATGCGCCGAAGGCCACGGTGAGGCAGGGTTCGACAGAGGGATAGCCGTGACACTGTAGATGAGGGC…
MSTRG.6756.1	11	14153168	14162468	+	TTTTAGTCCAAAATCAATCAAATTTTCACGCATTTGGTACCCTACCACCAGGGAAACAAAATTCTCCCTCCAAGACATATTTCAATGTCTGGTGGCGCGGAGGAATACAAATTTCACATCTTCATTTAGGGCCTGTTCACTTTGGTGCCATTTTCAACCTTACCAAATTTTGGTAAAGTTGCCAAAAAAGTGGCTACATTTAGTTTGCTGCCAAATTTTGGTAACTATATAACAAATCCTGCCAAAATTTGCCAAAATTTGGTAAGGTTTTTTTGGCAGCAAAGTGAACAGTCCCTTAGATAAGTCACCGCCTGCTCCATACAATCCCCAGTCCCCACTCCACCATCCCTCCTCCCTGCCTATCTTCACTCTCCCCCTGCGACCGCCGCTAGATCTGGA…
MSTRG.6767.1	11	14436699	14440865	-	GTTTTAGATTTAGTCTTTGAGTGATGCGGGTAATCGACTACTTCTTCTAGGACTTGAACTTAATGGGGTAAACCCCTAGTCGATGTGCTTGTGGATTGAGTAGACAAGCTTCCGCTGTTCTATATATTTATTTGGTCAGTTGGCCAATGTAACTAAAGTAGATGTAGTTTATAATCGCTTTCATGTTATTTGTGTTTGCTATGTATAATCATGCTTGAGATGAAAGTGTGAATCATGATTGCTTAAACGGTGAAGAAGTGATTTAGGTGCTGACATTTTCCTGATTCAACGTGTCGACGCCCTAAAAACGCCGAGCTCCATTTCTGCCTCTCCCAGACGCGTCGCCACTCTTCACCCACCATTCCAGTGCCGATCCATCCGAGGGAGAGCATCCTCGCT…
MSTRG.6767.2	11	14436737	14440865	-	GTTTTAGATTTAGTCTTTGAGTGATGCGGGTAATCGACTACTTCTTCTAGGACTTGAACTTAATGGGGTAAACCCCTAGTCGATGTGCTTGTGGATTGAGTAGACAAGCTTCCGCTGTTCTATATATTTATTTGGTCAGTTGGCCAATGTAACTAAAGTAGATGTAGTTTATAATCGCTTTCATGTTATTTGTGTTATGATTGCTTAAACGGTGAAGAAGTGATTTAGGTGCTGACATTTTCCTGATTCAACGTGTCGACGCCCTAAAAACGCCGAGCTCCATTTCTGCCTCTCCCAGACGCGTCGCCACTCTTCACCCACCATTCCAGTGCCGATCCATCCGAGGGAGAGCATCCTCGCTGCTCTTCTCCACTGGTTCTCCATCGCCGGCTGCGAAGA…
MSTRG.6798.1	11	15329502	15330490	+	CAAGCCGCAGGCCCGCACCTTGAAGTCGAATCGTCGCTCTCATCTGCTATGGCAACGGCCGGCGGCGGCTGCTGCTGTTGCTTCTGAAACGGTGGCGGCGCACTATAAGGGCCCTGCTGCTCCTCGGAGTTGAGTCCCCCCTACAGCGGGCGACGGCGCGTTGGCGCAAGGCCGCGAGGCGGCAGCCGACAGGCAGGCGGACAACGGAGCGTCAGAGCGGCCGCGCGAGCCGCGAGCAGCAGGCCGGTGGCAGCGTGGCGCCGCGGGAGCACGTGAGCCGGAGCAGCAGTGCAGCAGGAGTCCGGCGGCGGCGCGGGAGCTCGCTGCGCGTGAGCAGGAGCAGCCGAGCAGCAGCAGCGCCGCAGGAGTGAGCAGGTCTACAGGGAGCAGTAGCAGCTG…
MSTRG.6827.1	11	15715586	15721070	-	AACAGATGCGATCTCAAGGAGATGTGGAACGCGGCGCGTGAGACTTTGCCTGCAACTAGCTTCTCCGGTCATCGTGCCTGAGCTTCTCCAGTCATCGATTGCTCATGCTGATCGGCGGCGATTGGAAATTAAGAACACTTGCAGGCCGCTGGTGTAGCTCAATCATTGTTTGGCGTACCTTATGTTGCTTCTAAATTAATTCCTTGCAGGATTGTGACATATATGTGCACAACCTGGCTTATTGACTATAATTAAGATGGTGATTTTCTGCTGCTGTTGCCGTTCCTGCCGAACCAACAAACCATGCAATTGCCACAACCGCACTTTATCGGTGTTTCTTATAACAGTACAATTCTTGCCTGTTTTTCTTTTTTTTTTATTTGTTATCTTGCTTTAGAC…
MSTRG.6828.1	11	15746638	15747037	-	CTGCGCGAACGGGCTGATGTGGCCGAAGGCAAGGAACGGGAACAGCGCCGCGGTGAAGACGGAGAAGTGCGCCGCCCTAGCGCCGAGCTGCCTGGCGACGTCGGCGACCCACGGCGTGGCGAAGTCGAAGAGCACGACGTCCGGGCGGAGCCTCGCGAGCAGCGCCTCCACCTGAGGCCGTGTGCCGTCGAGGGCGAGCTTGAGCAGCTCGGCGCCGTCCGCGTCGACCTCCGCCGTGCTCTCGGCGCCCACGGGGAGCCCC
MSTRG.6837.3	11	16205873	16208057	+	CTCAATGAAGCAGTGGCTGAAGAAGCAGCAGTGGCTGATCAAGAGGATGACCAGCTTGGAGGTGATCTCCACGGAGGTGCCATCCATGTGCTTCCTTTTGATATCAACTTGTATGCATCTGACCATCAAGGAGAAATACATCCAGTGACAAACTACCAAAGTTGAGAGGAAATATACATGAAGGTGGAGGAGAATCAAACTCGTATCCGAACTTATGGAGTTTTGGACCCAGAAACCCAATTAAACACCTCCAAATGGACCAAACATTCATACCAATGGATTTAGGGGCCTAAAATGAGTGTCCAGGCCGAAAACCGAAGCGAACGGAGCCGTCCCAGGTTCGGCCGAACCCTGAGTACGGATGAACCCTCACGAAGGCCGTTGGCCCAGGCCAAAGTT…
MSTRG.6844.1	11	16358131	16360541	+	CAACACTGCCGCACATCCTCCTACTCTCTCATCTCCCACTCCTCGTCGCTAGATGGGGCGAGGATCTCAGTGGTGGCGACGAGCTACGCCGCCGCTGCCGTATTTCTCCTCGAGCGGCGGCTGCGCTCCCTTCCACCACCGCAGCCGCCGACTTCCGCTGGGGACCAAACCCTAGTCGCGCGGAGACCCGCGCTTCGTCTCTTCTGGGAGTTCCGGCGAGTCCTTGTCGATGAAGAAGGACGATGACTATGGCTCGGTCACAATCTTCCACGACGCGCGCTCGCCCGAGCACGTCTTCCAGGACTTCTGTCGCCGCTGCGCTGGCATCATCAAGGCCCTCACCACCGTGTTGTGCAGACGTGGGAAAGCTCTACAAGCTGAAGTTGTGCGACCATGGAA…
MSTRG.7010.1	11	16860667	16864783	-	ATGGACTGGCAGTGGCAAGTTGGCTTCTGATGTTATCCAGATTAGGCATAATGGGTGCTGTCAAGCCACCTGGCCTCTGAAGAACAGAGGTTGCCCTTTTCAGATTCATGCTCACAAGGTATTCCTCAAATGTTGTTGATAAAACTGGTAAAATGGATTGCAGCAAGTGTTTCAAGTGGTTGAATATTCTTATCGAAGTGTTCTCATCCTTCTTAACCTGATGGTATTCAAGCATGTCCAAGTTCCTTTCTATGCCCATGGCAATCATCAATAAATTGCCGTCTTGCTGCTCCAAGATTGGTTGATAACAGAATATAGGACCTGCAACCTGTGTTTCCATGCTGGAAAGAACATCCTGTACTGTATGCAGACATGTCATCTCTCTCCCTCACCAATCGC…
MSTRG.7010.2	11	16860667	16864783	-	CATGTCCAAGTTCCTTTCTATGCCCATGGCAATCATCAATAAATTGCCGTCTTGCTGCTCCAAGATTGGTTGATAACAGAATATAGGACCTGCAACCTGTGTTTCCATGCTGGAAAGAACATCCTGTACTGTATGCAGACATGTCAATGGACTGGCAGTGGCAAGTTGGCTTCTGATGTTATCCAGATTAGGCATAATGGGTGCTGTCAAGCCACCTGGCCTCTGAAGAACAGAGGTTGCCCTTTTCAGATTCATGCTCACAATCTCTCTCCCTCACCAATCGCGATTTCTCGTCTCCGCGCAGCAGCAATCGCATTCGAATCGAGGGCTCCCCACGGCGGCGGCGGCGGCGGCGCGAGGTCTCGATGTCGGCGGGGAATGGAGTCGCCGCCGGTAAGG…
MSTRG.7043.1	11	17289370	17296411	-	GAGAAGACCTTGGCGGGTAAAGAACGGTAGATTGATTGTAACATGTTCTCTCATTTCTTCTGATTGTCAAAGAAAAGGGACGGGGAGAGATTTAAGCCTTCTTGTTGATGTTTGGGAGATAGTCGTCCACTGAGAACATATGAATGTGACATTATCAGCATAATTATGTGTCACGGACCGTGCTAATGCTTTTTATTACATACTTCCTCCGTCCCAAAATACAAGTATTTCTAAAGGTTTTTACGGGAACTAAGAGTACACCAGCCCCGGGAATGAATATGAATTTATGGATGATGTTGCCGAGAATAGAGAACGATGCAGAGACCAACAATTCTTTTCATCACTATACATGCTAGTGCAGCAAGATTCATACATACTCGATTTCCTGGAGAAAGGCAC…
MSTRG.7067.1	11	17911046	17912431	+	CTTCTCCTCTTCCATCTCACAGAGCTTCCAAATTCCAAGAACTGAAGAAAAAACTTTCAAGAACATCTGAAACATGGCACTGCCCATCAAGCTTCTCCTAGTCTCTGCATTTCTCTCCCTCCTCCTCCTGATCCAAGCGCGGCGGCGAGGTCGTCGCCGGCGGCGGGGAAGTGCGCGGCGGCGAGCGTGGAGGTGGAGCAGGCGAACACCGGCGAGAAGGCGGGGTACGACCCGGTGTTCGAGGTGACGGTGCGCAACCGGTGCGCGTGCGCGGCGCGCGGCGTGCGCCTCCGCTCCGAGGGGTTCGCGAGCTCCGTCGCCGTCGACCCGCGGCTGTTCCGCCTCGACCGCGACGCCGGCGACTACCTCGTCGGCGACGGCCGCCGCATCGAGCCCTCC…
MSTRG.7089.2	11	18509103	18513084	+	CCCGCTTCGCCTCCCCTCCCCTCCCCTCCTCTCGCGCGCCGCCGCCGGCGAGCACGTCACCGGAGGCACGGCGCAGACGAGCTCCTCTCCTCTCCTCTCCTCTCCTCTCCTCCCCGATTCCTCCCTGCTCCCGCCCCCCGCCCTCCGTCTCGGTTCTATTCGAATCGAATCGAAGTTGTAAGGATGAAGAAGGGACTGCATCCTCAGATGCAGTGGATTTCATATGTGACACAAAGCGGCAGGTTGATCAATATCATGATGACCAAGGTCAACCATACTGGCAAAGTGTATCATATGAGAGCAAAGCGTCAAATGGCTCAAAGCCTGGGCCAGATTGCAAAGTTCAACCGCCGATACCAGCAGGAATCTGAGGAAAACAAAGAAAAGTAGGCTGCTGTC…
MSTRG.7117.1	11	19158345	19161140	+	TCCTCTCCTGTCAGCCTCTCACTCTTTCTCCTCTCCCCTCTCTCTCTCTCACCGACGGCGAGGACGGGAGCTGCGCGGCGCGGCAGCGGCGGGCTCGGCACCGGCGGCGGCGGCGGCCTCCCTTCCCCGACGGCGGCGGGCGGCGGGCACGGCGACGGCCGGCGGCGGCAGATCTGCACGGCGACGGGCTGGGCTCGGTGCAGTCGACCGCGAGCGATGGGCGCTGCCCCCAGCCACCCCGCGGGCGCACAAGGTGCCGTCTCCTGGCGGCACGCGCGAGGGAGACAAACAACGCCTGCGCGAGGGAGTCAATGCGAGGGGGTTCAGGCGAGGCTGGCGGCGAGGCTCGCACCGCGGCGGCTCCTCTCCTCCGGTGGCAAGGTGCTCGGCGAGGAGGAG…
MSTRG.7147.1	11	19534498	19534758	+	CAGCTCCCTCGCCGTCACCGGCCTCCTGTACGTCCTCACCTTCCCGTCGCTCCCCACCAGCCTCACCGCCGCCGCCTCCCGCTTCTCCTCCTCCTCCTCCTCCTCCTCCTCCCGCGGCGGGGAGGGGCACGGCGACGGCAGTGCAGCGCGACGAGCGACCTCCACTGCTTCATGGCTTCTGCGGCGGCGGCGACGTCGGCGGCGAGGTGGTGGTGGTGGTGGG
MSTRG.7167.1	11	19911101	19913708	+	CAAAAAAAACAAACGAAAAAAAAAGAAACAGGAGCGATTCTCCTGTAGCCCTAGCCGCCGCACCTCCTACGCTCTGCCGCCGCCGCTGCTGTTCCTCTCTTCACCGGCGCCGCCGCTGGTGCAGCCGTCGCCGATCGCCACAGTCGTCGTCGTCCGCAGCCGGTCGTTGAAGGAGGCAGAGAAGGCAGAGAAGAACAGGAAGGAAGGAAAGAAGGGGAAATTTGATAGAAGAAGGGAAATTTGGGGAATTTGGTGAATATTTCCAAATTCTTCGTTTTTCTTATACATTAGTACTGCTAGGTAATCCGTTTTAGTCTATAGTTGTTTCTAATTTATATTTAAGACGATCTGTTTCCGGTTTTTTTCGAATTTATTTTATATCGAACGCTAGGCTGAAAC…
MSTRG.7167.2	11	19911133	19913708	+	AGCGATTCTCCTGTAGCCCTAGCCGCCGCACCTCCTACGCTCTGCCGCCGCCGCTGCTGTTCCTCTCTTCACCGGCGCCGCCGCTGGTGCAGCCGTCGCCGATCGCCACAGTCGTCGTCGTCCGCAGCCGGTCGTTGAAGGAGGCAGAGAAGGCAGAGAAGAACAGGAAGGAAGGAAAGAAGGGGAAATTTGATAGAAGAAGGGAAATTTGGGGAATTTGTACCTAATGACATCGATCGGCATGGGGCGGGAGTAGCACCCTTGGACTACACATTATTATTGCACACAATTGAAATTAGTTTTAGACTATAATTTTTGCTCAGCATAAGTTTTGCATAGAACTTGTAAAGGTCATTTAAGGTTCTGATCCTTATTTTTCACGTGGGATTTGTGGAGCTA…
MSTRG.7167.3	11	19911133	19913708	+	AGCGATTCTCCTGTAGCCCTAGCCGCCGCACCTCCTACGCTCTGCCGCCGCCGCTGCTGTTCCTCTCTTCACCGGCGCCGCCGCTGGTGCAGCCGTCGCCGATCGCCACAGTCGTCGTCGTCCGCAGCCGGTCGTTGGTGAGCTACTGTTGTTTCTGTTAATTTCCCTGCTGCTGCCGAACCTTGCTGTCGCCGATCTGATCTCTTCCTTGCTGGTGGTGCACGGCTTGCTGTTGCTGCCGATATTCGTTTCTGCTGCTGCTGCTGTTGGCCTGCAACGAATAGGAAGGAGGCAGAGAAGGCAGAGAAGAACAGGAAGGAAGGAAAGAAGGGGAAATTTGATAGAAGAAGGGAAATTTGGGGAATTTGGTGAATATTTCCAAATTCTTCGTTTTTCTTA…
MSTRG.7167.4	11	19911133	19913708	+	AGCGATTCTCCTGTAGCCCTAGCCGCCGCACCTCCTACGCTCTGCCGCCGCCGCTGCTGTTCCTCTCTTCACCGGCGCCGCCGCTGGTGCAGCCGTCGCCGATCGCCACAGTCGTCGTCGTCCGCAGCCGGTCGTTGAAGGAGGCAGAGAAGGCAGAGAAGAACAGGAAGGAAGGAAAGAAGGGGAAATTTGATAGAAGAAGGGAAATTTGGGGAATTTGGTGAATATTTCCAAATTCTTCGTTTTTCTTATACATTAGTACTGCTAGTACCTAATGACATCGATCGGCATGGGGCGGGAGTAGCACCCTTGGACTACACATTATTATTGCACACAATTGAAATTAGTTTTAGACTATAATTTTTGCTCAGCATAAGTTTTGCATAGAACTTGTAAAGG…
MSTRG.7193.1	11	20115543	20115955	+	GGTGAGGCGCGAGCGGCACGAAGTCGAGCGGCGAGGTCGGCTACCGAGGAGGCGGCGGCGAGGGGGCGCGGTGGGAGGAGGCGAAGGAGAGCGCGGAGGCGTGGAGGCGGTCGGAGCGGATGCGGAGGCGGTCGATGAGGAGGCGGAGGTCCGGGGCCGAGAGCGGGGTGGAGGGGTCGGCGTCGGCGGTGGTGGAGAGGAGGAGCTCGCGCACGTCGTCGGCCATCGCCGCCGGCG
MSTRG.7200.1	11	20277851	20281457	-	ATTGGACGGAGGCATATAACCTCTTCAAAGAACCAAGGTATCAAGGATCTTCCTGTCAATGTAAAATAAAAAAATAAACAATCTCTGTTGGTAGGTAATACTACAATGTTGAGATAATACTCCATCTCAGTGGCCGATGACAATGCAGAGGAATAGTTTCTAGAGCCAAAGGGTGAACATCAAGGTTTAATACTTCAAGGTTTAAGTTGCAACTTACGCACTACTGCACCAACCTACTTGTGCCGTTTAGACATCATTTTTTATAGTGCTGTAGATGTTAGATTATTGTCACAGAGCCAATTAAAATTTTTAAAATTTGTTTACCTCCTTTGTGCTTCAAGATTTGTGAATATGCTTTCTCCTATATCTATGAGACTGTGCAAACGCATCCTGAAGATT…
MSTRG.7208.1	11	20400660	20401258	-	TCATGAACTTGAATGGGATGGCAAATCATTTAGAAGAACAATACAAGAACATCAGTTTGGATCATGACATGTACATGTGTTTTCACTCACAATGTACCAATGTCATGGACTTGGCAGAGTTAAACAAAAGGTGGAAAGCAAAAGCATCATCAGAATCTGAAGTGAAACCAACTTAGCAAAGCTTCAAAGCGTAACCAGATGTGCAATTCAAACAACGTAATGTACTAGAGTTCACACTTCAAATTTTGAAAAGGAAAAATGCAGGAATAAAAATTAGATGAGATAATCATATCGAATGGAGTAGCAAACTGAAAAGGAGATGCAACTAGAATGAACCAAGAGTATGCTCTTAGATTCACTGAGATTGGGAGTCATTTACTTTGCAGCTGGTACATCAAT…
MSTRG.7251.1	11	20949881	20951407	-	GCGAGGCCGTAGGCGGGCGCCGAGGCCATGGCTGGCGGGCGTGGAGGCGAGGCCAGCGGTGGGCGGCGGGCAACGGGCGGAGGCGGCTAGGGGCGACAGGCGCGTGAGTGAATAAAGAAAAGAGATCAACATACCTTGTTTTTTTATATACTTAATTTGTAGTTTTTATTTAAAGTCCTAAAATATAAATACAATAGTAATAAATATAACTTTTAAATTAACCAACTACTTATTGTCTTAATTTGGATTATATATGTAATAATATGTGGAGAAATTCATAATGCGACGGTATATGGTATAGAATAGATTGAAGGATATTAGTATGCAAACACTTAAAAAATGGTGATGGCTAGAATAGGCAATGTTTGTTCCAATTAAAGTGAAAAGTAAAAACTTTTT…
MSTRG.7278.1	11	21585648	21590560	-	GTCGAAAAAGACATGGATGGATTGGATCCATTACGGAAAGCTGATTTCCTGTTCATATCTGAGACGGACGTAAATTTCTTTTGAAGGGTGCATCAACTGGTTCAATGGGAATGCTTTGCTAGACATATCCTAACCGTTACGATGCAAAGGTAAAGCAATATCATGAGTCAATCTTTTTTATATTTTGTCTTTCAGTTGGTTTGCTTTTACATGTCTGTGCTCAGAGAGATTATTTCACTGTTTAGTTCACCAGACTATTTTACACATGTTTTTTCATTATTTGTGAAAGCACACTTTTAAATCCTAAAAGTTGTGCAGTCGATCTGTTTCGTCAAACTGTAGTGTAGCCTGCTGCCGTTGTGCTTTTACAAGCTCTTTGTTTCCACATTGTATATTTTG…
MSTRG.7304.1	11	22126127	22127788	+	GCCACCCCTCCCACCAACCCCCGCACCCTCTTTTCTTCTCCTCTACGCCCTTCTCTCCGGCCATTCTCCGGCGCCATCACCGTCGCCTCCCTCCACGACGAAGCCGCCTTTGCCGAGGTCCACCTCTGCATCGGTCAACTTCGAGGCCCGGGCCACTGGCCAGATCTAGCGATCCCGGGCTCTCCGCGGCGGGACTCAAGACCTCCAGATCTGACGTCGGTGATGCTCGGGACCGCCTGATCTGGGGGAGGGGGTGGTGGCGACAGTCCTTGGCTTCGGCGAGAGCTCTGGCAACGATAAAGTGGCGGCTGCGTCCGGCGGCCTACAGGCTCCCGCCAGCCGCACGCGCCCAGCTGTGGCGCCCGGCGGCGCAGCTGTCTTCGTGCGCCGCGCCGGCGC…
MSTRG.7310.1	11	22200416	22202938	-	GAAACTCATCAATATTCTATCAGAAGCACCAGAGACCAAGAAAGATGACTCCCCACAAGTAATCCTGTTTGACGCGTGAGCTGACGAATACACTAGGTGTTGCATTCTTAGAGCATCTTCAGTAATAGCTCCTATTTTACAGTCCCTAAAAGTACAATAGGGGCTTCCCCCATTTCCTGAGTACCTAAAAAATACCTTTAACTCCAGCAGCAGTCCCTTTTCTCACCCCTTATTTCATTTCATCTTCTATTTTAACATATACTTTAAAGTACTAATATATAGTTCTATACTCTACGCTACTCCTAGTATGAAACCATAATAATCCAACCATATTTAAATTCACAATTCAAAACATCACAATTCAAATTCGATTTTTTTTAAAAAAAATAAAATGGAAAT…
MSTRG.7310.2	11	22200646	22202938	-	GAAACTCATCAATATTCTATCAGAAGCACCAGAGACCAAGAAAGATGACTCCCCACAAGTAATCCTGTTTGACGCGTGAGCTGACGAATACACTAGGTGTTGCATTCTTAGAGCATCTTCAGTAATAGCTCCTATTTTACAGTCCCTAAAAGTACAATAGGGGCTTCCCCCATTTCCTGAGTACCTAAAAAATACCTTTAACTCCAGCAGCAGTCCCTTTTCTCACCCCTTATTTCATTTCATCTTCTATTTTAACATATACTTTAAAGTACTAATATATAGTTCTATACTCTACGCTACTCCTAGTATGAAAGGTTGCTCATCAAATGGCTTCAACAGCTCACGGACTAGCAGAATTACCTTTGTTGATCTTGCTGGTCCTGATAATGATGAACTTGA…
MSTRG.7365.1	11	23062995	23064735	+	TGAAGCCCACATTGTCTGCATCAGGATAAGAAAAGCCGGTACGGTTGGTGACCATGCTGCTGATGCACAGTCATCTCAAGCAGCAAAAACTGCCAGCATCATCTGCACTATGTCACCACCCAATTTGCAAGCAATTGTGTGGCACATCCTCCTTTTAGGTGGTCTTGATCCATTCCTGCTTTATTTCTAACCTTGTCATTTCTTTGCCAATTTATATGTGCCCTTGATTCCTCGTTTGCTCATCTGCTCTTTTTTCGATATGTATCTATCTTGTTGTATCTTCTTTTCTCATGACGAGCGATTCGGTTTTTTGCGGCTTTCGATCTATGCTACCCTAGATACCTGCCAAGAAAGGGCACATACAGTATAAAAATAAACCCATCATATGAGCTAATGAAG…
MSTRG.7365.2	11	23063072	23064735	+	AAGCAGCAAAAACTGCCAGCATCATCTGCACTATGTCACCACCCAATTTGCAAGCAATTGTGTGGCACATCCTCCTTTTAGGTGGTCTTGATCCATTCCTGCTTTATTTCTAACCTTGTCATTTCTTTGCCAATTTATATGTGCCCTTGATTCCTCGTTTGCTCATCTGCTCTTTTTTCGATATGTATCTATCTTGTTGTATCTTCTTTTCTCATGACGAGCGATTCGGTTTTTTGCGGCTTTCGATCTATGCTACCCTAGATACCTGCCAAGAAAGGGCACATACAGGTTGATTGATTAGCCAATACTGAATTCATTACAAGAGCTTTTAGCCTCTCATTGCCTATGAAAATGCTCACCTACTTTTGTAGATATAAAAATAAACCCATCATATGAGCT…
MSTRG.7383.2	11	23346679	23349005	+	TCTTCCTCTCTCTCTATTCTCCCTGATGCCGGTCCTAGTGTCGGCGCCTCCGATGAACGGGGAACCACGTTGCTGCCCTGCGCCATCCACAGGCCCTGTCAATCTGCCATCCGTCGCTGCTCATCTCCGGTCGACGACGAGCCTCCGCCGACCCTCCCCCTTCCGGTGACCGGTCCTAGCCACCATGGACTCAGGTGCTCCAGATCCGGACACCCTGAACTCGGAGGTCGCGGATCCAACCATCCCGAGTTTGGGTACTCCAAATCCCACGACCCTAGCTTCACCAGCTCCAGATCCGGCCTCGAGGTAAGCGGTCCGCCGTCCCTCACACCACCCCGCGTCGTCGAGGTCGACCTGCCATGGGGAGAGCAGGCGCCAGCTATTCCCCTTCCACCCGAT…
MSTRG.7441.2	11	24118806	24125080	+	CAAAGTGAAAGGTTTAGTTGTTCACCGGTTGCTGGCCGTGGCCTTCCCGCCGGAGGAGGAGGAGGAGATGGGCCATCCGGCGGCGGGGCGGGAGGAGCGTCGGCGGAGACCCATGGCGTCGCGGGCTGCCCGCCGCGGAGATCACTGAAGTAGCAGTTCAAAGCATAAACGAAGCAGAATAAAGAGATTACAATAGTGGTAAATTTTCCTGAGTGGCCACAAAAGAGAAGGTCGTTCACAAAAGCGAGGGGATGGATTTGGGACAGAAGAAGGAGATAGGACAGGCATTTGGGTTGCACCCTCTTTGTTCATCCGACAATCGCCAACACCTTTTGGAGCTCAAGGATGTCATGGTCATTGAGACAACAGGCGATCGAAATATCCTCAAGAGCTTCAGGG…
MSTRG.7459.1	11	24504491	24507612	+	ACAGACATATGGTGCTAGTTCAATGCCCATGTTTCTGATGATCCTGCTTCTTATCACTGGCAGCCTGGTTCGTTCGGCTGCCATCTCCGAACCTTCGATTGCCATCCCCGACGACGGCGGCGCCACGACGGTGTTTCCCGGGGCCAGCATCCGCCTACTCCATCGATAGTTGGTTTACCAACGACCCTTACATTGTTACCAGTTGTGCTCCTTCACATCGTGCTTACCAGTGCAACAGGCCACCATGTGTCCATATCGTTCATGCGAGCACCGCGGAGCAACGTTTGCCTTAATTATGTACTTCCTCAGTTTTATAATATAAAATAGTTTAGGTTTTGAATAAATTAATGCATGAATTCATGTATGTGTTTTAATGACATATACAAATTCATATAAATG…
MSTRG.7466.1	11	24644940	24645741	-	GTTACTATATTTTTTATTAAAAAAATTTGGTTAAATGGTATTAAATTCCCATTTTGAGAAAATAAAGGGGAAATTGGGAAAAAATTAGCCACTCTCTCATGTTGCATATGATTAAGATAAATTGACTGAGCTACTCCAAAATTAAATGAGCAACATAAAAACCAGGAAAGGATATCTTTGTAATCTAATGAATCCTTCATTCTTCTTGTATTTCATTTACTGCTGTCTGGAATCTTTTTTTTTTTTTGAAAAAAAAAATTGCTGCCTGGAAACATGGTTCTGAAGTAGATCAAACAGCATTGTTCACTTTTCCTGTTACTGCTGGGCTTCAGGAATAATGTCAAATTGTTGGCATGGTACTATGGCCATTTCACCATGACGTCGGGCCCCTTTGAATTG…
MSTRG.7469.1	11	24733779	24735181	+	TGAGGTGGTGGGAGGGTAGAATTGTACTTTCGCATCAACTTTTCTCCCCGATCCGCCACCCTTCGTCCTCCGTCCATCGTATCCTCTTCCTTCTCCCTCCGACCAGCGACCACTGCTCCCTCCAGCTTGCCGATGGCGTCGACCATCGCGTCCTCTGCTCCCACTCGCGCGTTGACATCCCCGGTCGCCGCCTCGACTACTTTCGCTCGCGAGTTGCCACCGACTGCCACCTCCGCCCGCACTCGAGCGCGGACACCGACGGCCGCCGATTCCTCCGCTCCCGTTTGAGCGCCGACACTTGCAGCCGCAATATTCTGTGCAATATTTCTCCCCCTTCCCCCAGAGCATCCACTCTGCCCATCCCCTCAGCCAGATCCGGTCGCTGCCGAGGTTGGGGCG…
MSTRG.7530.1	11	25966606	25968178	-	AACACCATGATGCATGCTATTGTAAAGAAATTTCAGGTCAGAAGGATCAGTGCACATGATATCAAATTTCAAGGTTTCTTCAGTAGCACAATATATTTCAGTTCACAATGACAAAATTCTCAACTTCTTAAATACTACCAAATATATGTATAATTGTAAGAGTTTCGCTATTGATGCAATAAGGTTGTAAAACTTCTTTATTATCTATATATGTAACCCATACCAATATAATGACTGTAGCTGTGTTCAATAAAACATCAAACGATAACTAGAATGGCATGTGATATGCTTCAAGTTGTTAACAATGAAAAGTAATCATGGAAAGTCAAGGTAATTAGACTTTTCGTTGCCATAAATCCCAACAGCAACGAGCTTATTAGCCTCGACAACTTATTGATG…
MSTRG.7541.1	11	26258618	26259910	+	ACGGCCCATCAAGTCAGACTACTCCCCACATGGAAGACGACGCCGCGATTCTCGCCGTCGCCGGCCGCCACCAACCGGCGAATCCCCCCTCTCGCCGCCGCGGCGGAGGGGCTAGCGATGACCACCGCTCCTGACGAGCTCATCGGTAGCCGGCGGGCCGTGGGAGGGGAGGCTTCTAACGCCGTGGAAGAAACTCCGGCCGCCGCCTTCTGCCGCCGGTCACCTGCTAATCTGAATGCTTGAGGTTGATGAACCAAATGGCATGTGCATTGCTTCGATGAAGGAGGCCACTGTTGTAATTGGACTAGAGTCACACGCCCACTGTAAGACCAGACCTTGTGTTTTTTTTTTTTAATTTTATGTTTCCTTCTCCTTGCCAAACATGAATCCCAACAGGAC…
MSTRG.7594.1	11	27158966	27159440	+	ACCTTTGAAGAGGACTGACATGTTTGTCTGCCTAGTATACTTCATCTCCAATAGGATCAACATAAAGGCGAAGATGGTCACAACAAGAGTAAAGCTCCCCTGGATTGCTTACTTCTTGGCGCTCACTTTACCATTGGGAGCTCTCTTTCCATCAGCCGCACTCAAACTCAACTGTTTTCCGTTCTTGGTTGACGCCGATGGAGACCTGGAGCTTTTGGTGCACTTGTTGGACGCACCATATCTTGTTCTGACGAGCAACTGG
MSTRG.7604.2	11	27314896	27316393	+	CCAGCCATCCCTCTGCTTAATACAGAGTTCATCTCTCTTAACATTGAAAAAAAATAGAGTTCTTCTCTCTTCCTAGCTCTTCTCTTGATTTGTCCATGTTGACCATGTCGCCGAAGATCCATGATCAACGTGGCCATTTCTGTTCTTATTGAAGTTTTTTTACTGAAGAGATCTTGTTGTTGGGAGTTGGGACTTGGGAGGGACCAATTTTTCTGAACATATAGCACTCTCCTTCAGTCCTTCTGCAGCACTCTGACCAATGGCATGATAATTTGTATCCATATTTCCGGTTATTTCTCTTATTCTCTGGTTCATATGGCGTAACCTTAATTTCTTCTTTTCCATTGATGTGTTTTACTTCTAACCATTGGTTGCACCAGCTTTCTATTAATGAACTTG…
MSTRG.7605.1	11	27240976	27241585	+	CTGCAGTACTGTTGCTTTGTTCCACTGTGTCGCATTCTTACACTGCATTTCTACCGGCTGTGGGCACGGATTTTCAACAGGATCAGTTGCGTCCATTTCTGTCTGCTTTCTGATTGATTGAGATGAGATCTACTAGGAAGGAAAAATCTGCTTCATCTGAGTAATCCCATATATACTGCTCTTCTTGAAGCACTCCTTGATCGGTGAATGTCAACACATCAACCAGTATTTCTGTGTAGCAGTGCAGTCTGCGGTTCTCTCTTGATGACTGGCTCATAATGTTCTGAAATCTATTCTATACTCTGGCTTATTCAATCAGATTCCTTTGGTCTTGATTAATCTCAGTTTATTGAGATCTTAAGCACAAGATGGGACCGAGCAACCTGTTAACCTGTGCAA…
MSTRG.7608.1	11	27244459	27263486	-	GTGCTAGCTTCTCAAAGATCTTCTCAACATTGCTAATGCCTTCCTCTGAATATGCTTCATCTGTCTGTTCAGTGCAGTGTAGATTCAGAACTTTGAGATGCTTTTTCTCTGTTAGTAGAAATGGGTCTCTACTGCTGCAAGGAGTAGCTCTCTCCAATTTTATCATATCAAGACACCTCAACTGTGAAAGATGAGCCAACTCTTCCAAATTCCAGCCATCTTGCATTTTTGTATTGTCACTTCCACCACCGATAGGAAATCCTTCTAAATCATTGAGAAATTTCAATCTTCCTATCCCTTTTGGGACTTGGTTTATTGGTGTATCAGCAAGACCAAGCCGCCTAAGATGCACACAAGATTTGCAATCTATGAGGAGCACGTATTTCACTGAAGACAAAT…
MSTRG.7634.1	11	27749514	27750590	+	CCTCAGTTTTGCTGAGAAATATGCATCAATTACAATCATTTGCATGAAGGGATAAAAAGAGGAAATCATAACATCAAAAGAGCAAGTGCAGAAAATCTGTTCTTATGCATAAAGAAAGAACAAGTGTAGAGGTATATAGCCAATGAATCAATCATGCAAATTTTAAAAACAGCAGCAGCAAGGGTACAGAATTTGCATGATTGACATAAAACAGCAGCAGGAGGAGTATATATGCCACAGGGGTAGCAACAGCAGGGGCAAATTAACTAAAACAACATGTCTAGATATACTCCTCTTATCAATCCAGAAGAAAAGAGCAAGTGCAGAAAATCTGTTCTTATGCATAAAAAAAGAGCAAGTGCAGAAAATCTGTTCTTATGCATAAAAAAAGAACAAGTG…
MSTRG.7647.1	11	28054122	28055852	-	GAAGGAGGGAGAGAAGGCAGAGAAGAACAGGAAGGAAGGAAAGAAGGGGAAATTTGATAGAAGAAGGGAAATTTGGGGAATTTGGTGAATATTTCTAAATTCTTCGTTTTTCTTATACATTAGTACTGCTAGGTAATCCGTTTTAGTCTATAGTTGTTTCTAATTTATATTTAAGACGATCTGTTTCCGGTTTTTTTGAATTTATTTTTTATCGAACGCTAGGCTGAAACAGTATTTTCAAATCTAGTATTAAACCATCAGGAATCAGGTTAGTTGTCCTAAATAAAGTTTGTAGTCATTGTCAATATCTTTCCAACGGTGCTAGTTTCACTCGATTCCGATAAACGGTTTAGGAGAAACAGCAAAAACAGTACTGCTGACCGGGTCCGGAAATCAGGA…
MSTRG.7647.2	11	28054122	28055852	-	GTACCTAATGACATCGATCGGCATGGGGCGGGAGTAGCACCCTTGGACTACACATTATTATTGCACACAATTGAAATTAGTTTTAGACTATAATTTTTGCTCAGCATAAGTTTTGCATAGAACTTGTAAAGGTCATTTAAGGTTCTGATCCTTATTTTTAACGTGGGATTTGTGGAGCTAGGATGGTTTGGATTGTGTGGTTTATATCGGTAGAGACTCTGCCGGAATTTCTAGAAGGAGGGAGAGAAGGCAGAGAAGAACAGGAAGGAAGGAAAGAAGGGGAAATTTGATAGAAGAAGGGAAATTTGGGGAATTTAGCGATTCTCCTGTAGCCCTAGCCGCCGCACCTCCTGCGCTCTGCCACCGCCGCTGCTGTTCCTCTCTTCACCGGCGCCGCCG…
MSTRG.7655.1	11	28022975	28025837	+	CTCAACCTCCACACCCAAAGCCGAAGACCAAAACCCTCTGATTCGCCGGGAACGCCCGCGCCATCGTCACGCCCCGCGTCGGCCGAACAGGGCGCGACCGCCAACCCGCACCCGTCAAGTCGCTGCCTCGGTGAGTCTCGAACCAAACCCTTGCGCCAACATGCTCCTGGGAACCCCATGAACCCATTTCCTCAAGTTAATTTAGGACCTCTTCGCCGGAGATCTGCCGCCACCATTGCCGTCGCCGACCGCCTAGGGAGCTAGTGGCCACGCCACCTCGGACCGCCTCCGCCCAAATAGAGCACGGGGGGCGATTCGATTGTTGCCGTTGGCGAAAGTGTGCAGGACCAAGAGTTATTTGAGGAACCAACTAAGCAAGGCAAGTCCTATTCAATTCCT…
MSTRG.7656.1	11	28031055	28033545	+	CAAAATCAAACGAAGCAATCCCCAACCCTAGCCGCCGCCAAGTCCCCATCTGAATCTGCATCCTCTTCCTCCTCAACCTTCGGCGGAGATGGTTTGGCGGCGAGTACGCGCTGTTCGACGCGGAGGTAGGCCTCCTTCTCCCGCTGCCGGCGGTATCGCTGGTGGAGGCGGCGCCGTCGAGGCTGCGAGCGAGGAAGGAGGAGGTGGGGAAGAGTAGTTCATAGATCAGATCGGCACCGACAGGCAGAGGCAGAGGAGGAGGCGAGGGTAGCCAGGCGTGGCGTACGTGGACCACTCCTTCTCCATCTCCGACGAGGACGACCTTGTCGGCAGCGCCGTGGGAGGGCCCGGGGCGCGCCCATCATGGAGATCGCCTTCGCGGCCGCTCTCCTCGCGTGC…
MSTRG.7656.2	11	28031057	28033545	+	AAATCAAACGAAGCAATCCCCAACCCTAGCCGCCGCCAAGTCCCCATCTGAATCTGCATCCTCTTCCTCCTCAACCTTCGGCGGAGATGGTTTGGCGGCGAGTACGCGCTGTTCGACGCGGAGGTAGGCCTCCTTCTCCCGCTGCCGGCGGTATCGCTGGTGGAGGCGGCGCCGTCGAGGCTGCGAGCGAGGAAGGAGGAGGTGGGGAAGAGTAGTTCATAGATCAGATCGGCACCGACAGGCAGAGGCAGAGGAGGAGGCGAGGGTAGCCAGGCGTGGCGTACGTGGACCACTCCTTCTCCATCTCCGACGAGGACGACCTTGTCGGCAGCGCCGTGGGAGGGCCCGGGGCGCGCCCATCATGGAGATCGCCTTCGCGGCCGCTCTCCTCGCGTGCGG…
MSTRG.7656.3	11	28031057	28033545	+	AAATCAAACGAAGCAATCCCCAACCCTAGCCGCCGCCAAGTCCCCATCTGAATCTGCATCCTCTTCCTCCTCAACCTTCGGCGGAGATGGTTTGGCGGCGAGTACGCGCTGTTCGACGCGGAGGTAGGCCTCCTTCTCCCGCTGCCGGCGGTATCGCTGGTGGAGGCGGCGCCGTCGAGGCTGCGAGCGAGGAAGGAGGAGGTGGGGAAGAGTAGTTCATAGATCAGATCGGCACCGACAGGCAGAGGCAGAGGAGGAGGCGAGGGTAGCCAGGCGTGGCGTACGTGGACCACTCCTTCTCCATCTCCGACGAGGACGACCTTGTCGGCAGCGCCGTGGGAGGGCCCGGGGCGCGCCCATCATGGAGATCGCCTTCGCGGCCGCTCTCCTCGCGTGCGG…
MSTRG.7656.4	11	28031057	28033545	+	AAATCAAACGAAGCAATCCCCAACCCTAGCCGCCGCCAAGTCCCCATCTGAATCTGCATCCTCTTCCTCCTCAACCTTCGGCGGAGATGGTTTGGCGGCGAGTACGCGCTGTTCGACGCGGAGGTAGGCCTCCTTCTCCCGCTGCCGGCGGTATCGCTGGTGGAGGCGGCGCCGTCGAGGCTGCGAGCGAGGAAGGAGGAGGTGGGGAAGAGTAGTTCATAGATCAGATCGGCACCGACAGGCAGAGGCAGAGGAGGAGGCGAGGGTAGCCAGGCGTGGCGTACGTGGACCACTCCTTCTCCATCTCCGACGAGGACGACCTTGTCGGCAGCGCCGTGGGAGGGCCCGGGGCGCGCCCATCATGGAGATCGCCTTCGCGGCCGCTCTCCTCGCGTGCGG…
MSTRG.7663.1	11	28379434	28380712	-	AAGCAGAAATGGACACAGAGGACAATTCATTCTTTCGTATATGCAGGCAGGGCCACGCTCCCTGTCGTTGATATCGATTTGACATAGTCCTTCCTAATCTTCTTCAGTGTCACAACCACGTCACTCATCGCCATCCTTTGCTCCGGGGAGTCGGCTGAACAAAGCAAGCCCAGCTCGAACACTGGCACAAGGAAGCCATGCAAGCTACTGGGAGAAGAGCAATCTTGTAAAAGTCGGGTGTCCAGTACATGGACAAGCTCTACCGGAAACGCCTGGTAAACCCACTGCCTTATGTTCAGTTCCCCCACAAACATAGCATCTGTATTTGTATAGTTGGGTAATGGGTACCAATCTGAGCCGTTGGTTCTTGTCGCCGGAGACGGAGAGGAGTTCGCCGCC…
MSTRG.7676.1	11	28696678	28697516	-	TACCATGCTGGTGCGGTGTCTGCCCAACCACCACATGCGACTGCTGCTAGTGGTAGTGTATTAGTGTTAATTTCCCTTTTTGTGTTAATAAGTAAATTGGTTCCCAAGATTATTCATGGAGGCCGGCCGGTTTACCCAAATACATCCATCATTCATCGTGTGTTTGTAATATCAGAGTTGTCTTTCTTCCCTGATGGTGAAATTACCTTAAAAAACTGTGTGCTTTGTCCAAATTACATGCATGCGGAATGATCGGAAAAGTATAATATATATGTCGCACGCACCCAACAGGACTCTGTACATATATACCTAGTATTTGTCCAAGGTGCTCTCCCATCTGATATAATCATTTTTTGTGAGTTGTGATACATAAATATATATCCCGGCCGATCGATCAAA…
MSTRG.7862.1	12	1048177	1050739	-	ACACTTCATCAAGGCAATGCAGTCCTCCCAACACCCCAGGTCCACAATGTGATAAGCCAGGAGCAACGTGTTGTAGGTATGTTTGCTTGGCTGTTTGCTCTCTTTCCCAGTCTCACACACATCACAAACAGTGTGCAATTTGATTTGGTTTGGTGCTCCATGATTGGGGAATATTCAGGACCATGGCACTGCATGTTCCTTTGCCCCACTCATGCAATCACCATCCCCCATTTAATTCATTCATTCTAAGTAACTCTATCAGCAACTAGTTTCAGAAGAAATGCTCAACTAATAATCACTGTACTCTCTTCTGGCAAGAGTCCTTGCAAATTACCCTTTATAACTAAAAGCATCAGGGAGTAGAGGGAAGTTAACCATCACATCAGGTGGTGAAGAACA…
MSTRG.7950.2	12	1768489	1772034	+	TGAAAAAACAATTGGAGCACCTCTGACTGTTAAACAGTATGAAGTTAGTGAGTATAAAGAATAGATCGAGTTAGCTACCCATAGCCCATCATAGCATCTACCAACATCAAGGAGAGCAAAAACGTCGAATAAAGCAACTATCGTCATAATCAAATACTAGTAATTCACCACAAGCAACCTAGGCAGAAGGAGCTATATATAACCATACCGACGAAAATAAACAAATGCAAATGCAGTTTGCATTAGACTAACAATGCAAATGCGCATAGAAAAACAGACTAACTACCACCACTAGGTTCCGGTAATTATACTAGTATATGCTAGTTTGCCAAACAGGCAGATAACATAAACTAAGTTCAACATCTAAGGATAACTGGAACGCTACGCTAATAAATTTAG…
MSTRG.7982.1	12	2042847	2045413	+	ACACGCACACGCACACGCACACTACACTCTCTCCCTCGCCCCTGAACCGAGCGCCGCCGCCTCTTCTCTCGTCTCGTCGTCTCCCTTTGCTAGCTCCCCCCTCGCGGCGAGCAGGCGGCCGGTCGGCGGTGCCCAGCCCAGAGTGGGCGCAGGCCAAGGCGGAGTCTGGGCACGCGCTCGTCAACTGTTCCCTCCTCATTCGTCTCCATCCATCCATGTCTGGATCTGGTGCGGCCTAGTGACTGGCTGCGCGGCGGAGGCGCTGGGCCCCTACCGCCTCCAACGAAGTCTCTCGCTCCACGCCGTCGTTCCCTTGCGCTTCCAGCACCTCCGCCTCTAGCCCGCCTCCTATGGATCCGGCGCCAGATCCGTGTATAATGGCATTTATAGAAGTGTGGT…
MSTRG.7982.2	12	2042868	2045413	+	CTACACTCTCTCCCTCGCCCCTGAACCGAGCGCCGCCGCCTCTTCTCTCGTCTCGTCGTCTCCCTTTGCTAGCTCCCCCCTCGCGGCGAGCAGGCGGCCGGTCGGCGGTGCCCAGCCCAGAGTGGGCGCAGGCCAAGGCGGAGTCTGGGCACGCGCTCGTCAACTGTTCCCTCCTCATTCGTCTCCATCCATCCATGTCTGGATCTGGTGCGGCCTAGTGACTGGCTGCGCGGCGGAGGCGCTGGGCCCCTACCGCCTCCAACGAAGTCTCTCGCTCCACGCCGTCGTTCCCTTGCGCTTCCAGCACCTCCGCCTCTAGCCCGCCTCCTATGGATCCGGCGCCAGATCCGACATTGAATGGACATGAGTTCTCGCACAACTGCGCGGTGAGTGTTTCGG…
MSTRG.7983.1	12	2087517	2090631	-	TGATCAAGAGAAGGAGAGGGCAGGAGATGCTTTAAGTGTTTCTTGAGCAATTTGTGCAACAGGTATTGGGAACTGTTCTTGAGTTTTGCTTTTGCATGCAAGTTGGAGATGATATTTCTTCGACAGAAATATGAGGCGGTTGAAGATGGATTTCTAAGCAGAATGTGGGTTGAATGCAGTTTACTGATGTCAGATTGTTTTGGAGCTGTACCTATGATTTTACTGGGTTAGATTTCCAAACAGTACTCTGTTGTAATGTTCTCTTGTTTGATGTAATGCTTTTCTGCCACTATATGAGTTCTGCCTTAGTGAAAACTAGGCACAATCTAAAATTTCTTGCGAGGTGACCCACTTTGGTATGAATAGTCACGGTGCCATCGCCGCCGCCACCACCACCAC…
MSTRG.7988.1	12	2173549	2174392	-	GTGATGATCTCAGACCCTCAAAAGTGTAAATCATGTTGTAAAGGAATATTATAGATGCATGTTTAGATGGTCCTTTACCTTACCAGGAGTTCTATAGAAAAAAAATTAAGCCAAAATGGTTAATTGTGTAATAAGATAGGTGCTGATCTAAGACCCTCGCAGATTCACCAATATCAAATAACTAAGGCTTCTTAAGTACTTTATGTAAAGAAACTCAAACACAATCATATTGTAATTGTTAACTTGCACTTGCATTCACGTCGCACGTGAGTGTATACATCAAAAGTTTCACAAGACTGATAAATGTTGGCAAAATAAGCACTCAACCATCTCATTTCTGAGAATAATAACACATTTCACAGTAGCAATAACAGACAATCAGGTCACCATGTTTAAGCC…
MSTRG.8001.1	12	2284837	2288006	-	ATACCGAGAAGCATCGTTGTTTTCCTTGCACAAGATACTAGATAATGTCTTCTGAGAAGCAGGATGTGGGATGAACTGAATGAGTTCCTGGAACTAATCACAGCTGTCTAAGCAATAACGATCAATTTTGAAAATTCCGCTGCAGCATTGTATGTTATGTTGGTGGTGGATGAAAGTCTAGGTGAAGTTGTGTTCAAGCATTCCTTCGCCTGAGAGAGACAGCTTTCCTCATGTTCATGTTAAAAAAAATTCTTTCGCAATTGAAATTACTTTAGCACTAGCTGGATAAACTGATTTGTGAAGTTCAATTTCGTTGTGGACAAACTACTGCCCCGATTTTCCCATAAGATCTCCTATAATTGCATAGTGCGTAATATTTTGAATTTTGCTTTTTTTTTT…
MSTRG.8016.1	12	2446377	2448766	-	CCCAGGAAAGGCGCTTGCCGGCGACTTTTTTTTTCTTCTCTTCAGCTCACTGTCGACCGGTGGCAGATGGGGGCGAGCGAGGCAAGCCCGAGTGAACTCCGCGCGCCACCCCCATGCTCGCCCGCCGTCACCCCGCTTGGGTTGTGGTGGCGGCAACGCGCGGAGTGGCCGGCAAGGGGAGAGGCGACCGACCGCGTCGGCGTGAGATGGGGGAGTAGAAGGCCGAGAGAGGGGCGGAGCGGCCGGCGGTGGAGGGATGATGCCTGCGCGAGCTTACGTCGGGAGGAGTCCCAAACGGAGATGGCAGCTAGTTGAGCATGTGGCGACGGGAGAGGGGTGAGAGGCGGCGGCGGCGGTAGCAGCAGCTGGTGCCAGCCAAAGAGGGGAAAGAGGAGGCCG…
MSTRG.8026.1	12	2588445	2588948	-	GCGTGCCTTCTATCACTGAGCTTGATCCTGGGAGATGTCACAGGAGGTCCACCTGGTGAGCCACACAATTTTTGAGGTGGTGGATGGAGAATTGCCTGGAAGGCCAATCCAACCCAACACAGAACTTCTGTCCAAGCTTGAGCTGGTCAGTGAGCTCCTCAATATCCAATGCCTCACTCCTTACATTCCTCTTGGGATTTGGATAATTTTCCCCATACCCTGCTCTGTCGAAAGCAAGAA
MSTRG.8033.2	12	2600843	2602628	-	ATTCGTGCACAAGGCCAGCCCAAATCAGGGAGATGCGACCCCGTTGCGTCGTCGTGTCCTCTCTTCAGCCACACACGCGCCCACCTCGCCGGTCTCTCCTCCACGCACGGGATGAAAGAGAGAGCAACCCGACAAGTTGTCAGCGAGAGAGAGAAGTCGTCGATGGGGGAGGAGGCGGCGAAGCGGCAGCAGCATCCGCGATGATGTCGGCGTCCGTTCCGCCGGGTCACGACGGAGCCCGTGGCCAAGGATATGCGCCGTGTTTTTGTTCGCGAGACAAGGTTGGCGAGATGGCTACAACGTCTTCCTCGGAGGTCAGCAAGGCATCCATTGTATTGTGTATCCTATTGGCGCTGGGTGAAATGGCCTATACCTCTCCAGCGGTTGTTAGTGTGTCGG…
MSTRG.8078.1	12	3215700	3216538	+	AATTAAAATCCAAATCAGCCTGAATTGCAGCTCACAACGACCATGGCATGATAGTTCTCACTTCTCAGATCCTTTCGTGATGCAGCCTTGAAGCCATGACAGTTGAGCAGCGAAAATATCTATGTTGATGAGAAAAAGGAAGGCATAGAAAGGATTCAGAGGAGAAGCATGCTGTATCAAGAGGAGAAGAGAGCGCAATGGAAAGGGCGGCCATCACGGGGGCTGGCACTGTAGTTTCGGCGCATGGAAGACAAAGCCAAACGAAAATCCAAATCAGCCTGAATTGCAGCACACAACGACCATGGCATGATAGTTCTCACTTCTCAGATCCTTTCGTGATGCAGCCTTGAAGCCATGACAGTTGAGCAGCAAAAATGTCTAAGTTGATGAGGCCTCGAT…
MSTRG.8193.1	12	4358770	4365061	+	GTATATTATATATTACACCCATATGGGGCACCACGGTATCAAATACACAAATTCACTCAAATTTTTCAAAATTTTCAAATTGTGAGTATATACCTAGTTATAAGAATTCGATTCATACCTATACCTATCAACAAAACATCTCAAATTTAACTTTATTTCACAAATCCATGATTACATAACTAACTAATTATATGTTTGGATGCTATATACCTAGAACCAAAATCTAACAAAAACAAGTCCAAATTCAGTTCAAACTTGGTTTGAACTCGTTAGTAAAGTAGTTAATGTTAATACCTAAACATTTAAAAAAGTTTCATACTCATTTGAATTGGGTATATACTCAATTTCAATCATGGTACCCGGGCACCATGGAGCACCAAACAAATTTACTTTACTATA…
MSTRG.8269.1	12	5747688	5749555	+	ATTCCTACTGAAAACTTCTGAGGGGGGGAGGGATACCAGGTTCGAGCAGTTATTCAGATTCAATACGGAGAGATTGATGAGTTGTTGCTCTTGCAGTGACACAACCACTATACGCTCATAGTCACCACATGATCTGATATATAGATCTTTAAGTGATGGTGGCAGGAACATTTCCCCAGCACCTCTCGGTGCCCTCAATTCGGGACAGCCTCCTATTCTTAGAGATTTGAGCATATTCATTGCTTCAAATGATATTGATGCAGACTCCAGATGTATACAGTTGTCGATGTGCAGGTTTCTTAGAGCTACCATGTGCTGCTTCTGCTCAAGAAAGCTGTCATCCAGGGAACATAAGCATGGGCAACTGCTGATAGCAACCTCCTGCAATTGGGCTAAAAT…
MSTRG.8282.1	12	6119988	6121576	-	GTACATATTGAGACCGACATGCATGGGCGGGAAGTAGCACCCTTATATACACATTTATCTGCACACTATCAAACTATATTGCTTAGGTCCATAATGATACTTAAATTATATCATGGTTCGGTCTTGTAATAATCTTTTAGATTTCTAATAGTTTCTTCCCCATGGATTATAAGGATGGATCGTATTGTGGGAATGATACTGTTATTGCTAATCCAAGTTTCAGACTATACATATTAACCCACCTCATCAGCGCGCGCGGCTGATAGCTAGCCAGCCGGGTCATCACAGGATTCTTCGACGATGGCGGCAGCGGTGACGGCGCTCCGGCGTGTGGTGCTTCTCCTCCTCCTCACGTTGTTCGTCATGGCGGCGTTGCATGAGGCGCCCACGATGGCTTCC…
MSTRG.8291.1	12	6461636	6464302	-	GATTAAAATTTGGTCTAAGATACAGATCTCGATGGCATGGTGGTGCTGAGTGTATGCCATAATTCTGGTGAGAGTTGGATGTAATTTGCTTGCCTTCAGGATAAATTGGATGTATTTTTTGCTGACCAACTGGATGTATGCTTTTTTAACCGGTTTTATTTATATATAACTTTAGTCAGCTTGTGAAATTATGTAAAATTCAGTTCCTGAAGTGCTGGTACTTACTGTTGATTTATTTGTGCATGCGCTTACTGATATAAGATCATTTGTTATTCTCTTTACTTACAATTTCACTTCCAGCTGGTAATGATTTATACTTGAATCATAACTGTTTGCTTAGGAAGTACTCTCTCCGCTTCATATTAGATGTTTGATTTTTTTTTCTTAATAAAACTTCTT…
MSTRG.8293.1	12	6560815	6564155	-	GATGAAGAGGGTCGGTCTCCATTTTCCAAAGAAGTGGGACCAAGGAGGTAGGATTCTTTGATGGCAGTACGCACACCAGCTAGCAGCAGTGGAGAACTGGAGATCGAGCTCACAATTATTTTTGTTCAACAAACTTTCCTTGACTTGGACCCTCAATAATTTCCGGGTCAAACTTTTCTTGGCATTTCTTGACCATAGGGTGTGTTCAGTTCACGTCAAAATTAGAAGTTTGATTGAAATTAGAACAATGTGACGGAAAAGTTGAAAGTTTGTGTGTGTAGGAAAGTTTTGATGTGATAAAAAAGTTAGAAGTTTGAAGAAAAAGTTAGGAACTAAACCAGGCCTATTGACTCTTGTATTATTGCACTGTCCTAGCTTTAGCTAGGTTGCAGAGGCTAA…
MSTRG.8295.1	12	6640480	6643578	+	TTGGTTTCCATCAGCAATGTGATGAAAATTAGGTTATATAATGCAAGGATTTCCCCTCTTAGTGTTATTAGAACTATCTTATCAGTTTTTAGCCTGTGTTTTGTTGGCATGGAAAAGGAAGTGCAATTCTGAATTGGTAGTGCAAACCAGATCTACGGCAAGGGCTACATCGACGACATGAACATTTTTATCTCCAACTACCAGTACAACCTCGACCTCATGGGTGTCGTCCGCGAGCACTCTGGTGACAACCGCGATTGCGCCGAGCAGGTCGCCTTCAACCCGTCCCACAAGAAGCCCGACGACCAGCAGCAACAAAGCTACAACATCACCCAATTCTCCAATTCACGTCGCAGACTACCCAATGCCCATCTCTATTTTATTGCCACTGATTATCTT…
MSTRG.8296.1	12	6641736	6647351	-	GAAAAAAATTATTGCACAGCTATATATAGATTGCAATCAAGATTGATTACTTTGGGCTCGTGAAGTTGCTTTGCTCTGGTTGCTTTACCAAGCAGCTAAAAGTAAGTCAACCATATCTGGAAGCCTCGCTGTTGTTCTCTGTAAATGGGAGACGTCCGAGTGTCATAACAGGTTGTCGATTCTCGTTTCCAAAATAAAATGTTTATTGCAAGAATATTGACTTGATGACTTATACTAATGTTCATTATATATACTATTAACATTAAATGAAGTGAACACGATATCCACAACAGTTGTATAAGCAGACTTGCCTATGGTGCTTGATGCCTCCTTGTGCTACAATTAATGGTTCTTTTTTATTCTTACTTCCTTCTGCTCGGCAATGGGGGAGGCGTACCT…
MSTRG.8319.1	12	6962407	6990349	-	GTTGGCGACAACGAACAAACGCAGTTCTCCGTGCCGCTCAGATTTTCTCTGTTTTGTGACGGCCTCGAACAAGCTGCTACATCCACTTTCTGTAACCTCCAACCTTTTTAATGGCATAGGGTAAAAGACTCTTTGTTCGGATAAACGACGTTTTTTTTCTCGCATGGAGTTGGACGGTTTTTTCAATCCATTTTTTCGCGTGGATTCGAACGGTTTATTCGATCTAGGACCCATGATGATTTGTAAAATTTTAGCCCTTTGAATTTTTTGAATTAGTTTATATAAACATTGCGAAGATAGACTTCTCCTAAATAAAAAAATGAAAAGAAAAATATATTTATGCCTGTTCCGTGACATCATATCCAGCCCCACCTTCCATCCAGATCCATCCATCCCCAC…
MSTRG.8336.1	12	7284218	7286190	-	GAAGTCATTGCATACCTGTAAGAACTGTTGGTTGCTCGTTGTGAAGATTAGAGGGATGAATTAGTACAACAGCCAGACCTATGTGCCTACCTACATTTATAATTTGAAGACCATACCGATATAGGTATCTTTTTGGTTCGGAGTTTGATGATTCTTTTGATAACTCTTATGTGGCTGATCATGAGTTAATGGAGCACCATCAAGTGTTTTGACAGTTTTCTGGAGCAGGATCTTTTGCAAACGATGTGTGTAAATTGGTTGTGACCAGCAAAAACTTGTGCTTCTCCATTGGAGGAGACGAAGCCTGGCGCCGGCCACGTCGGCCCTAGTGAGAGCTCCGGCTGCAGCTCCATCCTCTTCACACTCA
MSTRG.8373.1	12	7843544	7847004	+	CGCCAACCACCCATTCCTCCTCGTCGGCTCGTCGCCCCGCTGCACCACCACCTTCACTAACATCGCAGCGGCGTGTTCCACGCCGTCCTCGTCTCCGTGCAGCTGCTGCCGGCTGCCCTCATCGCCTCCTCGCCGGCCCCGGTCGTCGTCGTCGTCGTCCTCTCGTCGTTCCCGGTCGTCGTGGCGTTCGTCCCTCCGTCAAGCCGTTCTCGTCCGTCGTCCACGTCCGTCAAGTGTGCCGCTACAGCCCCGTCGTCGTCTTTGTCCTCGCCTCCGCGTCATCAAGCCTTGTGCCGGCCGCGTCTCGCCTTCGTCCAAGGATCGCCGCCGAAGTCGTTCCCTCGCCGTCCGTCTCCGCCTCGCCCATTCGTCGTTGTCGTTCCCACGCCTCGTCGCGTG…
MSTRG.8413.1	12	8859338	8863530	+	ACCGTGCCCCCAAATCAGCAAAAAAAACATTCCAGACCTCATCCCATTTTCTTCCGTACACGCTTTCACTTCCTCCCAATCCACCCATGGACTCGCCGCCGCGCCCGTCTCCCCCTCCGTCTCGCTCCGCTCTACTACGACGCCGCAGCCGGCGCTCCCCCTCCCGCTCCTCGCCCTGGTTGCCGCCGCCGCGCTCCTTTACCTCGCCGCCTTCGCCGCCGCCGCCGCCAGCGCGCACGCGGGGTTCTTCGGCCGCCCCGTCAAGCTGCTCGCCTCGCTGCTCTCCGTGCCCGCGTCCCTCCTCCGCCTCCTCCTGACGGCGCTCCCCGCAGCGCCGCTGCTGCTTCTCCCGCTCCTCCCGCTCCCGTTCCCGCTTACCGCCGCCCTCGCCGTTCTTGG…
MSTRG.8432.1	12	9466281	9468227	+	CGCGGGCGCGATTCACCCAGGCCACACCGCCGCCTCCACCCACGCTGCACGCCGCCGTTGACTCCGCCCACCGGCGTCCTGCGCCCCTGCGCCCGGCCGATTCCTCCTCCTCCTTCTGTCCGTCCGCCGCCGTCCGTCCGTCGCCTGCTGACGCCTCCCCTCCTCGGCCATCGACTCCGCCCGCCGGCTTCCGCTGTGGGCTCCTCCCGTTGCTGGGCTGGAGGATCGGGATGGTAGCGGCGGCGGCGACGGCGCTCAACGCCCTCGTGGCGCTCGGATCCGCCTCGGGGACGGCGTCCAAGTCGTCCTTCGTGAAATCCATCGTCAAAGCCCACGATGTCGTCATCTTCTCCAATCAAAATCGGAAGGGCTGCTGAAATTGTTCTGCTAAAGATGTCA…
MSTRG.8444.1	12	9799000	9803488	+	GGCCCATCCGGCCCGCAGCAGAGGGGCATGGGGTGGGGCGTCGGGGAGGGGGGTGTTAGGGTTAACCCTAACTGCCCCCACAATTTCACCGCCGCCGCCGCCGCCCTTTTCGCTGCACACGCCGCCGCCCACCGCCGTCATTTCGTCGCTGACCGCCGCCAGTTCGCCGCTATCGACGCCGCCGTGAGGCACCACCGACGCCGCCGAGGTGCGCCGTTGACGCCGTTGAGGTGCGCCGCCTATTCCACCGCTGGGGGGCGCCGCCGACGCCGCCGCGGGGGCGCTGCCGACGCCACCGCCGCCGATTCCACCGCCGTCTCCACCTTCAGTGATAGCGCCGCCGCTACCCCCTCCATTTCCGCTGCCGCCTTGCTTCCACCGCCACCTCCCACCGCCACC…
MSTRG.8445.2	12	9807772	9808591	+	GCAGTTGGTAGCAGTATTGAGGAGGAAGAGTATGCTCTACTATTATGGGCATGAAATTTCCTAGTGAGTATCATGGTTTTCAATTCTACAATCAGTATGCTAGAGAGAGAGGATTTAGGAAGGAGGTATATATGGACAGTTCTAACAGAACTAGGGAGCCACGGGCATTATCTCGCTGTGGTTGCAAAGCTCAATTTGAGATAAAACATGATGAGGAAAAAGGAAATTGACAGGCTAAGATGGTGGAATTGAGAGATGTTGGTTTGCATCAGCATCAAGTGATGGATATAATGGAGAGAGACCATGGTGGTTATGAGGCTACTGGTTTTACTTCCAGGGACATGTACAATTTTTTTGTGAAGCTGAAGAAGAAACATATTAAAGGTGGAGATGCTGACC…
MSTRG.8462.1	12	10070090	10070789	+	CTCTTGCCGTAAGTAAGTGCATGCATTGATCAATGATCGATCATATGTCAGCGAGATTAATCATTGGATTCATATGGCGGCGAGCTGGCTGACGTTGATGGGGTAAGCGTCGCCGGCGGCGGCGGAGGACCGACGCCGCCGAGAGAGATGCTAATGCCGGTGCCGGAATCGCTACTAGGAGCAGCGTCATCGTCGTCTTGGTTGTTGCTGATGCGGGCGAGCTCGTAGGGGATGCAGCCGATGTCGCCGACGGCGGCGAGGACGAACTTGCGGGCGCC
MSTRG.8501.1	12	10868275	10875629	+	AATAATCTCCTCTAGAGGAGCTCTTTCCAGATTATTGAGTGGCTAAAGACCCACTACCCTTAGATGCCTCTAATAATCAGGGGCGGATCCCATGTGATTCATGGGTATTCACGTGAATGCCCATAGAATTTTACCAAAAAAATATATATATATAGTATGTTATGCATATATACGTAAAAAGTTAGAGGAAAGTGCAGTATGTATAGCCCAAATGAAAAAAAGCC
MSTRG.8510.1	12	11047475	11054074	+	GGTCTTTGGTCCTTGTGGTCCTTCTCTTGCTTTTAGGTTGTTTTTCCCCTTTTAGGACAGCATCCTTTCAGTTTTGCTTTTAGCATCTTTCGGTTTTGCTTTTAGCATCCCTAGGACAGCATCTAGCATCTCCTTTATGTTTTATTCAGTTTGGATGCTCTCTAGGACAGCATTGCGTTCAAATTTTAGACTAGTGTGGGCAGCAATTAGCTAGCAGCCATCCAGCCAGCTATGGCTATATATATATATGTATCCAACCTCCCTCGGGAAGTATGGCTTTTTGTGTTTTGTGAATGAAGAAAACCAGAAAATTGCCCCATCTCGAGTGCCATCCTCTTCTCAATGAGAGTAACCATTGAAATTCTAACATCGTCATGACCGTTTTTCTGACTAGGGCAT…
MSTRG.8515.1	12	11085055	11086027	-	TCGGTGCGTGCAGGGGACGGCTACCTGACAACGCGCCCAGGGCGTGGGCCGCGCTCCACAAGCTCTCCGTCTGCTGCCCGGGGCTCCTCCACGCCGGCGTCCTCCTCTCCAAAACCACCGAGAGAGTAAAATTGCACTGGTTTTAATAGTTCAGGGGTTGAGATATTTAATATTACGGTTCTATTCGGAAAAAGTCCACTTAGACTCCCTAAATTGTTCACCGAATCTAATTCGTGACCCTTAACTGCCATACCGGGTAGGACGACTCTCCAAATTATTGAAACCAGTGCAATTTAACTCCTCTAGCGGTTTTGTAGGGTGGTTTTGCTGACGTGGCACTGACGTGGCGGTGCTCACCCGATTTGTTGATGTGGGACCCATTTGTCATTCAAACAAAAA…
MSTRG.8566.3	12	12352374	12354243	+	GAGATCAGTTTCAGGTTCTTGAGTTTGTAAAGGCCTAGTCCTGTGGAGTCTTGGTGAGGGGAGAGGCTCCCCTCCCAGTTCCTCCTTTTTTCTCTTCTTAATGAAATGAAACGCAATTCTCTTGCTTATTCAAGAAAAAAGAGTCTTGTGTCCTTCATCGACATACTTGCCCTTCAATGTTTATAGGGTGCAGCGTTAGAAACAGCAGGATGAATTGAAATATTTGTATAACTTCTAAAAAGTGCTCTTAGCTGTGAAAAGCCTGAAGCCAATGAGATTGATAAACCAACATGGATCTCCCAGAACCAAGATTATGAAAATTTGTATATAAATGCTATCCCAGACAAATACCCTTCAGCAACTAGCAAACTCTGCGTCATACTTGATCTTCATATGTGG…
MSTRG.8579.1	12	12690617	12695330	-	GATTTAGACTTAGTCTTTGAGTGATGCGGGTTATCGACTGCTTCTTCTAGGACTTGAACATAATGGGTAAACCCCTAGTCGGTGTGCTTGTGGATTGGGTAGACAAGTTTTCGCTGTTCTATTATTTATTTGGCCGGTCGGCCAATGTAACTAAAGTAGATGTAGTTTATAATCGCTTTCATCTTATTTGTGTTTGCTATGTATAATCATGCTTGAGATGAAAGTGTGAATCTAGTGCACATCCTGGGAACTGATTCAAATGAGTATGAGTTAGGAATATTTGAGATGTTGTAGAACTTTAGCCATTTTTGTCAAGTCTCCTAAATGTGTAACACATCTGGTCGCCGCCTTCGAGTGGTTTGACGGGCACGTCTCAGGCTGAAGTTGACTGGCAGGCTA…
MSTRG.8579.2	12	12691170	12695330	-	GATTTAGACTTAGTCTTTGAGTGATGCGGGTTATCGACTGCTTCTTCTAGGACTTGAACATAATGGGTAAACCCCTAGTCGGTGTGCTTGTGGATTGGGTAGACAAGTTTTCGCTGTTCTATTATTTATTTGGCCGGTCGGCCAATGTAACTAAAGTAGATGTAGTTTATAATCGCTTTCATCTTATTTGTGTTTGCTATGTATAATCATGCTTGAGATGAAAGTGTGAATCTAGTGCACATCCTGGATGATTGCTTAATCGGTGAAGAAGTGATTTAGGTGCTGACATTTTCCAGTTGCAACGAACCGAGGCTTCACCTCCACCCAGCTGCGTCGCCATTCTTCACCCACCATCCCAGTGCCGATCCAACCGAGGGAGAAAGCTCCAGCTCTCCCTCT…
MSTRG.8591.1	12	12963537	12964717	-	CCTTCTCTTCTTCCTGGTCTTCTCCGCCACGACACTTCTCGAGGGCGAATCGGGGATTTCTTCCGGGGGAATCGGCGCGAGGGCACAAGGCAGCGAAGAAACGCTGCCCACAGCACGCGTGCCTCTGCGTTGCTCCTCTGCCCCACGCCTCGGTTTCTTGCCGCGCGTGGCTTCGCTAGAGAAGGAACCGCGTGCCTCAGTTAGAGGGCGAGGTGCTCTAGTTGGGCGCGTGCTCTCGCTCCACGTACGCACAAATCCGACGTGGAGGGGCGTAGCACCGGTCCAGCTCACCGCGCTCTTACCGGCCTCACAGATACAGGACAATATGACAGTTACACAATCCAACAAGTGGTTTAATTGGATGAATATAGTATAGGAGGTAACCGACATCACAGTGGG…
MSTRG.8591.2	12	12963540	12964717	-	GGAAGGAGGAGGAGGAGCAAAAGCAAGCCATGGAGGAGCCGGCGGCGGTCGGGAGGGCGCGGCCGAGGAGGTAGGAGGCGGCGCAGAGCGCCACGACGGCGGCCATGGCAGGGAGCGGGATGATTTTTTTTTATCTGTGATGATTTTTCTTCTTTTTCTTTTTCATCTTGTTGAATCCGATCTGTGATAATTGTTGAATTCGATCTGTGATGACTTCAATTTCTTGTGCGGCTTCCGCTTCTCCAGCCTTCTCTTCTTCCTGGTCTTCTCCGCCACGACACTTCTCGAGGGCGAATCGGGGATTTCTTCCGGGGGAATCGGCGCGAGGGCACAAGGCAGCGAAGAAACGCTGCCCACAGCACGCGTGCCTCTGCGTTGCTCCTCTGCCCCACGCCTCGG…
MSTRG.8603.1	12	13372906	13403879	-	TATGTTGAAAAGGTCCCCGGATATGCATTACTTTGGTAGTAAAGGAATATGCGTGAGAGGACTATTTCAAAGAAAGACCGGCCTATGGTAATTCTTGGCAAGGACGTAGTACCGGTATTAGAGATCAGGAGTTCAAAAGGTTGAAAAAGGCTGTAGCTCAAGTATGCATGGAATAGCATAGATAGCAGATAAAGAATAGTTTAGAGAAGGAAAGCCAGTAGAGTATGCCTTGGTTTAAGAGAGGAGGCATCTGGTATAAAAGGCAGAGCAAGGAGGTTTGAACTGGTAAGCTGATAAGCGAGCGTCGGTATTGGCTTTTTGATAGAGGAAAAGTG
MSTRG.8608.1	12	13397427	13407845	-	TTTTGGTAGGACGAAGATTTTTCACTTTCGTGAAGGTCGTTCTGAGGTGGAATCGAACCACTCTGTTAGGATTTAGAGTCCAACGCGCAAAGCTAAAGAGGATTTCAAGTCCCCCGCCCGACCAAATGATCAATGCCTCTGGGGTTTCCCTTCTCTTCAGCTCTCCCCGGTTTCACCGATGTGTTGGGCACTGAACACTTTTCAAGATCC
MSTRG.8631.1	12	13824093	13825967	+	TTTATTAAACTTATTGCTTATCTAAAATTTAAGGAGGCACAAAATAAGCAAAAGCACAAGACAGCTTTATCAAAACTAGCCAAGTAGCCATGTATTGCAACAGATTTCAAATAAATACATATCATAAGTTCTAAACTTGAAAAAGCATAATTTGCAACAATCATAATTATCCACTGAAGATCCCACCAACTAAGAGTGGTGGTAGGATGTCAGTATTCAGACATAACACCAATAACACCACTAGATCATTTCACAATTTGTTACATGTATAAATATTGGCATCAAACTAGGGTGCAGTTATTAAGGTTGTAGCAGCCCGTGCTACTTCCACATTGATAGCAAGCACCTACCCACCGGGCTGCACGCAAACCCACATGGATGCTTGGCAGGTTCCACCAG…
MSTRG.8649.1	12	14753154	14757981	-	GTCATGGGACAATGTCACTTGGTTCACAGAACGACTAAAAGTTAGACACGATTGCATATTTTTTCTAACAATTCATACTATGTATACTTTAATTGTGTAATTCAAAATCCTTTTTATGGACCTTTGATACATACATACATACACTCACACATATGTATATAATATGTAAGCAAATGAATTATCCACATAGCTGTGTGGCTAGTTAGCTAGCATATCTTGGAATTATATTTATACTTTTTCATCTGCTTGTTTATTTTTTAACTATGTAATATAATTCCTATGTGCGGAGCAATTGTAACAGCTGAAGTGCCATAGACTAAAGTTTATGATTGTGGTTTGAATTAGTCTAATTTTGTTATGTGAATTATTAATTAATACCGAGAATATAATTCTATCATA…
MSTRG.8675.1	12	15723743	15734955	-	GCAAGTCACACAGATCCCAAACAACCCTTTGAGCATGTTGATCCTATTTAAAGCTATTGTTTCTATTCAACTATTGCATTTATTTTCGAATGTCATTGGGTGGAATTAACCTATTGTTTGGTATATTCCTGGTTTGGAGATAGAACTGTGCAGCCGGGGTGGTTGTTCAGAATGGTTGGGCCTATACAACAGGGTATGTTGTATAGCGTTGGATTAATATTGTTTAATTACTTAACTGTTTTATCAAATTCTCAAACGTTTGCTAAATGCTGCTTTTGCAAATGCAACCCTATTATGCCATCCTTTGTTATCCTGTGCACT
MSTRG.8682.1	12	16061357	16070270	+	TTTGCTGCTCGCTCTTCTGCTTCACAAAAAAATTTCCCATTTTACGAGCGAGGCGGCGAGAAGGTTGTGCGCCGCCGCAACTTCCTTGCCGCGATCCTCGGCGATGGCGGGCGACACGCCCACAACAACGATGTCGGCGGCGGCAACGACGATGTGAGCGCGAAGGATCCTCCCCGGCGGTCCACCTCCCAGCTCTCCTCGATAGTCCAACACAAGCGGCGGCCGGATGCCAATAGCGCGGTGGAGTCGCCGCAGCCGCCGCTGGACGAGGCGCCCAACTCACCCGAAGGCAGTAGCACCAGTAGCTGGAGGTTCCCTTTCCCCTTGCCGGCAAGGCAGGCAGGCAGCACCGCCGCAGGAACACTGGCATGGGCACCAGCGGTGATGGGATCTCAGAAT…
MSTRG.8682.2	12	16061381	16070270	+	CAAAAAAATTTCCCATTTTACGAGCGAGGCGGCGAGAAGGTTGTGCGCCGCCGCAACTTCCTTGCCGCGATCCTCGGCGATGGCGGGCGACACGCCCACAACAACGATGTCGGCGGCGGCAACGACGATGTGAGCGCGAAGGATCCTCCCCGGCGGTCCACCTCCCAGCTCTCCTCGATAGTCCAACACAAGCGGCGGCCGGATGCCAATAGCGCGGTGGAGTCGCCGCAGCCGCCGCTGGACGAGGCGCCCAACTCACCCGAAGGCAGTAGCACCAGTAGCTGGAGGTTCCCTTTCCCCTTGCCGGCAAGGCAGGCAGGCAGCACCGCCGCAGGAACACTGGCATGGGCACCAGCGGTGATGGGATCTCAGAATAGAAGAAGGCAGAGGTGTGTTTGT…
MSTRG.8709.1	12	17353134	17358741	-	TATTTCAGGCGGCCTGCTCTGCTCCCCTGTTGGAAGTTTCAGTTCTGTTTTATGAAGATTAGAAATTTCAGTTTTTGATCTAGGAAAAGGAAATCCAGCCATGTGAGTATGTGACTTCAATTATAAATTTAGCTTATATTTATTCGAAATAGCTGAGGGCATGCTCACCAGTCACTATTTCACTTCATGTTGTTGTGAACATCAGTAGTATCAGTCTACCAGATATGTAAGATCAGAGATTTTTTTGCTTCTCTCTACTTTGCTACGTCAGAATGATTAGGACATGTCAAAATTAATTTTGATGAAACAAAGGGATGGTTCACTTTTACAGCCTCGTCTTTTCACTTATGCTTATGCTTATTAGCTAAAATTTGAATTTTCAACTTTAAATTTGGAGTT…
MSTRG.8713.1	12	17365148	17366074	+	CAGAAGGATTTGGCAGCCTCAGTGCACTCAGAGAGCTATTTGTCTTTAATTGTCCAAAGTTGCCATCTCTCCCCTCCAGCATGAACCGGCTTGTCACCCTTCAGAAATTGGTGATTCATAACTGTGATGAGTTAGATTTGATGGAATCAGAGGAAGCAATGGGTGGGCTGAATAGTCTCGAATCAATTGAACTTGCAGGACTTCCCAAGTTTAAGACCTTTCCAGATAGCTTTGCATCAGCTTCTTCCTCTCTTCAATACCTGAAGGTTAGTGACTGCCCACAATTCGAGGAGTTGCCAGATTTCATTAAGAGATTCTCCTCTCTGAAGAAAATTGAGATCCCTAAAAGCCGTGCACCTTCCACTATAACCTGGGCATAGAATGATATAAGCTTATAAA…
MSTRG.8750.1	12	18367419	18368691	+	AGACGCGACGCGACGCGACGCCGTGGCCTCGCCGGCGGCGTCAGCTCGTCGGTGTCGCCGCCGCTTGCTGTTGGCCGGCAATGGCGCGGAGGCGCCCCAAGAGCACGCGCGTACGGGCTTCCTCACCGCGGGTGGTGCCTGGCTCGTCCCATCCGTCGCACCTCCCCCCTGGTGTTCACAGTTCTCACCGCTGCCACAGTTCTCGCCGTCGCCGGCAGGCACACCAAAGGCCGTAGCGCGGGCACGGCGGCCGGCCACCGTGCAGTCGCGATACAGTTTCCCATCCGATTGGGGATGGGGTGCTGTGTGTGTAATTTAGTTGATTTCATATGTGAATCGACCAAATGACATCACCACTGGAGTGCGGATTTTGTGCCGGATTCCTGCGTTTCAGTGCCA…
MSTRG.8776.1	12	19067391	19067841	+	GACGGTGCTGCGCGGCAGTGGTGGTCGTAGGGGATCCCGGCGAGGTCGTGGCGCGGCGGTGGAGTCTTCCCGTCACTGGCTGCGCCCCCTCGATCGGTTAGGCCTCGTTCGGCACGTGGGGAGGGATTTCCCTGGGGGAAACACCACCAGTCCAGGTTGGGTGTTAAACCCCCATGCTATTCGGATGGGGAAAACAGGGGAAAAGCAGGGAAAGCAGGGCAAACACATCTCTTTGAATAAAAACTGAGCATAGATAGCACATCTCAACTTACGAATAGAATCAAACTATAAAATCACACAAAATAATACGAAATTTCAAAAAAAAAAAAGAGCTGATAACTAATTTCTACAATGGCATGTACAGAAGAAAACCAAAATTAAGAAAATAGTTCATTAAAT…
MSTRG.8795.2	12	19430414	19430766	-	ATCGTGATTTGATCTCTCCGATGGAGGAGATCGCCGGAGGGGCCGGGAGCAGCGAGGGGCGCCGCCGTCCGCGTCACCGCGGCGAGGCGAAGGCCAGCGCCGTCCCTGCTTGCTACCACCGGCCGTCGGCTGGGTCCTGCCACCACGCCTGCAAGTACGGCGGCGCGCACGCCTTCGAGGAGACCAGCTCGAGCTCTAGCTCCAACTCCAAGCTCGTCTTCTAGCTCCGGCCATGGCGCGCGGCGAGTGACGCGGCGCGGCGTGTT
MSTRG.8810.1	12	19520340	19520844	+	ACAACTTCATGTCTCCAATGACAACTACAAAATCTACACCTTGAACGTCAACGATGTATAATGTTTCCAGACAGAATTATGGAAGAAGCAGGAAACGAGATTGTAACAAGAATATGCATGCATTTGTTTATGATTTCATAAACAAGACTGCTAAAATGCTCTAGAAGAAACAAGAGGAGAAGAACAGCAGCGGTTTTATCTTCGAAACCGAAACATGATGCCACACTTTCAGAAGGACAGAGCAACACAGCTCCTCCTTGAGCATGATGAAATTATGAAAAATCATGGAGCACAATCAAAGAATGAGCTTCGCGAAACTTTCGGAAATGCAACCATATGCTCCATGGAAGCCTCAAGTGCAGTTCTTTGAGGAAAAGAATCATGAGAGAAGCAAGGTGG…
MSTRG.8846.1	12	20193116	20194773	-	AATTTGATGTGATTAAGTCTCAGAAATGCCACAGAAGGATGTTGTGAGAACTGATTTATTGTCAAGTTAATGGAGGTGCATGCATGTGGACTTGTTGCACGAAACTTTGACTTGATGGTGTTATGGTGTCTAGCGATAATATTAATGCAGTCTTGCAGCAGCACTCTAGTTTGGTCGAAGAGTTTGAGGTGAAGTTTGAAGTTGACAGCAAGCTAGTTGATCACTCAATGGTTTGGTCGATTTTGCTGTATCATCACAGGCCAATAAAGTTGCTTTTGATTTAGAGCAGAGGCCTTCCTTTTTTTTTTCTCGGATGGATTCTCCTGTGTTTATAAACGGCATTGCCGTGGAGTAAAATATTTACTCAGACAGTAATATTGTATCATGCTGTGTATGCTG…
MSTRG.8846.2	12	20193126	20194773	-	AATTTGATGTGATTAAGTCTCAGAAATGCCACAGAAGGATGTTGTGAGAACTGATTTATTGTCAAGTTAATGGAGGTGCATGCATGTGGACTTGTTGCACGAAACTTTGACTTGATGGTGTTATGGTGTCTAGCGATAATATTAATGCAGTCTTGCAGCAGCACTCTAGTTTGGTCGAAGAGTTTGAGGTGAAGTTTGAAGTTGACAGCAAGCTAGTTGATCACTCAATGGTTTGGTCGATTTTGCTGTATCATCACAGGCCAATAAAGTTGCTTTTGATTTAGAGCAGAGGCCTTCCTTTTTTTTTTCTCGGATGGATTCTCCTGTGTTTATAAACGGCATTGCCGTGGAGTAAAATATTTACTCAGACAGTAATATTGTATCATGCTGTGTATGCTG…
MSTRG.8873.9	12	20549472	20555817	+	CGGGATCCAGATTCATATCCCTCAACCATTTCAAAGGAAAAGGGGGAGCGGGAGGGAGTCAATTACAGAAAGAGTAGAGACGGATATGGGGACTGTAGCTCCGACCATGTCAACTATGATGCTCTCGCTGCTGCCAGTCCTTTCACCAGTGAATGCTGTCATGCGCTACTTCCCGAACCTCCGTGTCTAGGTCCTGCCGAAAAAGACTGCAAATGATTTACCATCCATCCCACTCATATAGGTACGTTATCGGATTTTTCGGATCGGGAAATGGGTCGAACCGCGCGAAATGGTCGCCTCGGAATACAGGGCGCAACGGAACCAAGGTTCTTTGTTGGCGTGTTGCGTAACAAGGGCAAGAGGGGGTGGAAGCGTTCGCCGACTTTGATAGGCAACGCA…
MSTRG.8874.1	12	20549472	20554998	-	GTTTTCCCTTTAGGACCGGCTACAACAAGCTCGCGACTCTAATAGAAACAAAGGGTCAGCTCTCTGCTCTATTTGCTTGCAATGCGTTGCCTATCAAAGTCGGCGAACGCTTCCACCCCCTCTTGCCCTTGTTACGCAACACGCCAACAAAGAACCTTGGTTCCGTTGCGCCCTGTATTCCGAGGCGACCATTTCGCGCGGTTCGACCCATTTCCCGATCCGAAAAATCCGATAACGTACCTATATGAGTGGGATGGATGGTAAATCATTTGCAGTCTTTTTCGGCAGGACCTAGACACGGAGGTTCGGGAAGTAGCGCATGACAGCATTCACTGGTGAAAGGACTGGCAGCAGCGAGAGCATCATAGTTGACATGGTCGGAGCTACAGTCCCCATATC…
MSTRG.8875.1	12	20550136	20555645	-	GTATAACTCTAGCCGGCAGGCAGGAGGGAACGAAGCTCTTTCCTGATCTTGGGCTAGAATCCCCGACGTTGGTAGATTTCGCAGTGGTGTAGCTTAGGATCTTAAAGGTAAGCAGCAGGGTTAATCCCTATCGAAGGAATGGGGCTTTTCTTCACTTCAGCACTTCCCCTCGCAGTGGATTCCACTAGGTTCTTAACCTCTTCCCAATTCTTAAACTAAAACCTGCGATGTCTAATCCAACTCGGCACCTAACCAGCTTGTCAGCATCGTAAGTTTGCCTCAACATTCCCCCTAGAAATAGAATAAGAATGTAAATCTACTTTCATTTATTTATTAGGGATGAGACTTTCTTATATATTTGAAAGCTTACTACAGCACGGTCTTACGTCCAGGAATGGA…
MSTRG.8875.2	12	20550136	20555645	-	GTAAGCAGCAGGGTTAATCCCTATCGAAGGAATGGGGCTTTTCTTCACTTCAGCACTTCCCCTCGCAGTGGATTCCACTAGGTTCTTAACCTCTTCCCAATTCTTAAACTAAAACCTGCGATGTCTAATCCAACTCGGCACCTAACCAGCTTGTCAGCATCGTAAGTTTGCCTCAACATTCCCCCTAGAAATAGAATAAGAATGTAAATCTACTTTCATTTATTTATTAGGGATGAGACTTTCTTATATATTTGAAAGCTTACTACAGCACGGTCTTACGTCCAGGAATGGAACATTCCATCTCTTCTTGTCCACTGGTATAGAAAGAATATGCATTTTCTTGACCCACCGAATCCTAATCCTCATCTTCAAGGGTCCACCAGGGCTTCCAAAGCGAAA…
MSTRG.8875.3	12	20550136	20555645	-	GTTCTTAACCTCTTCCCAATTCTTAAACTAAAACCTGCGATGTCTAATCCAACTCGGCACCTAACCAGCTTGTCAGCATCGTAAGTTTGCCTCAACATTCCCCCTAGAAATAGAATAAGAATGTAAATCTACTTTCATTTATTTATTAGGGATGAGACTTTCTTATATATTTGAAAGCTTACTACAGCACGGTCTTACGTCCAGGAATGGAACATTCCATCTCTTCTTGTCCACTGGTATAGAAAGAATATGCATTTTCTTGACCCACCGAATCCTAATCCTCATCTTCAAGGGTCCACCAGGGCTTCCAAAGCGAAACTATCCTCGGCAAAGAACCTAAGGAATTCCTCGAATCGATAGACTTTCGTACAACGGCAAACAGAGAGAGGGTTTTACGCT…
MSTRG.8876.1	12	20551453	20557854	-	GTGGTAGAATCCCTCTGTCTCACGAGCAAAACAGCCAAGTAAGCTAAGTTTGGATCTGATAAGGTTGGGTTAAAGCCAAAGTAAGGAATGAATGGAGAAGCACAGTCTGGCTCTATAAGTAAGGAAATATCTCTATCCGGTTATTTGTAGTGAAAATCAGTCTCGAGGGGAGCAAGCAAACTCCAAATTAATATGAATACGAACCTGGTTCAACAAGTCGAAAGTCATAGGAACTTAGAGATTCGGTTTCTTATGTAACTCGCTTGCTAGAAACAAGTCTTGGATGCCACAACTCCACATCCAGTCAGTAAGTCTGTAAGTAAGGTAACTTAAGAAAAGCGAGCCAGATAAGATTGTTAAGAATCAAAGCGAGTCCTGCAGATGATTCTGATTTTCTAG…
MSTRG.8876.2	12	20551455	20557132	-	GTGTTTGGGAGGCGGCTAAGCTACAGAACTTGTAGTTCAAGTTTACGAGCCAGATTGGACGGAAGGAGTATAAGATTCAGATTTGGAGCTAACGAGCCTAGCAACAGCTTAGTTCTTTTGTAGGTAATCGATCGAATCCGCCTAGACCGGGGAAGATTTCTAAGAACGCAGGTCTAGCATTTTAAACAACATTTGCCAATGCACAAAGTATGGTAAGTAAGGTAGGCTTAGCTGACTGATGCTTACTAAATCGAAACTTTGACTTCTATATTCAACTCAGTCTTTCCCTTAAGATCTCTGCTGTTGGAGATAGCGTGGGCGGCGTGGTAGAATCCCTCTGTCTCACGAGCAAAACAGCCAAGTAAGCTAAGTTTGGATCTGATAAGGTTGGGTTAAAGC…
MSTRG.8877.1	12	20551608	20557427	+	TGCGTTCTTAGAAATCTTCCCCGGTCTAGGCGGATTCGATCGATTACCTACAAAAGAACTAAGCTGTTGCTAGGCTCGTTAGCTCCAAATCTGAATCTTATACTCCTTCCGTCCAATCTGGCTCGTAAACTTGAACTACAAGTTCTGTAGCTTAGCCGCCTCCCAAACACCTGCAAGAAGTAAGAAGTGGGCTCGCTTGTTTCATTCGATTTAAGTACAGACGACCAGTTACTAGAAAATCAGAATCATCTGCAGGACTCGCTTTGATTCTTAACAATCTTATCTGGCTCGCTTTTCTTAAGTTACCTTACTTACAGACTTACTGACTGGATGTGGAGTTGTGGCATCCAAGACTTGTTTCTAGCAAGCGAGTTACATAAGAAACCGAATCTCTAAGTT…
MSTRG.8877.2	12	20551608	20557427	+	TGCGTTCTTAGAAATCTTCCCCGGTCTAGGCGGATTCGATCGATTACCTACAAAAGAACTAAGCTGTTGCTAGGCTCGTTAGCTCCAAATCTGAATCTTATACTCCTTCCGTCCAATCTGGCTCGTAAACTTGAACTACAAGTTCTGTAGCTTAGCCGCCTCCCAAACACCTGCAAGAAGTAAGAAGTGGGCTCGCTTGTTTCATTCGATTTAAGTACAGACGACCAGTTACTAGAAAATCAGAATCATCTGCAGGACTCGCTTTGATTCTTAACAATCTTATCTGGCTCGCTTTTCTTAAGTTACCTTACTTACAGACTTACTGACTGGATGTGGAGTTGTGGCATCCAAGACTTGTTTCTAGCAAGCGAGTTACATAAGAAACCGAATCTCTAAGTT…
MSTRG.8886.1	12	20813622	20813977	-	CCGGAGGGTGTGCGACTGCGAGCTAGGGTTTGGCACCACCCCTTCCCTCCGCCTCCAAAAATTTTTCCAAATCGCGGGCCAAATCGAAATCCAATCGATCAAATCCCCACCGCGAATCTGTGGTGGCCGTAAGTGAAACCTCAAATCTACCCCGAATTTCAAATCCCGCCCCAACGCGAATTCGATTCAAACTGGCCTCGCTCTCTCCTCCCCTCGTCCAAACCTTCGCCCTCCTCGCCCATGGCGTTTCACGTCGCGTGCCCCATCACAT
MSTRG.8906.1	12	21247611	21250333	+	CACCCCTACCCTACCCTATACCTCGGCGGCAACGAGGAGGAGAGGCAATGGCGTGAGGCGCCCGGCGACGGCGACGACGTGCTATAGGGATCTAATGGGTCAGGCGGCAAGAACGGGCATGTCCGTGTTCGTGCGAGGAGGCGGGGACGGTTTCGCTCCCGTTCACGCGGTTGTCGCCGGCATTCGTCCTTCCCCGCCGGTACTCCCGTTCCGCTCAGCCACGGCTTCGACCTCCACCGCCCCCACCGGGCCTCCACCTCCGGCGTCAGCTTCCTTTGCGCGCCCCAAGGAGCTCCACCGCCACTGGAGCTCTCGACGTTGGTGGACGAAGGAAGCCGATGGTACCCCTCCCTGACACCGGTGGCTGCGTGAAGCCGTTGTCGTGGCTCTCCGGCACCG…
MSTRG.8906.2	12	21247614	21250333	+	CCCTACCCTACCCTATACCTCGGCGGCAACGAGGAGGAGAGGCAATGGCGTGAGGCGCCCGGCGACGGCGACGACGTGCTATAGGGATCTAATGGGTCAGGCGGCAAGAACGGGCATGTCCGTGTTCGTGCGAGGAGGCGGGGACGGTTTCGCTCCCGTTCACGCGGTTGTCGCCGGCATTCGTCCTTCCCCGCCGGTACTCCCGTTCCGCTCAGCCACGGCTTCGACCTCCACCGCCCCCACCGGGCCTCCACCTCCGGCGTCAGCTTCCTTTGCGCGCCCCAAGGAGCTCCACCGCCACTGGAGCTCTCGACGTTGGTGGACGAAGGAAGCCGATGGTACCCCTCCCTGACACCGGTGGCTGCGTGAAGCCGTTGTCGTGGCTCTCCGGCACCGGAT…
MSTRG.9080.1	12	23584265	23590249	+	GACCACCAAACAAAGCAGCTCTCAAAAGACTACAACATCCTGGACTCCCAACATATGAGCACACAAACAGGCGATGTGCCATACCAAACTCATGGCAAGCACACTTAGCAATAATACAACACGCCGCTTAGGGCTTCGGTTTAATTGAAACAGCTTGGTTGGACCAGGAAGGAAGATGGAGACTGACTAGAATTGGAGTGCTGTGGAGATCATGCAGCTATCCCATTTCGTTGGTTCAAAGTTCTGTCAGTCGCTGCGGGCAGGGGAAACATCGGCGGACCTAGAGCGGGATCCTGGAGGCGACCCTGAGGAGTGCCTAGGAGACCTCCGGTGTGGAGGGGATCCATCGCTGTCAGGTGGGGGCGACCTCCTGTGAAGAACATAAACCATAGTTAGCAC…
MSTRG.9094.1	12	23750404	23783521	+	TCGTCGGCGGATCATCATCTGCCGTCTTGTCCGGGTCTCCACTGCTCTCCCCAATCGCCGACAGCAGGAACAAGTGCCGGCGGCGGCGGCGGCGATGAAGGCGGTGACGCCGAGGATGCGGCGGCGGGTCGAAGGCTTGTCCGTCTTCTCCTTCTCCTTTACCTCGTTCCTCTTCATCTCGCGGCAAGAGAGAGAGAGAGACAGAGAGAGAGTGGGGGGGGGGGACAGTGGGTAACTGGC
MSTRG.9132.1	12	24149045	24150553	+	GGAGATGAAGACCGACAAAGAAAAAAAAGTTCAGGGGAGATAAGACAGTTCAGTAAGCAACAAAAACTGTCGGTGTCCTATCAACTGCTATCTTCATCATTGAGATGGATTTTATACAGTGCACTATGATCATGCAGTATAATCTCTATCGTCATCCAAAAGGATTTGCGTCCAAACCATGAGACATTCAGATAGAAGCAGAGACCATACTCCTGACGAACTCCCTTGGCCGTGGGAGACGGTGGTGTAGCCGTACCCGAGGACGTCCACGGCGAGCAGCCGGGGGCCTCCCCGCCATCGCGGCGTCGCACGCCGTGAAGCGCTCCCCCGCGCCGCGGCGTGCGTCGACGCGAGCAGCGCCCGCCGCGCGGCCCAGCCGCAGCGACACCAGCGGCGCCC…
MSTRG.9174.1	12	25001289	25003359	-	GCTGCGATTGTTCTCGGCATGGAAGATCTCAAGGATGAATGCTACAATAGGATGCTGCAAGATCATCAGATGGGACCACAGCAAGTGAAGCTGTTTTTGCAGAATGTGCTGGGACACCCGTGAACGGTTCCGCAAATGGCATTTTTCCTAGTTATCATTAGCAGATCATCACCCTGGTCTATACCTAGCTAGTGAAGTATATACTGCCTATGTTTCAGGATAGGTTAAGTCTTAAGTACATACATGGCTAGAACTCTGTTAAGCCGACTGCGTGCCTGCGTGCACTTTATCAGGTCTAGATGTGAGAGCTACTTGAGTTGTTTGGTGCTAAGGCCGATTCGAATTGCTCTTATCAATTCAGAATTCACAAGCTTACCAGCTCTACCATGCTATTCTGCT…
MSTRG.9185.3	12	25026865	25029979	+	GGAATGCAGCAAATGTGGCAAGTTCACCTGGAATGGATGTGGTAAACATGTCGCATCCGTTTACGACGGTATCGAGAAGGGGAAACATTGTACTTGCAAGCCATGGCCGGGTGTTGACACAAAGGCAGATGGATCCACTTCGAACCCCAAAGAAGGTGTTAGAGACCCACTCAACAATGTAATTTCAGAAATAGCAGTGCCAAATCCAACACAGGGAACAGCCAAGTCTGTTACAATAGTGGAGTGGTTTTGAGTGGAAGATGGAAGGATACAAGGGCTAGAAGGTTCTAGTAGCTTCTAGACTAGTAGAGAAGAAGGGAGATAGAGGAGAGATCGACAAAGAGGCCAGCCAGCCTCCAG
MSTRG.9216.1	12	25335926	25340261	-	GTTCTCCAAGCTTGCGACACGCCGCACGGACGGTGACCTCAAGGCCATTGCTGCACTTGGCACAGGAATTGCTTCATCTGGGAGGCTACAGTTTGTCCAGTCGTCTTCGACGAGAGCAGCAGCAGGAGCTCTGCCCCTCTGCCGTTGCCGTCTACCATGGAAGAGCGAGATGCGCACCCTCAAGATCGCCGCTTGGATGCTCCATTTCTCCTCCCTGCAGCGCCATGCGCACCCCCAAGATCGCCGCGCAGCTGCCACCAGCAGACCTCCCAACCGGCCATAGAAGAAGGGGATGGATCATATGGGCGGATGCTCCAACTTTCAGCGCCTCACCCACCATCACTCTCGCCGCGCCGCCGCCAACGATGGACCTCAACATGTGTCGATGCTGCA
MSTRG.9225.1	12	25533563	25535826	+	GAAAAATAAATGGGCCGATGGGCCGTGCCATGCCTGGGCCGTGCCGTGCCGGCACGCTAGAGCAAACGTGCCGTGCCGTGCCGGCCTACGGGCTGAGGCGTCGGCCCAAACACGGCACGGGATAACGGGCCGTGCTGGCACGGCCCACAGGCTGGCGTGCCGTGCCGGCCCTGGGCCGGCTACAGTACTGCCGTGCTCGGGCCGGCCCGGCTTGGCACGGCCCATTTGGCCAGGTATAGGATAAGGCGAGCGGCAGCGGGCGGAGTGTGGACCAGAGGGGCGGCGGGTGGAAGCGGCGGGGCAGCAGGCGGTGGGCGGAGCGACGACGGGCGGCGAGAGGCGGGCGGCGTAGCGAGAGCGCTGCGTGGGAGGAGTCTGGAGTGGCTGACGAGCAGCCCA…
MSTRG.9265.1	12	25875590	25876645	+	GCCAAAGGTAAACTCATCTAGAGACTTGCTCATCGTTATCTATCTTTTGGAGATTTCTACATCTCATTCTCATGTATGGTGTGGGCCAAAGTTTATTATTATGGATCTGATGCTTGCTTACTGCTTTACATCCGTCTGTTTGCTTACTTACATCCGTCAATTTCCTACTCTGCCTATGACATTTAGGGGTGGATACCGAGCTAGCTCGCAATACACCAGTGACCCATCAAAAATCTTTCGCTTCAAAGAAAAATCGAAGATTGTGGCTGCCAACAATAATTTTTCAATTGCATAACAGATCAAACTGTAGGATCGTAAAGGGCCTTTCCCACCCCAAAAGCTAGCCATTGAGGTGAGGGGCTCCCCCACTTATATCTTAGGTCCTTTGCACTTCCACAA…
MSTRG.9289.1	12	26076261	26076893	-	AATGGCATCAATTCATGATCCCCAAGATTAGTTATTCGTCTTCATTATCTTACAAGATCAAAGCATCGTGGCTGCAGGCTAAGGGGAGCAAATCGAAGCATTTTATTTTTCAGGTAACTTTGCTTCTGAAATCTGATCAACTTGGCTGTATACAATTGAATATTTATTCAGAATAGAAGAGATCATTATTGCCACAAACAAGGAACAAATTGCTTAAACAATAATTACAGCAGTTGGCTAAACCAAAATGGAGTCTCTCGCCCACATCGCCGGCCACACACCGCGGCGGCGTGGAGAGGCGGAGTCGCCGCCGGCGGAAAGCGGCCCCCCGGTCCGGCCCTTCCAAGACGAAGCCACGGACATGGGTCCGGTGGCGTGCCTCAGGTGGCGGCGGCGGAG…
MSTRG.9484.1	2	387394	394443	-	GTATACGTGGGTGTACTGTAGCTGTAGCCGACAACAGAATAGAAGAGAGCACAAAGGATACTTACAAGCGGCCTGATAGCTACAGCGTTGCATTGCGCCATATCGGCCGTGAACTTAGCTGATAATGATATAGATCTCAGATGATACTCTTTCAGAAAAAAAGCAAACATTCAGCTGTCCATCCTTGGGTTCAGAGTTCAGACCAGCAGGGCTGCATGCATGCATTTTGCCACTTGCTGAATGCGTGAGAATATCATCTAGCTACACCAAATGTACTACTCCTAGCTCCTTAATGCATCCTTAATTAACTGTATACTCCAAATGAATGTCTTATCATCTATCTGATTGAGAAATCAGAATTTCAGATCACCAAGAGCTTAATTACTGTATGTCCTTCCT…
MSTRG.9489.1	2	405159	406057	+	CAGTAATAAAATTTCTTTTAATTAATTAATCTCTTTAATTAACAAAAAATCTCTCTCTTAGTAACAAACGTATAATATTATAAATCGAGGGGTAGCAGGTTAATTAGATGAAGTATAAAATCATTTGCAATTTCTTTTTCTTTTTTGGGGGGATTTGCAATTTCATTCATCTGGGGATCAAAATTGAATTAGAATTAGGATTAAAATGATATATACGATCGAAAGCGATCGTGTTGAGTTAAGTTTTGGACGACGAAATGGGACGAAAATAACACAGGTCGTTACTCGTTAACGTACTAGACATAAATAGGCAACAGTGAAGTGACGTTTGTTCTTAATCGATCGGTAGGTAGGAGGTAATCTCCATTTCTTCTTCTTATTGTTTTCCCCCCGTACGAC…
MSTRG.9687.2	2	1928654	1930143	+	TCCTCCCAACTGCATCGCCCTCATTCCTACTCCCTCCCAAAACCGAGCAGCTCGAGAGGGAGAGCCTCTGCCTCTCCGCCGCTCAAGTTCTTGCCGCCGGCCGCAAGGATGACGACCGTCGCCATCGCCGATTGAGCCGCGCGATGTTCCGGAACACGGACCTTGCTATTGCTGTTCTGGAGCAAGCCTGGAGCGCCGCCGTGGATAGCGTCGCCGTTCCCGTCAATCCGGTGGATCTCAGGCCGAGGCTTCGCGCCACGAGAATTGCCAAGATCCCAGTAGCAAGCCCATCGAAGGAATCGAGCTGAGGCGTCGCCATCGAGGAGATCGAGCCCTTCTTCTTCAACTCCGGCCGCTGGCCGTGGTCGTCGATTCCTTGATCCCGGGTGAGCTTCGGCG…
MSTRG.9721.1	2	2168325	2169085	-	GACCTCGTTTGCCTTCAAGCGCCCCTAGCTTCGGAGCAGTGCGACCTACAGCACCGGTTTCGCACGGTACAGTTCAGCCCAGATATTAGCTGATGACGCACGGGATATCAGTGCCGATATCACCGCAGTCCAAGTGAGGTTGAACAGAGGTTTGCACTTGACTGACGTTGAGCAGAGGGTGACCTTCGACCGGATGCAGGAGAAGATGCGTGTGGTCATGCGCATCTTCTCCTGTCGCAGCGCCGTGGACGTCGTACCTCCAGCTGGTCCGGTACAACCACGGCCTCGCGCGCCTACCGTCGGAGCAGGACCTCGACCTACGGCACCTGTTTCGCACCTAGCAGGCGCACTTTGGGCTCCACGTGTACAGCAGTACGTTGACGACTGGGTGTTAGCTAC…
MSTRG.9728.1	2	2248778	2256565	-	GTGCAAATGATTTAGAAAATGTAATACCTTCTTCTTGGGCAATTGCATCAGTGGCCCCCACTTTCAAAGTCAATTACTGTTTTACCCTTACTTTTTTTTAGGGTCTGCAGTTTTTTCCTTACTTTTTTAATCTAAAGCAGCTGTGTACCCCACTTCTAACAGCCTATTCTAACGGTGTTAGTTGTAGAGAAAAGGACATTTATACCCTCGATGGTTATTGCATTTTTGCCCTATTGTTTTCAGCTTTGTGTGATTTTGCCCCTATTTTGTCACTCACCATCTTTATAATGCACAAAGGGCGTATGTTTTCAGGCACAATGTCTTAAGTTTAGCTTGGAATGTCTCAACAAGTTGAAGAACAATCAACGTACCTTCACTGCAACGAACAGAAGAGGATCA…
MSTRG.9729.1	2	2255699	2256565	+	TTGAGTGAGTCTCCCACCCCGTGCGTCACTTTGCAGGCCGGGGGCGCCGGCGGCTGCGGCAAGGGCGGCGAGGGCGGCGCGGCGCGGAGCGGCGGCCATGGGCGCACGCGCGAGGCGGCGTCGGCGGACGCGAGCGTGCCGTGCGCGAGGCGGCGGCGGCTGCGGGCGCGCCGTGCGCGAGCGGCCGAGGGCGTGCGCCGGCGCCCGCTCCCAGGAGGTGCACAGCCGTGCTGGCGGCGGCGGCTGCCGCGTAGAGATTTGCTGTTTCAATTTGATGAGCAAAATGGCTTTGTATCGACATAGTTTCAGAAATGGATCGCTAAATGTTACTTGGTATTTGGTATTTTGTTGATATGCACATGCTTGAGAATATGCACAAAGGGCGCACATTATATGATT…
MSTRG.9748.1	2	2523291	2523801	-	ATTTATATAAGCTAGGGTTCAAAGTTTGAAGAACTGAAAGGAAGTTTCCATTAAACATCTCTGCTTGAAGGGACTCCTGTTGTCCTTCATCCATTAGTCCATCAGACCATCATTAGTAAAATTGTAAGCACACTGTGACACTTTAAGATGGATGGAAAATTAAGATGTCACCAGCAGGCTGCAGTCTGCATCGCTGGCCCGCGGGCTCGTCGAGTCGCCGTCCTGCCGCTGGTCGCCCTAGCCGGCCGCCGGTAGTAAAGCAGCAGTAGCTGCCAGCTGAACGCCTGGACTAGGACTACAGAGGCAAAGGGCGCAGAACAGTAGGGCAACCGAGCAGTGCACAGGCAAACTGAAGAGA
MSTRG.9753.1	2	2607380	2610788	-	CCAAACAAACAATGGTGGATTGGTGCTAAGGACAAGGACATCATCAATTATTTCCAAAATATCAAGCGTCGAAAAGTTAATATCTAAATCACAAATATGAATCTTATCAATTCTTTTGCAAGGGTAATGCAATTTGCAGGGGCGGGCCCACTATGTATTCATGGGTATTCAAATGTATACCCAAGATTTTTGGAAAAAAAATAGGTATATATACTATATAGTTCATATAGGTATTAAAAAAATAAAAAGAAAACTTAAACTGCTTATATTGGGCCTTGTTTCCCCATTTCTTCTCTATTGGGCCTAAATTTTCCACTCCCCTCCCTCTTTCCTCTCTACCTGTGGTCTAATTGGGCCACATCTCAGCCCATTTGCAATTTTCCCCCAATTCCCCACCCG…
MSTRG.9753.2	2	2608767	2610788	-	AGCATGGGGCTTTGACATCGAATTTGTATGCCTGCAGTACAGATACTGCGAATTGACTACTGTGTCAACGGAACATCAACCCGTACTTTGTCCTTGTCAAAGAAAACAGGAACAGGACTGTTGAGTGTGAACCGAACATCAACTGTACGTTGTCCCTGTCAAAGCAACAGGAACAGGGTGGTTCATCGAGAAGCTATGCAATTGTCTCCCAAGATATACCTATACCAAGCAGACAAGGACATCATCAATTATTTCCAAAATATCAAGCGTCGAAAAGTTAATATCTAAATCACAAATATGAATCTTATCAATTCTTTTGCAAGGGTAATGCAATTTGCAGGGGCGGGCCCACTATGTATTCATGGGTATTCAAATGTATACCCAAGATTTTTGGAAAAA…
MSTRG.9753.3	2	2608862	2610788	-	TACAGATACTGCGAATTGACTACTGTGTCAACGGAACATCAACCCGTACTTTGTCCTTGTCAAAGAAAACAGGAACAGGACTGTTGAGTGTGAACCGAACACAAATATGAATCTTATCAATTCTTTTGCAAGGGTAATGCAATTTGCAGGGGCGGGCCCACTATGTATTCATGGGTATTCAAATGTATACCCAAGATTTTTGGAAAAAAAATAGGTATATATACTATATAGTTCATATAGGTATTAAAAAAATAAAAAGAAAACTTAAACTGCTTATATTGGGCCTTGTTTCCCCATTTCTTCTCTATTGGGCCTAAATTTTCCACTCCCCTCCCTCTTTCCTCTCTACCTGTGGTCTAATTGGGCCACATCTCAGCCCATTTGCAATTTTCCCCCAAT…
MSTRG.9753.4	2	2608906	2610788	-	ATACTGCGAATTGACTACTGTGTCAACGGAACATCAACCCGTACTTTGTCGACAAGGACATCATCAATTATTTCCAAAATATCAAGCGTCGAAAAGTTAATATCTAAATCACAAATATGAATCTTATCAATTCTTTTGCAAGGGTAATGCAATTTGCAGGGGCGGGCCCACTATGTATTCATGGGTATTCAAATGTATACCCAAGATTTTTGGAAAAAAAATAGGTATATATACTATATAGTTCATATAGGTATTAAAAAAATAAAAAGAAAACTTAAACTGCTTATATTGGGCCTTGTTTCCCCATTTCTTCTCTATTGGGCCTAAATTTTCCACTCCCCTCCCTCTTTCCTCTCTACCTGTGGTCTAATTGGGCCACATCTCAGCCCATTTGCAATT…
MSTRG.9770.1	2	2674401	2676610	-	GCTACCTGTTCAACCGAATGCAGCAGGGAGACAACTCTCAGCTTGATCGTGTTTGCAACTATGCACCAACAGTGTCTCCAGTGGGCTGAGTTCTGCACTATCCACCTGTATATGTATTGGTCAAGAAAGTGAGCACAGATGTATGTATTCAGTTCTGAAATGATTACTTGTTAATAGTTATTATCAGTCTGCCGTAGTTTTGATTCTTTCTTCTTGAGAGAGCTATATTATGCTTGTAAGATTGTGGCAAGCTTGGATTCTTTATTCTACTTGCGCATTACTACTTACTTTACATACCATCTGAATTCTGTTGTACCACCTTTCTAAGTAGGATCATTTTCACTCTCATCTAGAATGCACGCACGTTAATGTTTAGTTTGATCACCATCTTTATCCCAT…
MSTRG.9770.2	2	2674427	2676610	-	ACGGGTGGGAGGCGAGGAGATGGCGGATCCGGCCGCCGCTCCGCACCCCACGTGCGCGGATCCAGCTGCGCTGGGGTGTGTCCGATGTGGATGCGGGCGGCATGACGGCGGATCCAGCGTGGTTCTTGCACGGGTAATGGCGGACACGACTGTGACGAGCGACTGCGGGCGGGAGGCGAGGCGGCGGCGGATCCGGCCACCACTCTGCCCCACGCACACGGCGCGACCTCCGCGGCGGCGAGCCTAGACTCCGATGGATATGGAGGAGCAGCAGCGGCCACCTCCATGACGCGCCACTGTCAATGTCCGGAGCAAGCGCCAATAAAAATTTAACTTATTCTTATAGATTGTGAGGATGTATATGTTCAGTCAAAATTTTCTTGTCATACCAAGTTAATT…
MSTRG.9778.1	2	2788143	2788581	-	ATATCGAGATTTAATCCAGCCTGGTAAGCAGCCACTGAGAGTGATGAACGACAACTGAGCCAACCCTTTCGTTTCTTCAAGAGAGACAAGTGCCAACGGAAATCCAGTGGTTTAGATCTCCAGTTTGCTGTTACAAGAACCTTTAATCAATAAGTCTGACATTAATGATGTGATTACACACAAGCAGATGTACTGTTCAGTTGCCAACGAACAAATGCATAAATGATTATCACAACCATTACAATGGGCCAGAAAATCTCTGTTTACAA
MSTRG.9800.1	2	2941218	2942397	+	CATCCTTCGAGAGCCCAGTGAGAAACTGGATGAGTGAGTTCCTCTCTTGCTCGGTGCAAGAACTGGTGGGAGAGGCCAAGAAGAGCAGCAGCACAAGAGCATGGCCAAGAAAAACACATCCTTTTTTTTTTGGCGAAAAGAAGGGACCTCACAGATTTGCAAGATCGGATTGGTGAGGTACATGACAAACAACATCATTCAGAAAAAGAAAAGGAGCACATGTTTTGAAGCAGTCATCGATGTCAAGATCCACATGTGTACGGGCATGGAAAGAACGGATTAATGGAGGAAATATTTCCCAGGGCTCTCTCGTTGACCCTGAGGCGTTTACTTTTCTTGCCGTTGTCAGCATCAAAGCTTTGGTTTTGGTTAACATCTAAGTTGCAAATGGCAATTGGT…
MSTRG.9818.1	2	3084065	3084885	+	GTCTCCCGCCGCTCGCCGCTCCGCCGCCGCCGTCGCCCGTTGCTCGCCGCCGCCGGGGGGGGGGGGGGGGTCCTCGTCATGGACCTCATCTCCGCCATACCCACCGCCACCTTCTAACTAACCAGCGGGAGCTGCCAGCGAAGCGAGAGGGCGGCGCCGCGGCGAGCAGCGGAAGCCTCGAGGTTAGCCATGTCTTCTTCCCCCTCCTGATTTGCGCCGTGGCCAGGAAGAGGGAAATCCCCCCGAATCGAAACCCCCGCAGTCGGCCGATGAGCAGCTCGCGCAAATCAATCGCGTCGTTGTTTCTCTCTGCAGCTGCCTCGTAGAAGGAAGGAAAGGATTGTGCAGAGTAGCTGCTTGATCGGTTCATGTCAGATTTGGGATGTGGCTGCATGAGTT…
MSTRG.9818.2	2	3084144	3084885	+	TGGACCTCATCTCCGCCATACCCACCGCCACCTTCTAACTAACCAGCGGGAGCTGCCAGCGAAGCGAGAGGGCGGCGCCGCGGCGAGCAGCGGAAGCCTCGAGGTTAGCCATGTCTTCTTCCCCCTCCTGATTTGCGCCGTGGCCAGGAAGAGGGAAATCCCCCCGAATCGAAACCCCCGCAGTCGGCCGATGAGCAGCTCGCGCAAATCAATCGCGTCGTTGTTTCTCTCTGCAGCTGCCTCGTAGAAGGAAGGAAAGGATTGTGCAGAGTAGCTGCTTGATCGGTTCATGTCAGATTTGGGATGTGGCTGCATGAGTTTTTTCTGCTACGATTTCTGACATTTCTCAATGCAGTGTTGCTGTTTCACCAGTTGCAGATTTGTGATCCCCTCATGGCA…
MSTRG.9873.1	2	3546798	3551961	+	TTCTCGGTCGCGTTCAAAGAATCAGTCTAAAAATTCCAAGTTGCCGGATGCATCTAAAAATCTGTCATGTTCTTGGTCCTCTCGCGGCTTTCTCCCATTGGTTCTTGTAGATCGGCGTCATCGCGGTGAACTAATCAAAATATACGACCTGCCAGTTGTACGTACGTTCCTCTGTCATCTTCTCTTCACAGTGAAGATATTAATTGTACCTGCCATCTAATTAAGAAAAAAAATAATTATAAGAAAAGGAAACCTCACCAATTATCAATGTCCGAGGAAACCTCACCAGTAGTATTAGCAAGGAATTTCGTGTAATATAATAGCATAAAACTGATCAACAAGTCACATGTTTGGTTTCTGACTAGTTTTCTAGCACTGGTTTCACGGTCGTGTTCGTGT…
MSTRG.9888.1	2	3655000	3656464	+	TTATATCTTTCTTTTATAAACTCCGATGCACCAATGCTAAAAATAATAAATTAATTTTAAGATAAATGAGATGAACTAAAAAAATACTTATTATACTAGGATGCAAGGCATAAAATATTACTCCACATTGCAAAATGGAATCAGTAATTAACTAGAAATAAATTAATACTCCTACCCTCCAACTTCTAAAGTGGAGCAACCACTAAACCCCCACAGCATTTATATAAGCCCACACCCCCCCTACCCTTGTTGTACCGACCGCAAACCGCAACAAAGCTCACGCCTTTGCCTCCCCAAACAACCCACCTTTCGCTTCATCCTCCTCCTCGCCGCCGGCGAGCTCAGCCATGAAGGCCAAGCGCCTCCTCAAGCGGCTCTCCCGCGTCGCCGACGACTCCC…
MSTRG.9996.1	2	4508301	4508578	+	TAAACTAAAGAACATACCTAGCGCATGTACACACACACACACAATATATATATATATATCACACGTGAAAACAACCCTCTTTTAACACGCTGAAAAAAAATGAAAACCAGTGAAAATTCATGTTCTTACTAAATTCCTACTCCTACTAACTACTCCCTTTATCCACAAATATAACTTTTTTTATGTGACATATCCTAGTACAGCGAACTGGACAAA
MSTRG.10084.1	2	5217585	5218063	+	GCTATCTTCTGCACATTTTCAGTTCAGTTTCAGTTTCAGTGATCAGCATCAGCTGCCGGCCGGCGACCGGCCGCCGGGGACGGCGGGTGCGGCATGTCCGGCTGGGCTCGGTGCTCCGGCTGCGGGTGAGGCTGTTCGGCGTCGTCGGGCTGCTGCTCCGGTGCCTGGAGGAGCTCAATTGCTGCCCGAGGAGGTGGTCGCCGGCGACGGCGGCGGCGGCGGCGACCACCGTGATGAGGGCACAGCGGCTGAGCCAGGACTGCCGGCGCCGGCGGCTGGCGGCGCCGGCGGAGGCCGGCGGCGAGAGCTCTTTCCAGGCGGAGGCCATTGCCGACTGCTTGGAGTTCATCAAGAGATCATACCTGCAGCCTACTACAGCATCAGCTTGCTAG
MSTRG.10168.1	2	5910496	5912021	+	AAAAAATCATCTACTCCTGGGGCGTGGAAAATTTCCTCGGCGGCGCAACGAAGACGCGACGGAGGGGGCGGCGCGCGGCGCGACCTGGAGGCGATGGCGACAGCGACGGGAAGGCTCTCTCCTCCGGCCGCCACCTTCTCTCCGGATGGGAACACTGCAGCTGGTGACTGAAGCTCATGGTGGCATTAGCGCTAAGCTTAAACACTTGCATTCAATTTGTAGTTTAGCTCCTAGCTGGCTACTTCTATTTATTCTAAAAAAACAACTGAACTGTAACCATTTTGATTACTTTGTGACACTTTCATGTATGCATTTGTGAACGTACAGCATGCATGTGTGTTTTCCCTGTACTTAAACAATGTTTTTTTTACCGGATTTGATCTGAGAGAATGCATATTG…
MSTRG.10197.1	2	6172344	6173816	-	GACAATGAGGAAGCCCTAACTCTGGGGTTGGGCCGTCCCTTGGTAGGGCCCCACCCTAACGGCCCAATGAGAGATACCCAAGCCCGCAGCAGCTGCAGCACCGTTCGCTCCGAGAGTGGCTGCGCGGGAGACGGCGCGCTACGAGCGTGAGAAAACGAAGGGTTGGTTTGGTTTGTGACGGAGGCCCTTGCGCCGGAGAAGCCCATGCCGCATCTACGTCCGACAGCCTGCGACCA
MSTRG.10206.1	2	6219550	6220371	-	AACATGACCCTCCTAATCATCGGCAACAAGGTAACTAATTCCGTCTGTTGGGTTCGTCGTTCCACGAACATGGTAGCACATAGGCTGCAGTCTGCAGGCTGGTGAAGGAAGGACAACTTTTGGTTTCTCCGGATTTTATTTTACCTTATCTTGATAAAGATAAGGGTTTTATTTTTCATTCTAATTTTTCTCTTGATAAAGATTGTAATTTACCTTCTCTTGATAAAGATTGTAAGCAAGTCGTTTTAGGTGAATAAAGTGGTACTAGTGTTGAATCGGGTCGGCAAATTCAATATGGCAGCTGCTCGCCTTAGTGTTGGGTTGCAGGCAGTTCTAGTGATGTCCCTCTTACTACTGCAGATTATGCCATTTCTGCCATGTACGCTCGCCACCGGAGGT…
MSTRG.10218.3	2	6406108	6415399	-	GTTTCGATTTTAGTAAATATCCCTTGTAACCATCGTTAGTTGAATATAGTGGTTTATGCGTAGTTTTGCTCCACAGGTGTGGAGGGTTCCAACGTTGGAGGAGTTGAGTCGGAGTATCGAATGAGTTAAAGTAAGTACAAGACGGACTTATGTGATGGACAAAACTGAGTTGTTTTGTTTGGCTTTACTTGCATAATTATTATTCAATTGCTTGTTATTACTGATTGTATGGCTATGACGTTATGCTATTTATTCGTGTTTCGACCCATATTCAAATTCATGACGTTATTCATGTTTCATTATTCCGGATGTTCTGTTTACATTATTCAAGAACCATGCGTAGCTATGGGAGTGCAATTTGGATCTTTATTCATGATCCTTGTGAAGCGCTGATTACGC…
MSTRG.10253.1	2	6616384	6618417	+	CCGCGCCGCGCGGTGGGCCGCCGCCAACCTCGTCCCCGCTGGAGACGGAGACGGCCGCGCCTCCGCCGCCGCCATTTCCGTCGTCCACGTCATCCCCCCGCTCCGTGGAGACGGTGGTGCTGGAGGGCGACGGCGTGGCGGAGGCGCTGGTCCGGTACGCGGCGGATTCCGGCGTACGGAGCCTGGTGATCGGCTCCGCCTCCTTAGGGTGGTTCAGAAGGCAATGAGTGTCCCAGATGTTGCCACTGCGGTCCTAAAAACAACGGAAATTTCATGCAATGTATTTGTCGTGTCCAAACGAAGACTGACACTGAAAGTGACGAGGCATCCTCAAATGAGCAGTCTGGTACTGGCTTGAGAATTCAGTCAGTTAGTCAGAAAGCATTTGCACAATCGTAC…
MSTRG.10312.1	2	7323916	7325579	-	TTACTGGAAGAACCATCCAGATGTTATCATCTCAGCTATTGGGTCCCTTGGCGACATTGGCAAGACACTCGGTACTGCTTGCAGTTTGATCACTGGCAAGAAGCTAGAAAATCTTCATGATGCACTTTCAAACACTGGAACTGATGGTACTGGTGCTCTGCTCCGCGAGGGAGCAGCTGCATACCTCAACTCCATTGTGAACAAGAAATTCCCTTTTACCACCCAACAGGTTAAGGATTGCATCGTCGTGGCCATGACCTCTGATGGCGCTGCTTCTTCCCAGGCTGAGATCTTCAAGAAGGCAAATGATTATCACTACTAGTTCAAGAGGTGTTTCCTGGCTAAATTATTTGCTCCTATGTGTTTCTTCATTGATGTAATCTTGCTGTTTGATAAATC…
MSTRG.10418.1	2	8844777	8846446	-	ATCCGCCTGCGAAAATTATCTATTTTCACAGTCATTTGCTTATAGGCGGAACACCGGTCCGCCTGAAAAGACGGATTTGGCCCGCCTGCAAAAACCTTTTTTCTAGAAGTGAAATACACACACGGGGGCTAGTTATCGAATATTATCTCTCAACATATTTTTCTATCATCTATTAACTTATTAAAGGAACAGAAAAATGAGCCTTCACGTTCGCTCTCACGGCCTAGAAATTACCATATTAATCGGAGAAAAAGAAAAACATAGTCCATATAGAAATACAATTTAAAAATAGTTAAAATTCGGAATTAAAAAATAAGGAATAGTGGAAGAGGAGACTAGAGTCCATATAGAAATAAAATTAAGAAATAACAGAAATTCGGAATTAAAAATAAGGAATAT…
MSTRG.10427.1	2	9011296	9012449	+	GTGGACGCCGGCCTGCCAAAGCCGCCTCCAATTCTCGTCGCCCCTCGCCGCCGCCACCTCAGTTCCTTCTCCCCGTCCACCTTCGCCCGCACTCCGGCGAGACTGGGGCGCCGCTTGCCTACTCTCATCCTCGTCTTCGTAGCCGGTTAGCGGCCCTGCCTCCGCCTGCTAAGGTCGTAGCTGTTCTCCTCCCCAACAGCACTGTAGCTGCGTCGCCTCCTCCCGATCTCCGCTGCCTCCTCCTAATCCCTGCGGCTAGGGAGAGCATAGGTAGGAGGAGGTTATCGGGCCCTCCATCTAGCCACCAGCCTCCAATATTCCTGATTCGATCTGACCATAGCTTGACCTATGGAATCAAGAAGAGGAGAATCGGAAGAAGAAGGCAAGCGACCGCTGAAG…
MSTRG.10505.1	2	10483733	10486992	+	GGCAACCAGTGGCATCGCCGCCACTGCACCGCCTCCCGCCGGCTGTTCGCCGTGCCTAAAGCGTTGGCCGACGCTGCTGTCCCCTCCCTCGGCACGGTGACGTCGCCATCAACCTCGGCCACTCCCCGGTTTCGCCTGGAAGCCGCCGCACGTCGCTGCCGCGCCGGCTTCTCCATCCTCGTCGTCGACGTCTCCTTCGGCCGCCCGTTCCACCCCGCTTGTGCACCGGCCAACGTTGCCACCACCACCTCCGACATCACAGCGGCGAGCCGGCGATGTCGTCCTTGGCTTCGCCTCCCTTTCAGCTGAACCTGCCGGCGTTCGTCGTCGCCTCCTCACCGGTTCCCATCGTCGTCCTCCCGTCGTTCCCGGTAGTCGTGGTGTTCGTCCCTCCGTCAA…
MSTRG.10505.2	2	10483775	10486992	+	CTGTTCGCCGTGCCTAAAGCGTTGGCCGACGCTGCTGTCCCCTCCCTCGGCACGGTGACGTCGCCATCAACCTCGGCCACTCCCCGGTTTCGCCTGGAAGCCGCCGCACGTCGCTGCCGCGCCGGCTTCTCCATCCTCGTCGTCGACGTCTCCTTCGGCCGCCCGTTCCACCCCGCTTGTGCACCGGCCAACGTTGCCACCACCACCTCCGACATCACAGCGGCGAGCCGGCGATGTCGTCCTTGGCTTCGCCTCCCTTTCAGCTGAACCTGCCGGCGTTCGTCGTCGCCTCCTCACCGGTTCCCATCGTCGTCCTCCCGTCGTTCCCGGTAGTCGTGGTGTTCGTCCCTCCGTCAAGCCGTGCTGTTCGTCGCCCGCCTTTCGTCAAGGTTGCTGCAG…
MSTRG.10509.1	2	10622017	10627712	-	GTGTGGTTTCGGAGGCACTGCTTCTTCCAATCTCTCGTGCGCGCAAGAGATCAGAAGCGGGGAAGCGAGAGCAACTCAGGCGCGGAGAAGGAGAAACTAACACCGGCGGCGGCGCACCACCTCCGCCAATAGCGGCGGCAGCAACTCCAGACATGGCGATGAGCAGTCGTGCAGGAGGCACTCCCCAAAAACCTGATCACCCGCCTACCCGGTGCAGATCTCAGGCGAA
MSTRG.10527.1	2	10889088	10892835	-	GAGTGCAGTACATATGAACCCCTTCTGCTACGAAACCCCGTGGAAGACGGCTGTAGGTGTCAAATAAAAGGGGCATTAATTCTCCACATAAGAAGCTAAACACAATCATTTGAGCATGTTGCTCCTATATTTAAATTCTCTATTTATTTCAACTATGCATTTATTTTTAAATGTCACCGGGTGGTGTGAACCTATTCATTTGTTATGGCCAATTTGCATTGATTACCCTATTCTTTGATACCTTGGGTTATAATTTGACTAGTTGGACTTTATATATTGGTTCGACTATATATTAGAATAATTGCTTAGTCATGCTTAGAAACACTAGCATACTATTGGGATGATTAATGTTTCACTATTACTTAATGATGGATACTTTATGGTAGCTCACGATGGTTA…
MSTRG.10535.1	2	11000686	11001567	+	TACAAACAACTTGTATTGCCATGGCTCATGAGCCCAATGATAAATGTAGTGACAAATGCGGAAATATATAGCATATAGCAGCCAGCATAAATTTATCATATATGAATAATTCTAAGCAAAAAAAAAAACTCATGTAAATATATGATTATAGAAACATCCGTTCCAAAACATTTTGCTTCCACTTCAAAATTCCCACCTTAAAACTTTAGATTATTTTTGCTCAAGAAGCAATATGGTTAGTCATGATGGATTGTATCATCAATCTTACCACTTGCCATAGTCGCTAGGGATAGGGGGTAGTATAATTGTTTGCTTGCAACTGACAGACATTACTACAATAAAAAATATTGGCTGCTGGATTGTATTGGGCTTTTCAACCCACACGTCACTTAGGATAAT…
MSTRG.10680.11	2	13614767	13623918	+	AAAAGTTGAAAAAGCACCAAAACAAGATTTTTGGACATATTGGACTGTATTGGGTGCGTTCGTGGCAAAAACTCACTTCGTGATTTGCGCGACGAACTTTTGTCAATTAATGCCAATATTGGCCGACATGGGTGCGATGTTTTTGACCGGAATAAAAAAGTTTAAAAAGTAGCAAAACATGATTTTCGGACATATTAGAGTGTATTGGTTGCGTTCGTGGCAAAATCTCACTTCGTGATTCGCGCGGCGAACTTTTGTCAATTAATGCCAATATTGGCCGACATGGGTGCGATGTATTTGACCGGAATGAATTACTTCAAAAAGGCACCAAAACATGATTTTAGGACATTTTGGAGTGTATTGGGTGCGTTCGTGGCAAAAACTCACTTCGTGATTCGC…
MSTRG.10680.13	2	13615063	13623841	+	TTTGACCGGAATGAATTACTTCAAAAAGGCACCAAAACATGATTTTAGGACATTTTGGAGTGTATTGGGTGCGTTCGTGGCAAAAACTCACTTCGTGATTCGCGCGGCGAACTTTTGTCAATTAATGCCAATATTGGCCCACACGGGTGTGATGTTTTTGACCGGAATAAAATACATCAAAAAAGCACCAAAACATGATTTTTGGACATATCGGAGTGTATTGGGTGCGTTCGTGGCAAAAACTCACGCGTGATTCGCGTGGTGAAAATTTGTCAATTATTGCCAATATTGGCCGACACGGGTGCGATGTTTTTGACAGGAATGAAATACTTCAAATAGCACCAAAACATGATTTTTGGACATATTGGAGTGTATTGGGTGCGTTCGTGGCAAAAACTC…
MSTRG.10680.14	2	13651116	13675138	+	AGGTGCGATGTTTTTGACCGGAATGAAATACTTCAAATAGCACCAAAACATGATTTTTGGACATATTGGAGTGTATTGGGTGCGTTCGTGGCAAAAACTCACTTCGTGATACACGCGGCGAACTTTTGTCAATTAATGCCAATATTAGCCCACACAGTGCGATGTTTTTGACCGGAATGAAATACTTCAAATAGCACCAAAACATGATTTTTGGACATATTGGAGTGTATTGGGTGCGTTCGTGGCAAAAACTCACTTCGTGATACACGCGGCGAACTTTTGTCAATTAATGCCAATATTAGCCCACACAGGTGCGATGTTTTTGACCGGAATGAAATAGTTCAAAAAGCACCAAAACATGATTTTAGGACATATTGGAGTGTATTGGGTGCGTTCGTG…
MSTRG.10680.15	2	13654937	13657933	+	CAAAAACTCACTTCGTGATACACGCGGCGAACTTTTGTCAATTAATGCCAATATTAGCCCACACAGGTGCGATGTTTTTGACCGGAATGAAATAGTTCAAAAAGCACCAAAACTGATTTTAGGACATATTGGAGTGTATTGGGTGCGTTCGTGGCAAAAACTCACTTCGTGATACACGCGGCGAACTTTTGTCAATTAATGCCAATATTAGCCCACACAGGTGCGATGTTTTTGACCGGAATGAAATAGTTCAAAAAGCACCAAAACATGAGTTTAGGACATATTGGAGTGTATTGGGTGCGTTCGTGGCAAAAACTCACTTCGTGATACACGCGGCGAACTTTTGTCAATTAATGCCAATATTAGCCCACACAGGTGCGATGTTTTTGACCGGAATGA…
MSTRG.10681.1	2	13627556	13658265	-	GTTCACCGCGCGAATCACGAAGTGAGTTTTTGCCACGAACGCACCCAATACACTCCAATATGTCCTAAAATCATGTTTTTGTGCCTTTTTGAAGTATTTCATTCCGGTCAAAAACATCGCACCCGTGTCGGCCAATATTGGCATTAATTGAGAAAAGTTCGCCGCGCGAATCACGAAGTGAGTTTTTGCCACGAACGCACCCAATAACTCCAATATGTCCAAAAATCATGTTTTGGTGCTTTTTGGACTTTTTGATTCCGGTCAAAAACATCGTACCCATGTCGGCCTATATTGGCAATAATTGACAAAGGTTCGCCGCGCGAATCACGAAGTGAGTTTTTGCCACGAACGCACCCAATACACTCCAATATGTCCTAAAATCATGTTTTGGTGCTTTTT…
MSTRG.10681.2	2	13627607	13628304	-	ATTCCGGTCAAAAACATCGCACCCGTGTCGGCCAATATTGGCATTAATTGAGAAAAGTTCGCCGCGCGAATCACGAAGTGAGTTTTTGCCACGAACGCACCCAATAACTCCAATATGTCCAAAAATCATGTTTTGGTGCTTTTTGGACTTTTTGATTCCGGTCAAAAACATCGTACCCATGTCGGCCTATATTGGCAATAATTGACAAAGGTTCGCCGCGCGAATCACGAAGTGAGTTTTTGCCACGAACGCACCCAATACACTCCAATATGTCCTAAAATCATGTTTTGGTGCTTTTTACGAAGTGAGTTTTTGCCACGAACGCACCCAATACACTCCAATATGTCCTAAAATCATGTTTTGGTGCTTTTTTGAAGTATTT
MSTRG.10681.3	2	13655414	13658265	-	ATTCCGGTCAAAAACATCGCACCTGTGTGGGCTAATATTGGCATTAATTGACAAAAGTTCGCCGCGTGTATCACGATTCCGGTCAAAAACATCGCTCCTGTGTGGGACAACATTGGCATTAATTGACAAAAGTTCGTCGCGCGAATCACGAAGTGAGTTTTTACCACGAACGCACCCAATACACTCCAATATGTCCTAAAATCATGTTTTGGTTCTTTTTGAACTATTTTATTCCGGACAAAAACATCGCACCCGCGTCGGCCAATATTGGCAATAATTAATAAAGGTTCGCCGCGCGAATCGCGACATGAGTTTTTACCACGAATGGACCCAATACACTCCAATATGTCCTAAAATCATGTTTTGGTGCTTTTTGAACTATTTCTTTCCGGTCAAAAA…
MSTRG.10681.4	2	13655516	13658265	-	ATTCCGGTCAAAAACATCGCACCCGTGTCGGCCAATATTGGCATTAATTGAGAAAAGTTCGCCGCGCGAATCACGAAGTGAGTTTTTGCCACGAACGCACCCAATACACTCCAATATGTCTTAAAATCATGTTTTGGTGCTTTTTTAACTATTTCATTCCGGTCAAAAACATCGCACCCGTATGGGCTAATATTGCCATTAATTGACAAAAGTTCGCCGCGCGAATCATGAAGTGAGTTTTTGCCACAAACGCACCCAATACACTCCAATATGTCCTAAAATCATTCCGGTCAAAAACATCGCTCCTGTGTGGGACAACATTGGCATTAATTGACAAAAGTTCGTCGCGCGAATCACGAAGTGAGTTTTTACCACGAACGCACCCAATACACTCCAATA…
MSTRG.10681.5	2	13655516	13659268	-	ATTCCGGTCAAAAACATCGCACCCGTGTCGGCCAATATTGGCATTAATTGAGAAAAGTTCGCCGCGCGAATCACGAAGTGAGTTTTTGCCACGAACGCACCCAATACACTCCAATATGTCTTAAAATCATGTTTTGGTGCTTTTTTAACTATTTCATTCCGGTCAAAAACATCGCACCCGTATGGGCTAATATTGCCATTAATTGACAAAAGTTCGCCGCGCGAATCATGAAGTGAGTTTTTGCCACAAACGCACCCAATACACTCCAATATGTCCTAAAATCATTCCGGTCAAAAACATCGCTCCTGTGTGGGACAACATTGGCATTAATTGACAAAAGTTCGTCGCGCGAATCACGAAGTGAGTTTTTACCACGAACGCACCCAATACACTCCAATA…
MSTRG.10682.1	2	13674592	13680987	-	GTTCGCCGCGCGAATCACGAAGTGAGTTTTTGCCACGAACGCACCCAATACACTCCAATATGTCCTAAAATCATGTTTTGGTGCTTTTTTGAACTATTTCATTCCGGTCAAAAACATCGCACCTGTGTCGGCCAATATCTGCAATAATTGACAAAGGATCGCCACACGAATCACGAAGTGAGTTTTTGCCACGAACACACCCAATACACTCCAATATGTCCTAAAATCATGTTTTGGTGCTTTTTGAACTATTTCATTCCGGTCAAAAACATCGCACCCGTGTCGGCCAATATCTGCAATAATTGACAAAGGTTCGCCACACGAATCACGAAGTGAGTTTTTGCCAGGAACGCACCCAATACACTCCAATATGTCCAAAAATCATATTTGAAGTATTTC…
MSTRG.10685.2	2	13867055	13870713	+	GCTCCCATATCCCAATCCCACGGAAACCGCATCCGCCATCATCGCCGCACCCTCGCTCTCCCCGCGTCGCGCCGACCCCCAATCCCAAACCCCCCGCAGCAGCTCCACCTGCGCCGCCGCCGGATCGATGGGAACGAACCCCCGCGCTCGCACCAGCATCCAGATAGGCGCCGCCTCACCGATCTCCTCTGCGCCGCCGCCCACGATTCGCCGTCGTCGCTCACAAATCGTCGTCGAAGATTCGCTGCCCGTCGTCGACGACTTCATCGCTGCCACCTCCGACTTCTTTGCCCTCGATCTCCGTCACTGAGCGTCATCCACCGGCATCCTGATCACCGCGTGTAGTCTTCGCTCCGGTTTATAAATTGCAGCAGCGAGCCAGCGAGGCGATTCATCGAT…
MSTRG.10686.3	2	13886470	13893471	+	TCGGCCGTGAGAGAGAGAGAGAGAGGAGAAAACAGAGAAAGCAGAGAGAGAAAAGAGAATAGAGAAGAGAGGTTAGAGTGGGCCCCACGTGATTAGTAAATAGTAATCCCCTTCTTAATCTTTATTAGTTAAGTCTATTACATGTAGGTCCGGGTCGTTAAAAATCTAGTTATGGAGAGTTTATAGTTTCGAGTCTATGACAAGCGGGCCCTACCGGGTTTAATGGCCGGTTTGACCCTAGTCAAAGGAGTTAGGCCCACCTGTCATTTGCCCGTATGGATTCCTTTAGAAAGAAAAGTAAAATAAAAGAAAAGAAATAGGAAGACCCCACCTGTCAGTCACTATAGCTTGTGGATAAGGTTGTATTATAAATAAATGAATTAGGAACAGTACCATTTC…
MSTRG.10702.1	2	14220078	14220696	+	TAAGCCGAAGAAACCGAGGGAGGAGGCTCTCAACTTCTCCGTCGCCCTCATCCTTGCTGCCGGCCGCGAAGAAGACGACTATCGTACTTGTAAATAAGCCAGGGGATCGACGGGAACGCCGTCGTGCCCACGGCACTCCGGAGCGCGCTCCAAGCGCCGCCGCAGCCGACATCGTCGTCGTTCCGACCATTGTAGACCAAACAAAGCCGAGCCGTCGCGCCAACGTCTTCTCCTTGAAGTCTTCCTCAAAAACCCTCAAAAATCCTAGGCAATGGCGCAGCAAGTGCGGAGATCGGCTACCGTCTTCTTCACCTCCGGTCGCCGTCGCCATTGTCGATTCCGCCTCCTCCGGTGAGCCATTGTCCGATTCTTCGCGTATACACCATCCCTGGGACCTCA…
MSTRG.10719.1	2	14685133	14686186	+	TTCTGTGATCCTGTCATGACTCATGAAGGCGAGGCTCACTTTGCAACAGCATCAGCCAAGAAGGTACATATCTCATCTTCTAGGATGTTCTTTCGGTTCTACTCCATGGCATTTGGCTTTTCAGCTGGACCTGCTATGCTGGAAGTTTAAACAGTAGCAGCAGCAGAAGCAGCTCCAGCTCGGTTTATTACGAGCACAACGGCAATGCCGCAATGGGTTTTTCTGCATTGTGTGATCATGTGAGATTATCATGAGCACGGTCGTTGTCGTCGTCGTCATCTTCTTCTTCGTGCTCCTTGCCTTGGTCGTCGCCCAACCGGGCGATGATTGCGCCGGTTCGCATGGCTTCATCTCGACGGTATCGGAAAGGCTCCGGTCCGGAGAGGGATGAAAAGCCGG…
MSTRG.10723.1	2	14966143	14967459	-	CTTCTATTGGTTGGTTGATTCTACTGAATCAGCGTCTCCTCCTTGAGCTGGGGTACCTGCTCCTAATGGAGCTGGAGCCCCTGCTCCACCTAATGTTGGGTGAGTTTGCCCTCTTGTATTTTTCTTTTCTTCTCCACTCTCTGGTTATGGTGGTTCTTCTTGCTAACTGGTTTTGGTCTCTACGAGGAAAACGAGGCTCGGTCAGGATGGGGTTCACACTGATATGGTTTTTGTCACATGGACATGGTTGACTACTAGGTGACTCACCTACTAAGGTTTTACTAGTGGTCTCCCTGTTTGACACCTAAGCATGGTTTATTCGGTGGAGGCTCAGCATAATTTTTCACAGATTTGCAATTAAATAAAAATCTAGTGAAAAGTATGATATTTGTAACTTTT…
MSTRG.10724.1	2	14966265	14969187	+	CTTTAGGAGATTTCAAATATAAGATTTAGGCAAAAGAGAAAATTTAGAGTTGCTTGATGTCACATATTTTGCAACCAAACCATTTTGGGGCACAAAATTTGTAACATTAGCCATCTCTTAGTACTTTCCAAAACTATTTATTTCTTAGGTAAACTCTGAGTTTTTGGGCAATTGAAAATCAGTCCCTAAATTCAAAGTAATCTCCATATTTTTAAAGTCTATGGTACTATAATGCAAAAGTTACAAATATCATACTTTTCACTAGATTTTTATTTAATTGCAAATCTGTGAAAAATTATGCTGAGCCTCCACCGAATAAACCATGCTTAGGTGTCAAACAGGGAGACCACTAGTAAAACCTTAGTAGGTGAGTCACCTAGTAGTCAACCATGTCCATGT…
MSTRG.10794.1	2	16227699	16229678	+	GGCTACCACCAGACCTGAAAGAGATGAGTGTGCTTGTGCCTCTCTCTTTCTCTAGAGAGAGAGATGGAGTTCAATTCAGTATCGAGATGTACATCGAGGCTAAAGGAAGAAGAGAGAGAGTACAGCCTTAGTTCAGATCACATATGACTATCTTTTGCGAGTCTGATCGATACTCTGATGAAGGCTGTACCCTCTCTCTTCTTCTCTTAGCTTCTTGATGCTTTCTCTTGCAGCTTCAGATAATACCATCCCCATATGTGATATGTCTGGCTTTCTTTTATATGTATCTATCTTCAGATTCATACGCATTATTTGGTTATTAGTTTTCTTTTCTTTCAGCTAGTTAATTTGTGCAAAACGCTAGTTACCCCATATTATTTTCTAATCACACCTTGTTTA…
MSTRG.10795.1	2	16227908	16236631	-	GTCTCGTGCGCTACCCCTTTTTATTATTGCCGAAATCATGTTTCGACACATATATTGTAGCCATTTACTCAAATTATTTATTTGCTTCATACAAATCCCGCAGTAACACGTTGGATATTATATTGTTAAGTATATAAATAAAGAACAAACTTATCTGGAAAATCTACATGCATCTTATTGAAAAGTTACCCTTCTACCTGTGATCGATCAGAAGCATATAAACATTCATGGTACATGAGGTTCTTGTCACAATATTGCTAGCTTTCTTGATAAATTAAGGACCAGATTGGCCGTGATCGATCTTTGGCCTAAAAAATGTCCATCATATCATTATATCCCTCAATAAATATATTCCATTAGCTACATATAAACCCTCCGTCCTATTTTAAGTGCAGACAT…
MSTRG.10850.1	2	17520952	17523959	+	CTGAGAAGGGCAACGCCAAGATCACACCGAAAGGTGGCAAAGCCAAGTACGATGGGCCATGCGTACCTGGTAGTGTGGCGATGTCGACGTTTTGGCACTGCTCCCTGCCCACCCTCACATCGCCTCCCATGCACAGGCAGCCAGCAAACCTATATAAACCCCACCAAAGACAGCAGCAGCTCGGCTCCTCTCCATTTCTTCTCCACCTCCACGCTCGAGCTCTGCCACTGCACTCCTCAGTCCCGTGCACAAGCTGCCATCCCTCCATTTGCTCCGCCGCGGCCGGCTCCGGCTGGGCCTCAGTTGAGCAAGAGGACGGATAGGCTGCCGCACCATTGATCACCCGAGAACGACTAACTTTAACATCTAACCCTTGACTCACTAACCAGCTAACCTTTT…
MSTRG.10861.1	2	17631609	17632709	-	GGATGATACCTTCATCTTAACAGCCACTTGGAATACCTAGTCCTCCTGTTGATGCCACTCGGGCAAGGAATGCCACTAAGGAGAAGAGACGGCGCCCTTGTAATGGTCCTGATGCACGCTGGCCCGGTTGAGTTTCTATCCTACTGGTTCCATCGTGCACTGCACCATCATGCCCTGTACTCTCGCTACCACTCACACCACCATGCTTCCATCGTCAATCATGCGCTGTAGCAGCAGCCCCTTCAGTAGTACTAGTAGATCGAGAACACTTAAGCCGCAAGCCTTCAAAGGCAATAGAGAAAAATGGCTACAAATCCTGGCCTTTTGTACTGAATCGCCATGGCAAAAGCTTGGAAACCTAAA
MSTRG.10940.1	2	18910752	18913131	+	AAATTTTTCGTAACCATCTAATTGACATGCAATAGGATGGACGTCCACTCGAACTATTGGAATCCTCTCCCCCCACCACCCTATTTTTCTGGATCGTACACCATCCACTTCCACGTTGATTTCCCGGATCGAACAAGAGGGAGAGGGCACAGGCGGCGACGGTTGGCGGCGTGCGACTGTTGACTCGGGCTTCCTCCGGCGGCCGGCGACGGCGACGGCTTGTGGCAGCGGCGGGCGGGCGGCTGCAGCATGCGACGGTCTTGGCGAGGCCGTACCCCAGGGCATCCTCGTCCTGGCCTCGCCGCCCTCGACCTCGATTCGCCCTGGATCTCGATGCCGAGTTTGGATCTGGAGATGCGGGGTCGCATCCTCCCGCTGTCGCTAGCCGATTCGCCTTCT…
MSTRG.10940.2	2	18910797	18913131	+	CACTCGAACTATTGGAATCCTCTCCCCCCACCACCCTATTTTTCTGGATCGTACACCATCCACTTCCACGTTGATTTCCCGGATCGAACAAGAGGGAGAGGGCACAGGCGGCGACGGTTGGCGGCGTGCGACTGTTGACTCGGGCTTCCTCCGGCGGCCGGCGACGGCGACGGCTTGTGGCAGCGGCGGGCGGGCGGCTGCAGCATGCGACGGTCTTGGCGAGGCCGTACCCCAGGGCATCCTCGTCCTGGCCTCGCCGCCCTCGACCTCGATTCGCCCTGGATCTCGATGCCGAGTTTGGATCTGGAGATGCGGGGTCGCATCCTCCCGCTGTCGCTAGCCGATTCGCCTTCTTGCCAGACCATCACCACTCTTCTCGTGACTGCGAGAGAAACTACG…
MSTRG.10940.3	2	18910797	18913131	+	CACTCGAACTATTGGAATCCTCTCCCCCCACCACCCTATTTTTCTGGATCGTACACCATCCACTTCCACGTTGATTTCCCGGATCGAACAAGAGGGAGAGGGCACAGGCGGCGACGGTTGGCGGCGTGCGACTGTTGACTCGGGCTTCCTCCGGCGGCCGGCGACGGCGACGGCTTGTGGCAGCGGCGGGCGGGCGGCTGCAGCATGCGACGGTCTTGGCGAGGCCGTACCCCAGGGCATCCTCGTCCTGGCCTCGCCGCCCTCGACCTCGATTCGCCCTGGATCTCGATGCCGAGTTTGGATCTGGAGATGCGGGGTCGCATCCTCCCGCTGTCGCTAGCCGATTCGCCTTCTTGCCAGACCATCACCACTCTTCTCGTGACTGCGAGAGCGTCAGCA…
MSTRG.11034.1	2	19885091	19885374	-	GTCGCCCTGACAGCTTGGCCCGATTAAGCCAGCCTGATAACTTCATGTTGAGCTATGCCCAGGATGAGCCTAAGCAGATTGTCAGCTAACAGTTGTGATCAGTGAACCACCGGGTTAACTGAAGAAACCCATACTGGAAAACACACATGAACTGGTCCCCCCTATATGCAGGATGGACCAGGATTGGCCCACCGCCCACCTAGCAACTTCCACCCCCAAAAACCACAA
MSTRG.11065.2	2	20451542	20456745	+	TAGGGGCTTTTTCGCAAATGACCTCCACTAACCCTAGCCAGCGCCGCCCCCTTGTCCCTCTTCCTCTCCCGCCGCCGAGAGCCGCGCGCGCCGCCGCCTCCGCCGTCCAGAGCCGCGCACGCCGCCGCGCGCCGCCACCCCCATCGCCCGCCGCCGCCTTCGTCTCGCGCCGCCGCGCGCCGCCACCTCCGTCGCCCCCCGCCGCCATCGTCGTCCCCGTCGCGCCGCCGCCTCCGCCTCCTCCTCGCGGCGCCGCCTCGCGCTACCACCGTCGGTCGCCGGCCCCCGCCACGACCCCTTCGTTAGCTACCGGATCCGGCGCCGTCCGTCTCCACCGCCGTCGTAGAAAGCCCGTAGGCCACCTGTGTCCTCTTGCCGCCCGATGTGACGAGGAGCTCG…
MSTRG.11065.3	2	20451562	20456745	+	ACCTCCACTAACCCTAGCCAGCGCCGCCCCCTTGTCCCTCTTCCTCTCCCGCCGCCGAGAGCCGCGCGCGCCGCCGCCTCCGCCGTCCAGAGCCGCGCACGCCGCCGCGCGCCGCCACCCCCATCGCCCGCCGCCGCCTTCGTCTCGCGCCGCCGCGCGCCGCCACCTCCGTCGCCCCCCGCCGCCATCGTCGTCCCCGTCGCGCCGCCGCCTCCGCCTCCTCCTCGCGGCGCCGCCTCGCGCTACCACCGTCGGTCGCCGGCCCCCGCCACGACCCCTTCGTTAGCTACCGGATCCGGCGCCGTCCGTCTCCACCGCCGTCGTAGAAAGCCCGTAGGCCACCTGTGTCCTCTTGCCGCCCGATGTGACGAGGAGCTCGGCGGCGCCACACGGAGCTCA…
MSTRG.11073.1	2	20688171	20689915	+	ATCAATCTAGGATGGACAATGTATTTATATATGAGGCGTGTCCAAATACATTGTCCTAAGATAGGTCTCGTCTCATTTTAGGTTGTTATATTCTGGGATGGAGGGAGTATCTACGTCGTACGTGTTGAAACTTTCAGAAACGACCCCGTCTCATCCAGACATTTAGCACGTTAACCCCCTCACTCTACCCACTGCCCAAATGCACAGGGGCAGGGCTCCGATTCAAAATCCATCCCCAAATTGGCTACTCCAAGCTCCAGTGATGCCAGGGAGTCGACGGTCGGCGGCTGCCTCGGCCGACATTATAGTGAGCTAGGGGTTCGACTCTGTCGGTGCTCATGTAGGGAAGGCATGCGAATTCTCCACCTGTAGCTGCCTGCATATCCTTCTCCCGTCTCT…
MSTRG.11150.1	2	21388075	21389096	+	AACCCTATCCTGTTGCTCTCGCTCTCACTTCACTCTCTCTCTCTCTCACTTCATTCTCTCTCCTGTACTACTCGACTACTCCGCTCTCCCCATCCGGCGCAAGGCGCAAGCTCACGCCGCTGCCAACGCCGCCGCGCGCGAGCTCCCGCGGCCGCCGCCGACGCCGCGAGCTCACGCGGCCTGCCACCTAAGCCGCGAGCTCACGCGGCCTGCCGCCTCCGTCGCGCTCGAGCTCCCACCGACGCCGTCGCGCGCGAGCTCCCGCAGCCGCCGCCTCCGCCGCCGTGCGCAAGCTCACGCCGCTACCCCACGCTAGCTGCCTCAGGCCATGGAGGATCTGGCAGTACTGGAGGAGGGTGGAGGAGATCGGAAGGCTCGGCAAGTGGCTGGCCACCGAGG…
MSTRG.11150.2	2	21388103	21389096	+	TTCACTCTCTCTCTCTCTCACTTCATTCTCTCTCCTGTACTACTCGACTACTCCGCTCTCCCCATCCGGCGCAAGGCGCAAGCTCACGCCGCTGCCAACGCCGCCGCGCGCGAGCTCCCGCGGCCGCCGCCGACGCCGCGAGCTCACGCGGCCTGCCACCTAAGCCGCGAGCTCACGCGGCCTGCCGCCTCCGTCGCGCTCGAGCTCCCACCGACGCCGTCGCGCGCGAGCTCCCGCAGCCGCCGCCTCCGCCGCCGTGCGCAAGCTCACGCCGCTACCCCACGCTAGCTGCCTCAGGCCATGGAGGATCTGACTGGAGGAGGGTGGAGGAGATCGGAAGGCTCGGCAAGTGGCTGGCCACCGAGGACGAGCATGCATGGCATGCTGGAATGCTGGGTG…
MSTRG.11186.1	2	21674063	21676167	+	CGAGCCCGAGCCGCCCCTCTTCCGCCTCCGAATCCGCCTCAATCCGACCCCGTTTCTTCCGGATTTTTGAGGGGTTTTTATCCTCTCGTTCTCCTCTATCTTTCCCCTCAAGAATCGGAGCAAATCGTTGGGTATTTTATCCGAATCAAACTCGTTTTCGAGTTTATCTCTAAAACCGAGTTTTTGATTTCCCGAAGCGATTTCTTGCGGGAGGAGTCCGATCTCTTCAATCCAAGGCTATAAATAGGACCACCTCGTCGCCCTCTTTCGTTTGCCCCAACTCCCGTCCTCTCCCGTGCTCCGTAGCGCCGCCGCCGCGCGCGCCTAGTTCGTCGCCGCCGCCGGCCGAAGTGCAGCCGCGCCGCCGCACCGTCTTCGCCGTCGCCGCCGCTTGCCGTC…
MSTRG.11274.1	2	22545130	22546083	-	GCGATAAAATTACAAGACTTTTGGTTAAGCCAAAAGATTGTGATAAAGATGAACATGGCGAGCGACAAGTGCCGGTCGAAGGCGATGGCGCTCGTGGCGTCGACGACCGGGGTGGACTCGGTGGCGCTGGCCGGGGACGGCAAGGACCAGTTGGTGGTGGTCGGCGATGGCGTCGACTCCATCGAGCTCACCACCGCGCTGCGCAAGAAGGTCGGCCACGCCACGCTCATGACCGTCGGCGAGGACAAGAAGGAGGAGAAGAAGCCGGAGCCCGCCGTCGTCGAGTACCCGTACCCGTGGAATTGCTACCCCTACGGTTACGCGCCGCCGCCGCAGCACGTCGTCTACCAATACCCGGCTAGCTCCTCGTGGTGGTCTCTGATCTCATTCCTCCCAAGA…
MSTRG.11276.1	2	22558783	22562946	-	GTGGTGGTGGTGGGCGAGGTGGACTCGGTGAAGCTGACGAGCTTGCTGCGGAGGAAGGTCGGGCCGGCCGAGCTGGTGGAGGTCGGCGACGCCAAGCCGGCCAAGAAGGAGGAGAAGAAGGAAGAGAAGAAACCTGAGACCGTCCCGCCGTACTACTACTACTACCCGTACCACCATTACAGCCCTTACGGCTACATCATGTAGAATACCATGTGTACACATACCGTCCGTATGTATGTACACTGGTAGTGTATACATCGCGTAGTGCGAATATTCTTTTTGTACGGTATTGCAAGAGAGATTATTATGGTGATGTTTTGTTTTGCTCTCCCGCGATAAAAAATGTGTGAAGTGGGAGCGCGGGGATGTGATGATTGAGGTTTTGAACAGAAGACACAG…
MSTRG.11295.1	2	22779774	22780505	-	GCCAGCGGATGAATCATCAGGCTCAACAAGATTTGTGAATGACGTCGTTGCAGCAGATGTATTGTCCAAGAACATGGGACTTGCTCCTGCATCATGCAGTTGTGATGCCTTTGATGGAGGTATCATGCTGTTGTTTAGCATAGCACCAAGATCTGGCGTCGATGCCGGTGCTTGATAAGAGAGATTAATTTATCAAGATGCTAATGCATGTTTAGATGTGAGTTGTTTGGATGCTGGAGCGGAGGTAAGCTAGCTTCATGGGGTTGCCGGCGGCGGCTGATTTGGTCCCTTGCAGCCGAGCACAAGCGACGGGCGAGCAGATCGGCGACCTCGCCGGCGAGCTCGAGCACCACGCAGTGCATTAGGCGACACAACATCAATCTCAAGTGCGGGCCACCA…
MSTRG.11334.1	2	23097979	23098696	+	CCAAGTGGGACATCCATGCGAGCGCAAACGAGAGGCTGACGCGCGCGCGCGCGCGGGGCGGCGGGCATGAAGGGCTCGGCGGCGGCGGGCGGCGAGGACGACGTGGAGCTGCTCAAGGCGGTGGCGCAGGCGTGGCACGCGCAGTCGGGCAACCCGCGCGCGGTGGCGTCGGCGGCGGCGCAAGGGGCGGACGACGACGGCGGCGGCGGCGGCGTCTCTTCCTCGGGCACGCGCCGCGCGGGAGTGGGAGGCCCGGGACGGCGCAGGCCGTCACGGTTCAAGCTGGAGGCCGCGGCGATCCGTGACCGGGACACGCGCGGCGGCGGCGGCGGCGAGAGGGCGTGGGACTTCGCGCAGTCGCTGTGGGACACGTACGAGCTCGTCGCCGTGGCGCGGAGG…
MSTRG.11355.1	2	23443323	23446230	-	GCCATCCGATGGGAGCGTGAATATGAATTCGATATTTTTGGAATTGGGAGAAGTAGATGGCAAGGATTCATAGGAAGGGATATTTAATTGGAAACCTGAATTTTGAGATTCAATTTTGGAATCAAATTCAACAGTACCCAATACATAGAACTCCCTCCTGCATCGCTGTTGCCTGTTGGTTTCCCGCACGATCAAGCGGACGGGTGGGCAAGTGAACGCGGGGAACGGAAATGCTAGTTATCTTCATGTCTTCCTACTGGCTCCACTTATGGTCTACAATGCTACCACAAGAGGAGCAGGATACTATGCGCAATGGTGCTACACTCTTGGAATCGGTAGCCAAGGGTCTCTTATTCCACTATGGGTGGCGTAGTTTCATAAGAATTGCTAGCTAAAATA…
MSTRG.11389.2	2	23605573	23608622	+	CCTCCCCTCCCGTCACATCTCCGCCCAATGTGGCATATAAAATCCCCCAGATCCAGCCCTCCCCACCTCCACTCCCTTCCTCATTGCACACACGAGAAACACAGATTCACACCCACGAGTGTTCGTTCGTGCCCGATCTTGCAGGTGGCTCTGTGTTCCGTTCTTGTTTTGTTCCGGTTTCTTGCGCTAATCCATCATGTTCGCAGGTGGGGGTGGGGGGTTGGTGGTGATGCCTGGGCGCAGTGGTTTATCGATCCCTTCCCTGCCTTGTGGCGCTGATCCAGGAGCGGCGAATTTCTTTGAGAGGGTGTTCTTTTTTTTTCTTCCTTTTGGTCCTTGTTGCAGCCAACGACAACGCGGGAATCGATCGATAAACCTCTGCATCCAGTTCTCGCCTTT…
MSTRG.11391.1	2	23584896	23588176	-	GTTGGTGACGGACATTCCAGAAACAACAAATGCGAGCTTTGGTATGGTCTTCCCATTCTTTTACATCTCCTTTTTCTGAGTACACATTTAAAAGAACTAGAGAGTTCTTTAAGATGAAACTATCTTTGGCAACCATGCTGATATTCACATCTAGCTTGTTTTGGCATTAAAAATAATATAGGAACTCTATCAAGAATAAAATCTACAAAATGATTTTACAAACAATATGATGAAAACTATTGCTGTTGAAAAAGTGCACAAGGTAAAACTATTACTCATCGCAAAACAACAGGATGGGCACACTGCCACAATGACCTTCCACATTGATCCATTACAAATATATTTGAATGATGGCGGCTTAAAAATTGCATAATATGACTGTCGCTCTGCAACATATAA…
MSTRG.11403.1	2	23768172	23769162	-	GTACTCTGTATCTGTTATCTGATAAACTGAGAATTTCGAATAAACCGGAACATAAGCATTATTATTATATGAAAAACGGAGCATTGAAAATTTCGTTATGAAAAACGGAGCATTGAAAATTTCGATGTTATGCTCGTCTGGTAGACGAGAAGCTTATTTTTCGAAGATATATCTTCCAAATCCCAATTATGTTTGCGCCTAATTCAGACGCTCCCACTCCTTGAGGGCTTGCCGGCTCGTTTACCTACATTTTTTGATTTACCGAATTTTATTAAGGTAACAAACTTTTGCCAACTGACAAGCATCGCCGGCCGCCGCTCCTTTCAAATCATATTCATTCTATCTCTATCGTGTGCTTTTTATCATCGTGGTTTGTAGTCGTGTGCGTTTTATTTTCGT…
MSTRG.11452.1	2	24200000	24200806	-	CTCAATGTTTTAGATCAATTGAGCCATAAGATGGGACCCACATTCTTATATTGTTTTATCTATAGTACATGCTACAATGTATATGGCTGGAAGCTGGATCGTACGAGCAACCTATCAAATGATGTAGCAGCCAAATTTGATATTACGTATATTGTACTATGAATACGACGAAATCAAGTAATCAATAGTAATAGTTAGCTGACCTTAGAGGACCATGTACTTAAATCTACGTTAGGGGGAAAAAGTTGTTGGTAACAGAAAATTGTGTACATACTCCCTTTGTTCCATATTATAAGTCATTACGGGTTTGTCCTAAGCAGTGCTTTAAAAAACGGTAAGCGGTGCGTGCGGTCACCCCACCTTGTAGAGCTTGTGTGGAAAGCGGCCTTGTAAGCGGTT…
MSTRG.11476.1	2	24560982	24563792	+	TCCGATGTACTCATCCTGGCCGTCCACCGCTACGAGCCTTCTCCCCCTCGTACGCATACGCGAAACGCCCCCCCACCGCCGCCGCCGCCGCCGTATTCCTCCTCCGCTCCTCCCTTCTCAAGCAAACCACCGGACCTCCCTCGTCTCCGCATCCGGTCCACCCCTCGCTGCTCGGAATCATCAGAAAGGAGGAGGAGGATATGCCGCTGGGACTGATACTGAGCTCGCTCGGAAGGTCGATGCGGCGTAAGCGGCTGTCCTCGCTCGGCATCCTCTCCTCCAAGAGGGCGCCTCGGGATTACTACAAGGGGAAGAACTGCAAGCCCACCGGGTTCCACACCCGCAAAGTGGATATGTTATGGTGGATGAGAAGTTGCCAAGATTTGTGGTCCCTGACTT…
MSTRG.11481.1	2	24524737	24526831	+	TTTATGTATCTGCAGTCTGCATAATTAATGCTTGAGGTTATCACTGTCATCCCAGGCACTGAAGACTGCTGGAATTGATTCTTTTGAGAGTTTGGCAACTGCTGATGCTAGGAAGATAGAATCCGTAACAGGACGAAATTATCCATTTGGAGATAGCATAAAAAGTTATTTGCCATCATTAGGCCCCAAAATTGATATAAACATAGAGGATGCTGGAAACAGACAGGGAAAATCAACAATTATTGTAACACTGACTCGCCTATCACAGGCAGTAGGATCCAGTAAACAAAATTACGCTGATATGGTACCCTCTTTAACTTTATTTTGGATCAATTGACACTCTTGAAACCTAAATTTTTACATGATTTTTTGTCAGGTTGTGGGATCAGAGGAAGATAA…
MSTRG.11555.1	2	25373503	25374560	+	AAGAATACAAAGCCCATGAGCCCAAATAGCGTAGAGTGCTGCGGACGGCGGAGTGCGGAGAGCGGAGAGCCCTTGCGCCTCCACCACCGCGCCTCTTGCTCGGCCGTCAACTGGTGGCCGCGGTGTCGAGGTGCGGGGGGCGAAAGGGAGGCCTGGTCCGCCTCGGCGGTCGGGCTCCTCCTCTTCCCCGGCGCGATCAGAAGGCCGGTGCCTCCCCCAAGCGCGGAGGCCAGCAGGCCGCCACTCTGGTTGTCTCGTCTGTTCGAACCGAAATTGGTTTTTGGACAAGTGATGAAATAAAAAATTTCAACCGTGCCATTTATACTTTGTGTAAAGGCATTCGGAACGTTCTCTGAGTTCCAAGTTCTGACTTCCGACAAGCTCTATAATACTCCGTAT…
MSTRG.11663.1	2	26348559	26350040	+	CCGTACTGAAGAGCATCACTCTTAAAAAAAAATCACGCGCTAAAATATCTCAGCCCATTAAAAATCACCACCCACCACACCTACCCATCCTTATCCCTCCTCCTCCCTCCCTCGTGGCCTCCTCTCTCCAGATCCACATCCTCTCCTCCTCCCAAGCTGTTCGGTGGCACGGCCGCGACGAAGGGAGGCGGACGTCGGGGGGCGCGACGATGGCGACTGCGACGGGATGGCGACGGGGGCCGCGGCGAAGGGAGGCGGTCGTCGTGGGGCGCGACGATGGCGACTGCGACGGGGGGCGCCGCCGCCTAGTCCCAGCTCCTCTCCCTCTCTCTCTCTCTCTCTCTCTCTCTCTCTCTCTCTCTCTCTCTCCATTCGCCGCCACCACCCCCTCTCCCTCTC…
MSTRG.11751.2	2	27147702	27152663	+	TTTGGCTGTAGAATCAAGGCGGAGACGAAAGCTGTGCAGCGTAGCCCCAAAAATCTGTAGCCATGTTGTAGTTTAATCTGTAGGTGCAGAGAGACTAGAGAGGAAATTAAAGAAGATCAGATTCATCACCACTGGTACTCCTAGCGATGCTTGCGGCTACTCCCAATACCAAATCCCCCTCAGATCTCCACACACACACAGAGACCAAGAAGCACAATCCCATCTAAACCTGATATTCTGATCTGCCCATCCCCCAACCCCAAGAATCCCTCACCCAAGGCCGGCTACAACCCTAGCTTGGAGCTTCACCTTAGGCTCTATAAATAGAGCACTCTGTAAAGGGTCACTACCTTATTACAGTGAGACTGTGGGAATAGTAGTAGCTGCGGCTGTGGATGC…
MSTRG.11766.3	2	27241222	27242023	-	GTGGTGGTTTATTTGGTAGCACCGGCGAGATTGCGGTAGTATTTCATATTCATTACCTGTGGCAATGTCCTGGAGAGATTGTGGCTTCACTCCTCTGCTGTGTATGCCATAACTGGGATTATCGCTTAATTTAATGTGATCTGCTATCAAGTTTAGTGCTGTTGTACTAAAGTACACTGATTGTATGTGTTCCGCTGTTGATCAGGTTTAGTTGAATAGTCTATCCTTGGAGGTGCAAGAAAAGCAAATATTGTTAGGTTTACGTGGGTCTATCCGGCCTACCCTCTATTCCTTTTCCGTTGTTCCGCTCACAATGCATTATGAGGCTGGAGGGTAGGGACCTATTTATAGACTCCACTTCCAGATATACACTATATCTGTTTCCGGTACACCGTTAGA…
MSTRG.11900.1	2	28715347	28716987	+	ATCCGGAAGAGCACCGCACGTCGCGCGGTGTCCGGTGCGCCCCCGGCGGCCCTTGAAAATCCGGAGGACCGAGTACCGTCCACGCCCGGTCGTACTCATAACCGCATCAGGTCTCCAAGGTGAACAGCCTCTGGCCAATGGAACAATGTAGGCAAGGGAAGTCGGCAAAACGGATCCGTAACTTCGGGAAAAGGATTGGCTCTGAGGGCTGGGCTCGGGGAACGGCCCCCTCGGGGGCCTTCCCCGGGCGTCGAACAGCCGACTCAGAACTGGTACGGACAAGGGGAATCCGACTGTTTAATTAAAACAAAGCATTGCGATGGTCCTCGCGGATGCTGACGCAATGTGATTTCTGCCCAGTGCTCTGAATGTCAAAGTGAAGAAATTCAACCAAGCGCG…
MSTRG.11975.1	2	29257268	29259139	+	TTTTTAATCCACAGGAGCTAGCTAGCGAACGGACTTATCCTCTCGCTTAAAAAAAAAAAAGAAAAACGCGAGTGGACTGGAGATGGAGAGGCGATGGCGATGTGGGCGAGCTAGCGAGCAAGGCGGTGCGGGCGGCGCCAAGCGGAGGAGCAGCGGCACGGGCTGCTGGGCAGCGCGACGGAGGCGGCGGCCGCTCGGGCTGCTGGGCGGCGCAACGGGGCAGGGCGGCGCCGAGCGGAGGAGCAGCGGCATGGGCTGCTAGTACTACTACTACTACTTCTTTGCAGGGGCGGCGGTGGCTGTGCGGCCGGGAAGGCGAGGGGCGGCGGCGGCCGGGCGGGTGAGGGGCTCGGCGGCGGCCAGGCGGGCGAGGGGCGCCGCGGCGGCCGGGCGGACGAG…
MSTRG.12024.1	2	29715397	29718849	-	ATTGTCAGACAGATTTTGCATACTTCATTGTTGACGGCCCGAGGAGTCGGGGAGTGGATGATGTTGTGGTCGGTCGCCGTTGTCTGCAGCTTCTGGGAAGGCTCATTCTGATCATACTTACCCTTGTGCTTCCACCTAGTTTTAATTAGGTGATGATGTTCGTTTGAGTTTATAAAATTTATAAAATTTTATAAAACTTATAATAGAACTTTTATCTGTTTATATATTCCTGTTCACTGAGTAAACATTCTGTGGCATTTTAGTTGATTTTTCTTATCTTTTGCTGATCAGATATGCTCATTTTACATAAGATGGCTACTCATCTTATCTTACATAAATTGCATATATGGAGTATAAGCTATAAGCTTATATGTGTGTTACTTTATTCTGGTTCAGAGA…
MSTRG.12071.1	2	30004081	30006603	+	TTTCTTAACACATGCGTGGCACACGAGGAGCCGCCTCCAACTCCCAAGCCGACGGCGGCAATGGCGCGGCCGCGCGGGAGAGGCGAGGCGCGGCGGCGGCGGGTACTGGGCGAGGGAAGAGCCGATCTTCTTCGCCTACACGTGGACAGGATACGGCGTTCACATACTAAAGTGGTATAATCGCTTCGATCGAATCGTTTTTTCTAGGCTTGGAGCGCGTGGATTTGTAGTCTCCTCACTCAGTTGGGGCGCGTTCGCGTACATCCGTGTTGGTGTTCTCGAATCTGGAATGGAGGAGAGAGTGGAGGAAATTTGCAGCTAGGGTTCGTGTTTGGGATGCTAGTGTTTGGAATTTGCCAATATTCGGATTGATGGCCCGGCTCTCCGACCTATTTCGTA…
MSTRG.12098.1	2	30238127	30238858	-	GAGGTGATGGAACGCGGATCACCCGACATCTCCTGGCTGGCGGCGTTGGCGTCCTTGTTGGCGCGTTTCTGCAAGGGTTCCCGCGCCGAGGGTGACGACGGCGACGACGACGGACCGGCCGCCGCCGGCGACCACGGCGCGACGCCGCGGCAGATGGCTTCGGCTTCTGCCAAACACTTCTCCAGTGCTCACAAGATAAAGTTCTGCTAGAATCGTACTAACAGTTTTGTTTATTGAATCCTTTTTACCCTAATACAATAACTGCTTCAGCAGCTTGATTGTCTGGTTGGTCTATCTGAACTACCCTGCATGAGAGGCCAAGTGTAAATCTATGAAAAATGATAGGGGCGGCCAAGGCCTTTCAATTCCCGGTGCCTCACGTGCCGGCACCCTTGGCCA…
MSTRG.12183.2	2	30839927	30840357	-	ATCAGATGGAAGCAGTTTAGGTGAGTTTTCTTTTCTTAGAAAGAAAATTCAGCGTTTTAATTTTGGCAGAAGTGAGCAAAAATTTCGAAATCTTGGCACTACTACGCCATGTGGAAACGCATAGTTTAATGTTCGTAATCGTACGCTCCATCAAACTGGCCACCTAACACGGTTGTTGCTATTCACCAGAAAGAACACCTTTTCTTCGTAACAAGAATATAATTTGGCTACGTTCAGAATGTTAGGAGGGAAAAGAAAAGAAAAAAGAAAAAAGAAAAAGAAAAGAACTAGTAAAGTACAAGTAGTAGTAGTGATAACTGAACTGGTCTCTTGATCTCTATATGTTGTAGCTTGTGTTCAACAGCTAGGACAATTTCGT
MSTRG.12190.1	2	30868132	30868850	+	GTAGCAAGGTACATATATCAGCAATTTAACAAGAAATTAAAATCAACTTATTTTACAGAAGGCCAGAGTGTCCATGATCCATTGTGTGATGATAACATTACATTGATAGATCAAATAAGGGTCATTTATGCCGCGGAAAAGTTCATGAACTACATAAATTTAAATTTGGAGTTTAAAAGGTAGTTTAAGCTTGACATTTTGTAGCCAAGTAGAAACTGTTCACACATCTTTTATACTTGGCATTTCTCTTGTCATGGACGCATGTGTGTTGTAAGTATGTAGTTGCAGATGCAAAAAGATTGGCCAAATGCACAGAAGTTCAGAAGAAATGAGTAGATAACCATGTTTGACATCATCTAAATGTACCAAGCTAGGTCAAATAGGAAATTGGAGCTTGGA…
MSTRG.12344.1	2	32073093	32079126	+	AAAAATAGATGTAGGTACTCCAATATGAAAAATCAAGAAAATATCTTAATAATTTGTAGAAGGCTACTTAATAAGTTAGTATAGAAATATGTATCTTGCATGTTGTGGCAAGAAGCAAAACAATTGGAATGCAAACCAAAAACGAGGTTCAGTTCTGCTGTGATACTGTTAGCTTTGGAACTTGTAGGAAATATTAGGCAAATAAATTATGGCAAACTGTTATAATAGTCGGTATTATCGTGCAATACACCAGAGCCCTCTCCTTGTTAGAACTTCAATGGTTACTCTCATTGAGAAGAGGATGGCACTCGAGATGGGGCAATTTTCTGGTTTTCTTCATTCACAAAACACAAAGCCATACCTTCCCGAGGGAGGTTGGATACATATATATAACCATAG…
MSTRG.12454.3	2	33099734	33101385	+	GTCACCACTGTTCTGTAAACATCACTTTCACTTACCCTATTTGCGCTGTTTTTGCAGCTTCTGGGAAAAAAAATTTCCATGGTTCAAAACCATTTGGATCAAACACTGCACCATGATCAAGCAGTTGTGAATCACGTTCACCTGTGAGGTCAGACCACACGTAATTTCTTTTGCTTTCCCGTATCAAACTCATTGGAAAGACCTGTAACAGGACTATTCACTTTAAGAAACGAGTTGTCTGATCTCTGAATGTGTCAGCTGACTTTTCTGAGCTTCCGAAGGAACAATGAAGCAAATTGATTTCTTCCACAAGACAAAAGGTGATCATGCTCCCAGGTGGATCTTCATATTAATCGGTTGTACCATGATTTATAAGCAGGACCATCACATTGTTAGCAA…
MSTRG.12475.1	2	33212725	33219254	-	AGTATGTGCTCAGTGGCTTACTTCGCTTCTTCAATGTTATCAAATCTGACCATGTGACTGTAATGCATGTTTTCAAGGGCATCTAGTTGCACATTTGAAAGACCACCTTCCACAGAAATTCTGAATACCATTAAAAGCAAGTATCAGAATCCAAAAGTGGCATTAAAACGCCCCAATGGCAAGTTGTATACACTCAGTAGAAGTCTGGAACTATTATCAGATAGATCACACGAATGCAGGCAAAGGACAATATTGATATGGAATTACAAGAGCATGGCATAGAGACATTGCCTGTATGCTTCTTCATAAGCTTGCAACGCACCGGCTCCCATCCATGTCACATGACTCATCAACATTCTTCGGACTACTATGTATCTTAGATGCTTTGGTCTTAGATGA…
MSTRG.12475.2	2	33218809	33219254	-	TAGTTGTTCCTCACCTGCTAGTGCTTGAATAATGCCCACGGTGCCAGCAACGAGCACCTTCAGTTGCTTTGCAGAAATGATGGCATCAGCGAGTTCTTGGATGGCATGACAGCCAGAAGAGGAGTTTCTCTGGCATGAACTTGCACAGCTCCCGTCTGGGCCGGTCGCTGCACGGGTGTCCTCGTGGACTGCCTCTTCGTCTTCGCTATCCGGCACCTCCATCTTATCAGGGTCTATGTGATCGTTCGCTTCAGCATTGGTACGTTGGTTTTGGTCAGTACCTGGTGATACATCCTGCGCGTCTTCATCGTACTGCAATGTTCTCTGTAGTGCCA
MSTRG.12522.1	2	33641175	33645569	+	GCCTCCCCTTCCCTGGTCGCTACGCCGCCCCCACTCCCGGGACCGGGAGGCGGAGGTGCTAGATTGTGTGCTAGTCCCATCTCCAAAGCCGCTATGTCTCCTCCCAATCTCCACCACATCAATGGGGACCGGAGAGGTAAGAAGAAGAGCCTGCAGTGGGAAGCAAAGGAATCCATACCTCCCCTTTCTCCGCTTCCACCTCCCCCTGCCCTAGCCACACCCCATCCTATTCCTCCTCATTCCCATCCCCAACACTACTGCGGCATCACCTCCTCCTACCTGTTCTGGATCCGGCGATGGTGGGGCTGATTCGGATTCGGGAGACCTACTCTGCAGCGCCACTTCTCCAATGACGATGGCCAAGGGAAATACAAAAAGTCCCAACATCGACAGCTGTGG…
MSTRG.12522.2	2	33641227	33645569	+	GAGGTGCTAGATTGTGTGCTAGTCCCATCTCCAAAGCCGCTATGTCTCCTCCCAATCTCCACCACATCAATGGGGACCGGAGAGGTAAGAAGAAGAGCCTGCAGTGGGAAGCAAAGGAATCCATACCTCCCCTTTCTCCGCTTCCACCTCCCCCTGCCCTAGCCACACCCCATCCTATTCCTCCTCATTCCCATCCCCAACACTACTGCGGCATCACCTCCTCCTACCTGTTCTGGATCCGGCGATGGTGGGGCTGATTCGGATTCGGGAGACCTACTCTGCAGCGCCACTTCTCCAATGACGATGGCCAAGGGAAATACAAAAAGTCCCAACATCGACAGCTGTGGTAAGTATCTAAACTCCTTGCTCCTTACGGTGTTCGTCTTGGTAAAGCATGTA…
MSTRG.12566.1	2	33980097	33982513	+	ACCCAGCTGCAGTCGCCCTGCGACGTCGCACCCTCACGCCCCCAGCAGCCGCCTCCCAGCCTCTTCGCCTCCTCGGCGTTCGATCCTCGAGTCCCATCTATTCATCTTCAGTTTTTTGAAACATGAAGAAAAGTGGTATACAGCAGCTGGATCAATCTGCTCGGCCAGCAAGTAGCTTCTCCTCCATACAAGCACATCCCTAGATTGATCTGCTCTAGATTAACTACTTTGATTTCGTCTTGGGTTTATTACTAGATTAAGTAATCCACGACCATTTTACCCAGGTTGTTGAACTATTATGGGGAAATTTCTTCGACGTAATTCCCAACTTATCAAAAGTTTGGTGATCCTTTAGTCAGCCCTGTAAGCATGTTTCAGTGAAGCCATGGCTCAGATGGA…
MSTRG.12567.1	2	33980280	33987712	-	GTATTCCTTGATAAAGTCGTCGCTTATATTCAAACAACGAAACAAGCATGATTATATTATGTAGTACCTCCCCATCTGTTCCTTCATCATGACCGAGCGACGACATTATTAATGGTTCTCACCCAACGGCCAGCCCTGCATTACATTGTCATGTTTATTCCTTTTACCTTTTAAGTTGTTTCCTTTTGTTGAAGTTTATAACTTCCGAGTGATTGATTTGGTATGTCGTTCTTCCCAATATTACGGGAGACATATGTAATAATATTTCAATTGATGATTAAATAAATCTAGAGGTGTTTGGGCTTTTAGCACTGATTAATGGCTGATTCCACTATTGACGAGGCGGCTTCGACGATGTCGTGGTGGCAGGAAGCCGGGACCATTTATAAGTTGTTTATG…
MSTRG.12637.1	2	34493339	34496130	+	GGCTCCCAGCCACTCAGGCTCAGCCGCCCACCAGCCAGCGCCGATAGCCGACCGCGCCCGGCGCCTCCTCCTCAACTCCGCGCCGCCGGCGCCACCACCGGCGTCCCCACCCCGCAAGCCCGCGTCTCTGCGCCGGTGCGGCGCCGCCACCTCCGTCCGCACCGACAACCGTCCCCTCCCCTCCTCCGCGCCGGCGCCGCGCGGCCTCCCCTCCAGCCTCCCCTCCTCCGTGCCGGCGCCGCGCGGCCTCCCCTCCGACCTCCCCGCCGTCCGCGGCTCCTCGCCGAGTCGCCGACGACGACGCCGCGCCGTGCTGCCGACCTGCCGACTGCCGTCCGCCCGTCCCTTCCCCTTCCGTGGCTCAGCCCACTAGCCAGACTACCCAAGGAAAAATTCCTG…
MSTRG.12638.1	2	34505583	34507566	+	AGCCCCCGTGTCGCTGCGCAGCCTCACCCTCCTCGCGCCGCCTCTCCCCGCCCCACCGATGCCCTGCAGCGCCGCTCCATCCTCCGACGCCTGTCCTGGCCCCGACACCGCCGTGCGTCGCCGCATGTCCTCCACTGCCTTTCTCTCTCTCTCTCCTTGCTGCCGGTGCCGCTGAGCTCGAGCTCGAGCTCAATGGTGAGAGGCTCAGTACGTCGACAACGAGTCGGTCGATCCAACATTCAATCGGGATCGGATCTGGCGAAGGGAGGAGGAGCGCACGGCGGCGTCGACCTGAAGTAGGTTGCTGGCGGCGTCCCCAGCGTGGTGGTGTAGGCCGATGGGCCCAGGAGGCGGACGCCTCGAGCTTGCGAGAAGATGGCGTCGGCACGGAGTTCTCGA…
MSTRG.12690.1	2	34969294	34971937	+	GCGTGCTCGCGTCGCTGGGGGTGATTAGCGTTTATGGATCGCCCGTACTACTTTCTGGTGTTCTTGCTTCGTTGGCGAGTGACATGAATGAGTTTGATCAGTTAGTCTTACTCGATGGTAATGCTTTGCCACGGTGATTAGTACATTGTATTCAAGAGGGCAGCTGGATCTATCATCTATGCAACGATGCCTGGATTTAGATGAGCTGTAGTACATAACTAGCTCTAACATTGACGGTCAGCAGTAACAAGATCTGGGGTTTGAGTAGTATGCATCAGCAACCCACATGCAGCTGTTTTCTTTTCCCTGCAGTGTGATCATACGTACAATTCAATCAGTGATTCAGTGCCACCTCAAAAAAGATGCAAGTGTGTAGTGTAGCACATTACAATAGACCAC…
MSTRG.12690.2	2	34969322	34971937	+	CGTTTATGGATCGCCCGTACTACTTTCTGGTGTTCTTGCTTCGTTGGCGAGTGACATGAATGAGTTTGATCATCTTACTCGATGGTAATGCTTTGCCACGGTGATTAGTACATTGTATTCAAGAGGGCAGCTGGATCTATCATCTATGCAACGATGCCTGGATTTAGATGAGCTGTAGTACATAACTAGCTCTAACATTGACGGTCAGCAGTAACAAGATCTGGGGTTTGAGTAGTATGCATCAGCAACCCACATGCAGCTGTTTTCTTTTCCCTGCAGTGTGATCATACGTACAATTCAATCAGTGATTCAGTGCCACCTCAAAAAAGATGCAAGTGTGTAGTGTAGCACATTACAATAGACCACCTCTGACAGCAAATCTGTACCATCTTCAGTAAA…
MSTRG.12727.1	2	35214981	35216573	-	GAAACGGACGAACAGATGATGCAGGAATTCAGGCTTCGATGATATAAACTGAGATGTTGTTTTCAGACTGCGAGTTCCGGTGCACATCGCGATCGCTGATTTACAGATTTGTAGGATGCGTGGCCGGGAGATTTTGGTTCTGATTCAGCTGAAGGTACAATATGCTTGTGCAGTAGTGGTCCACCTGTTGCTCTTGCTGTTGTTCGGACGTTGCTGTCTTCCAGTTCATCATCACTAGAGTAGTACTCTTGCAACACGACATTTGCAGCTCCAAGAATGGGAAGCAGGAGAGCTTGAGGGCACTACGTCTCTCCAGTACTAGAGAACTGAAGCTTCTCTTGTCTTGCTCGTGGAACCTTCTTGCTGTCGGTGGAGTAGAGCGCCATGGTTGATAGTCTG…
MSTRG.12871.4	3	182701	187300	+	CCCACTCTCAGCGCCACACCTCGATGTCGTCAAGGCGAGGGGGAGAATCAGGCGGCGGCGATTCTCCTCGCCGGCGGGAGGAGGCCAAGAGCACGACTCCTCGGCTGTAGCCAGGCTCAGCCGGTGGGCGCAGTGCGGCGCCCTCCGCTGAGATGTCATCGAGGGGATGGGGCGAATCTGGCGGCGGCGATCCGCCTCGGCTGCAGGGGGATTCCAGCTCGCGTAGCAAGGCTAAAAGCCGGACAACATCGCTGCAGCCAGGCTCAGTCAGCGAGCATGTTGCGGCGTCCTCCGCCGCCGCCGTGGAGACAGGCTTGGAGTTCGGCAAGGTTGACGGCGAGGCGCACGCACCCGCTCCCCTGCACTTGGCAAGGCACCAACAGTTGTTCTGTGTTCATC…
MSTRG.12910.1	3	455773	457292	-	TAAGCTCGGACTACCTCGACGATAGGCGCACGGCACAGTGGGCGGCAGGCAGGCAGCGAAAAGAGACCGGGGAAGCGGAAATTGGAGTGGCGATGAAGGCAGAGGAGAGCTGATGAAGAAGAAGAAGCCGCCGACTTTGGCAATTGGCAGGGCGTCGGCAGCGTGAGAGGCCTTGCATCATCTCAATTCTCAACTGCAACTGCATCTGCCTCGCCAATCGCCTCGTCTTGCGC
MSTRG.13106.1	3	1805822	1811528	-	GTGAAACTACCCAAAAGCAAAAAGAAGAATCACGACCAAGGACCACAAAGACTTATCCAACATATGAAACAAAATGCCATAATAAAAGAAAAAAAATAAAAAGGTTTAACAGAAAACACATAGTCGAAATGTAATAAATGAGGATGCCATATACTTAGTCAGGCATTTCATTATTTGACGCTTAAGACCTAATTTGAATGGGATGCTGTCCTAGAGGGCATCCAAACTGAATAAAGCATAAAGGAGGCATAAAGGAGATGCTAACTGCTGCTGTCCTACTAACCGCAACTGTCCTAGCAACTGAAAAATATGCTAAAGGGTAGATGCTGTCCTGAAAAA
MSTRG.13113.1	3	1833046	1834407	-	AATTCTGATAAGGTTTAACGACCAGCTCCGTCAGCAAGTCTGACCACCAACAGCAACGAGCAACGTGCAGGGGCTGTATATTAGGAGGGTGCCAGTAACCCGGTTAAGAAAATTATTTTAGCTATATCTTATCTATTCTTATCATGTATGTACCCTCTCAATATAAACTTAGACATCCGCATCAGCTTAAATTCGATCTAAACTAAAGTAAATTAAGCAAGTGGTACCATCCTCCATTTCGTTTTAGCTCCGCACCTGGCAACATGACCAAGCACACCGTAGGCAGAGGCAGCCGAGCAAGCCATGTGTCAGGGACTCAGGGTAGAGAGGAATGTTGCCGGAAGCAACACACCCAGGCCAGAGGCAGCAACAGCATGTGAGCCCTTTGAAACTGCGATA…
MSTRG.13162.2	3	2118839	2123691	+	GACGAGGTGGTTATTGGTTAGCGAGGAAGTAAATCACAGAGGACGCGCGCGGATTTGCCGTTACCACCTTCTGCCTGCCTGCGCCGGATTCGCCTTCCTCCCGATTCCAATTTTCCAATCCTCCTCCTCACCTCTCCTCCTCTTCCCTCCCCCACCAATTCTGCCGCGAATCCTCCCCCCTCCTCCCGATCTCGAAAAAATCTCGTCGCGTTGGCCTGGCCCCCACGCGCACCACCCCCTGCTCATTCGATCCGGAAAATTCCCCCCCGGGGGCCCCTCTCGGCTTTGCGGCGAATTCGTGTTTTATCAGCTGGGTGTTTGGAGATTCTCGGGCTCGTCGATTGCATGACGGATTGAATTGAGTCAGCGGGGGGGGGGGGGGGGGGGATCGAAGTTGGG…
MSTRG.13200.5	3	2459156	2463493	+	GCCTTGCGTGCGTCTCACGTCCAACTCGGCCGCCAGGCGCTCTTCTCGCCTGCGCTGCCTCGCCCTCCTCTCCTCACGCGCATCGCCGCTTCGCCCTCCTCCCGCCGCCGCCATACCGTCGCCGCTTCTCTCCCCAGTAAGGCCGCCGCACCTGCTCCGGCGTTCGGTCTCCCGCCGGTGGATCCGGCCACTTGGAGCCTTGGAAGTGAGGGAGCAAGCCGTCGCTACCACCCTCTGCTGCTCTTCTTCTCCGCACCTCCATCGCCCCTCTCCCCCTCTCAGCTCCGCTCAGTGCCAGATCCGGCTCAGGGGCCGCCGGATTTGGTAGGAGGAGGAGGTAGCAGCAGTGCAGCTATTGAGGAGAAGGAAGGAGGAGGGTCGCGACATGGCCATTACTGT…
MSTRG.13200.6	3	2459170	2463493	+	TCACGTCCAACTCGGCCGCCAGGCGCTCTTCTCGCCTGCGCTGCCTCGCCCTCCTCTCCTCACGCGCATCGCCGCTTCGCCCTCCTCCCGCCGCCGCCATACCGTCGCCGCTTCTCTCCCCAGTAAGGCCGCCGCACCTGCTCCGGCGTTCGGTCTCCCGCCGGTGGATCCGGCCACTTGGAGCCTTGGAAGTGAGGGAGCAAGCCGTCGCTACCACCCTCTGCTGCTCTTCTTCTCCGCACCTCCATCGCCCCTCTCCCCCTCTCAGCTCCGCTCAGTGCCAGATCCGGCTCAGGGGCCGCCGGATTTGGTAGGAGGAGGAGGTAGCAGCAGTGCAGCTATTGAGGAGAAGGAAGGAGGAGGGTCGCGACATGGCCATTACTGTGATGAGAACGGTTA…
MSTRG.13329.1	3	3430368	3430601	-	ATCCAAACTAATCTGTATTAGCATATCAAACATGGAAGTGGAAGAATGGGGTATTTACTCCTCAAAATGTTCCACTAGAGATTACTGCAAGCATAAAAATACACAGGAATACTAGCATGTTTAAACAAGGAAATAGAGGTTATATCTGTCAAGGACTACTAGAACACATCACAAAAACAAGAACATCACGACAAATGATCAATAACAAGAT
MSTRG.13339.1	3	3487556	3488340	+	TAGCCAGTACAGTTTAGGTTGGATGAACCGTTGTTCATCCAAGCTGTAAATGTGAAAGCAACAAGGTGCCAAAAGAAGCATGTGGACTTGTATGACATAAAGCTGCTCAAAGCAGAGTCATCTGCCTGAGGGGAATGTTGTCTGGTCCGAGACCTAACACCGGGCGGAATGGCGGATTCAGCTGCAGCTAAGCAAGCTAGGTGGGGGGTTTCGGACCAGGCTTCATTCCCCCCAACTCAACTGTTTAGTTCTTCGGCTTCGGCACAAATCGGCGGGCGACACTGCCAGCGTGAAGCTTCTGCAGGTAGGACGATGTTTGGCCGTGCAGCCAGCCGTCCGTGCTCCATCCACCATCACCATGCATCGATATATATCTTCCATCTCGCTCACTGGTAAGTG…
MSTRG.13417.1	3	4081945	4082548	-	GTGTCTACTTGGACCAAACTTTCCAAATTTCCACACAGCAACTCATAACTATCACAAAATACAAAGTACTAGGAGTCATCACTGCTCGCTGCTACGTCTTACAAAGAGAGGAGTTTATTGCAGTTCATGTCTAAATTTGTAGCACAAAAAAAATATTTGTGTGGTGTAAAACTGTAATACAATCAGTAACCATATAAATACACCCACCAATCCGACATAGCAAGAGCGTGATCCTACATTGAACTAATTGATCAGCCTTTCTTGCCATCAATATAACTTGCAAAAGGAAATCCAGCAAGTCACTAATCAATAACACCCCTAAACCTCCTTAATTTCTTTTTTCACCACTCAAGTAATTTCCTCATTTCCCCAGTTTCCCCTACTTCACAATCAGCAAGA…
MSTRG.13427.1	3	4164198	4165628	-	TGTCCACGAGTAAATACACGATCTTCGGGTGTTTCACAGTAAAGACTGCAATCTTTTGGTGTCCTGTAACAAATTTTGCTAAAAAAAAATGTTATGTATTCTGTTCAACGGACTTACTGGGCCCTGAACGTGCAAGAAATGAAGAAAGGCCGAAAATTTAATGGGCCGCAACGTGATCGACGCGAGCCCCGGTTTGTTCAATTGATAGGCCTATTAAGTTCACATCATAATTGGAGCATGAGGTACGTGCTTTCTGGCTTTTGACCAAACCAAAACCCAAGCCCTGCGTGGCTTGATCAGCAGGAGGAGGATTCGTCAAGCTCATTTCAATTTGAAAGATGATGATGGAAGAATCAACTTCGCTTACTGCGTACACCAGCGTGACATGGCTTAGCTGTT…
MSTRG.13451.1	3	4341844	4342462	+	TACAAAAGATGCATGCACATACTCACAATAGCTAGAGCACAAAAAAAAAGTCTGTTGAGTTTGTTTCTTTATAAATCGTAAGCCAAACAGCATGTCAAATATTGATATGAATGTGTGTCATCTGACCGAAATCTCCATCTTGCCACTTTCATGACCAACGACAACAGATATTATCAATTGAAAATCCATCAGTTAGCATTGAGATGACTGACAATAAGATTTATTGATGTACCAAACAGCAACCATTCTCTTTACAAGTGCTGCCGCTTAATTCACAACTCCTCCACAACGATGTGCTCCACTACAGTCTGCCCGAAAAAAATACACAAATACTGCTATTTCTAGCTATCGCCATAGCGCATATGAATCAGGATTTTTTTTTTCATAGGAGAATTTAAC…
MSTRG.13463.1	3	4391693	4393227	+	TTTTTTTTTCTGAACACTCGTGCGCTGACATAATCATACACACAGGCGTTGTTACACGCCACGGATGATGAGTAGCAAAAGCTTCAGAAGCAAGGCAAAATCATGGACCATATGCTGCTGACACTCTCGTACACACACTGTCTCTTGTTGATCTGTTCATACCAGCTACTGCCATTGCCAACCTTAAATGCGAGAAGGATCTCTTCTCATCAGCAGATACCATCGTAATCAACCCCATTGAATGCTTCGTCTCCTATTTGCTCCGGAATGGCCTTGATGAGTTGATCCATTTCTCATCCTCTCTTCTTGCAGCGTCTCGCCTGCCATTACTTCGAGGGTAATGCAGCCAAATACCTTGTGTTGCTTCATTCATTCATGGCTGTCTGTCTCTCTCTTTGT…
MSTRG.13507.1	3	4709437	4712493	-	TGGATGGCAATGAAGTCGAGGAGGATCCCTATGCTTATCTTCAGGAGGATGCGGAGGATGACGGCGCTTCGTAGGTCTTAGTTACGGTCGTTGCCTGTGGCAATGGCATGGCCGCTGCCTGAATTCCGCTGCCTTATCTATTTCTGCTTTTGCATGTATTATGGACCATTCGGTCCTATGTTCCAGTCTATGCCAGCGGGCCTATGATGTAATAATTCGCGCTAGACAATCCTTGTATGCGCACTTGATATTTCAGCTATGTAATCGTGAGTACCAGACTACTTAATCCAGGGAAATGGTACTAGTGACACGAGTGATTCTTGTTATAAAAACGGAGGTCTACACCGGAGCAGGGGCCATTCCGAGGGAATTGTTGAGTCGATTGAGGAGCAGGGACAG…
MSTRG.13532.1	3	4888071	4889456	+	TCAACCTACGAGTTACAGCTAGGCCTGGTAATGGGCTGGCCTACCCATGGGTTGTACGGGTTGAAACACTAATGGGCTGAAAATGGTGTGTCTTTTATGGGTTATAGGAAGGAATAAGTTCATCTGAGGTCCCTTAAGTTTACACCGAATCCGATTTTCATCCTTAACCTCAAAACCAGATAAAACCGGTCCCCGAACTATCAAAACCGGTGCAAATGAGGTCCCTTAGCGGTTTTGAAGGCGGTTTCGGTTGACGTGGCGCCTACGTGGCTGGTTTGAGTAGTTCTCTGTCCCATGTGGCATTGACGTGGCGATAACGTGGCAATTAAATCTCAGAAAAATAATAAAAATCACGGGCCCACATATCAGTTGCGCAAAAAAAATCTAAAAATGGTGGGG…
MSTRG.13561.1	3	4999749	5003175	-	TTTATTTGGACAACCTCCACTTCAACTTATCTGGAAATACAGCACAATTGCTTGGCTTTTCTAATGGCAAAGATCAAGTTGTGAATGAGAAGTTCAGACATTCTCAGTCAACTGGGGAGCAAATTTCTTTACGGCGTCACCAACTGTCAGGCATATCTTTTCTTCACCAATGAGCTCTGTGAATTTTGCTGACCGGAGCTTTTGGATCACAGCCGCCCCAGGATTGGCGAAAATCAGCTATCAACAATTCAAACTCTAATTCCATCTATCTCTTCCTGTTCTTCCTCTGTTCTTCGTGTTCTTCCTCCGTTCTTTCCCCTTTTCCAAGTCTTCCTCTTCTTCTTCTGATTCTGCGAGAGAAATATGTTGCAGCGAGACTTGAGACTGTGACAGATACAT…
MSTRG.13581.1	3	5258427	5259444	-	AGGTGGAGGCATTCAGGGCAGCGAGGCAGCCGCGGACATTACTCAGAGCGGTGCCGGCGGCGCTGCAACTGGAGGAGTAAGCTGCGGCGGCGGCCGCTAGGCGGACGGAGTGGTCAGATACCGAGACCTCGAGCTCCGCGTAACGCCCGCGGATCTCGGCCTCGACGTTGGCGGCCACGGCGAGGTCGGCTTGCGAGCAGAAGCGGGAGTCAAGGAAACGGCGGAGCTCCGGGGTGATGTCCGCGGGTCGCGAGAGCTGACGGAGGCCAGCGACGTGGGAGGACTGGCGCGGGAGGATGAGGCGGAGGCGGACGGCGCCGACGGGGAACGCGATGGGGAGAGCGAGGAAGCTGCCGTCGTCATCCAGGCCGCGATCTGGCGCCCGCGCCGTTGGCGGCA…
MSTRG.13642.1	3	5692953	5698540	-	GAGCAAGAGAGCATTACCAGAAAGATGGATCGAATTCCTCAAGGCAATAGATGTTACGTAGATGCTTCATGGGAGGATCATGTTACTGGAATTGGAATTTTCTTTCATTTCCCTTCCACCCATAATGCTCTTTTTATCAAGGCTTCCACTAACTCAGCTCAATCTCCCTTGCAAGCCGAATTGATTGCTTTGCAACTGGCTTTGGAAATTGCCTTCTTTTTGAATTTTGCAGGTACTAATTTCCTTACAGACAGCGCTACAATTGCAGACGAGGTGAAGACAAGGAATTTCAGTGAGCAACCTGGCCATTGGAGTCTTCGGCCATTATGGAGCCAAATCACCTTACAATTACTCGCAGGACCAACAACATGAGCAAGAGGAGAAACACCCAGGGGTCTT…
MSTRG.13703.1	3	6184556	6186212	-	TGGAGTTGCTTCACACAGACATCACTGATAGGATGAGGTTACAAGACTGAGCAGTGAGCACTCGTAATCTTCACTTCAAACTTGAAAGTTCAAGTACAAGATGTGATACTGATGTTACCACGTTGGAAGACAATTCCATTGCCTCTTTTCTTAAGCCTTGAAGATGACGACTGTTATAGTGCATGATTAGTAAAAAAAATGTCGTTGCATATACATTGATAATTTATTGATTGAGAAAGATTGTTACCATTGCTAAAATAGGAGTATTCGAAGAAATAGCTACCTCCGTGACTGACTGACTATTGATGAATCATATGTGTTTATGCAACCATCTGCTTCAGGGCCTATCAATGGGCAGGTCCTACAACTGTTTATTTGATTGACTTGCTGCGGTGCAGT…
MSTRG.13742.1	3	6533908	6536857	+	ATCCCATCTGCCCGCTACGCTTTCCTTCCTCTTGCTCCGCGCCTCCGCCGACGAGCTCCGGTGAGGAGCGGCGGCGACCGGCAGCCGGCAGCCGAGACAGACAGCAGTGAAGGATTGCCATCAACACGAACCAACTGGACATCGAAATGCTCTTGCGCGGCGAAGCCGGAGACCAGCCGTCGGCCAAGGTCTTCCGCCGCTTCGTCCATGACGCCATCGAGAGCCGGACGAGTTCATATTGCATCCTGCCGCTCCGCTGCCACCGTCCGTGGAGATTGTCCGCGTCATGGATGTGATATCCAATTTTGTACCCCACTTCCTCTTGAAATTTGCAGCATCTGAGTAGGTATGGAGGGAGTGATGCGTTTTTTGCGATTGATGATTTGGTCAGGTTTACTC…
MSTRG.13785.1	3	6975377	6977432	+	AACAATATAAACAGTTACTGAAGGAAAGGCATGGCACTAGAAGACAGTGTGTAGGGGTGTCAGTTGAAGAGAGTAACAGTCAGTACTCAGTAGCCCTGCTTGAGAACCAGGGTGTAGTTTAAGCTTGTATGCAATTATAAGGGTTAGGACCGTACGATTTACACCCCACACCCACCCGCCCTGCGCGAACTACACTACAATACCGGACATTTGACACCTCCAAGCTATTGAATCTGGACAAATTACCCCCCTGGCAAAAAACGGAGTGGTTTTGATACTACATGGTGTTAATTTGGTCACATGGCAATCCACTCAGCAAGATTATGAAATAATTTTACAAAATCCGACTGTCCCCATTTGCCAGCATATATTCCTTCTTACCCCTTCTCTCTCTCTTGG…
MSTRG.13818.1	3	7170028	7170513	-	GTGTTTGTTGCTATCACGACGTATCCTGGCGGCAAGGATCTGGACGCCGGCATACTTGACGTCCCAGCTGAACTTGGTGATGGCCCAGCAGGTGCCGCCAAACTCGTCCGCGTTGTCGACGATGTAGTCGAGGTAGGCGGCGGCGGCGGCAAAGGCATCGCGACGTGCGTGGGCGCGGCGGGAGCCGTCGCGACTCGTCCTCAAGGCGTTCCGATGGCTCCCGCCGCCCATGCATGTCGTGACGCCTGTGCCGCCGTCGCCGCCTCCGGCGCCGGGGCTCTGCTCCACGTTGGCGTCGGCGCCGCCGGCCCATGCACGCGCACACATGGTGCTCTGCCTTCTCTCA
MSTRG.13830.1	3	7293944	7295525	+	TCCACGCACTCTGACGGCACGCCGTTGACGACCAGTGCACCGTCCACGTCCCTCCTCCAGGCGGAGATCCTCAGCCCAGACACGGACTCCAGGACAGGCGCCACCGCCACCATCTGCTGCCGGTGGCGCGGCGGTGCCACGTCCGCGGCGCGCAGGCGGCGAGGGACGGCGGAGAAGCCGAGCACACGGGAGACGACGGCGTAGGTGGCGTCATCATCGGCGCCATTCCCGTTGGTAGCGCTGTCGTTGGGGCGTTGCAGCTTGAGGACGCGGCGAAACGACTCCGGCGAGGGCACGAAGACGGTGAAGGCGAGGTTCTTGGGGAGCATGGACACCATCATGTCGCCGAACTCCCCCAGGCTCGCCGTCATGTCGTCGCAGTTGACAGATGGTGGTGGC…
MSTRG.13893.1	3	7774514	7774934	+	ATGAAAAAAAAATCCTAGAGATAGTATAATTTTCACGAGTTTCCAACAATTAGCTCATTTTCACCGGATATGTCCTCATTGTACATTGGCAAAAAAAGTTAAAGAGATGCGGAAGGTTATTCATGCTCGATTATAATTGCATTAGCATCAATAAACCAAAGTGTAATTAAGGAGGAGCTGGCATAAACAAAACAAATCTATTG
MSTRG.14004.1	3	8787925	8788664	-	GTCACGATCGGGGAGGATGGCGCGCAGATCGAAGGAGATTGCTGGCTCACAAGAACACGCGCCCGACAACACGACGATGTCCACGAGGACCTGTGCTGGGATATTAACCCGCGATTGATTGGATTTGCAGAAGGTAGGAGCAGTGCAGTACTCCGTACTCCCAAGGATTATTCTCTTTTGAATAAGATTAAGCAAGAATAGAATGCCCTTATTAAATAAGATTTGTTTGTGGGACGTAAACTTTTATTTCTCGAGGGGACTTCTTCTCGTTGTTTATTAAAATTTTTTAAAAGACATTGACAACTGTTAACGACCAAATTTGGTAATATCAGCATCGGGGGTGAACATGGGATCGAAGCGGAACCAAAGATAAGGGTTGTTGCGGGAACAGAGTAAGAA…
MSTRG.14308.1	3	10999107	10999484	+	TTGGGTTGCAATAGACGCTTTGAACCTTTCACTTCTTTTCTGCATCTTTTTCATTACCTCAAGTATATGTTTATTATCACATTCCCCTGTAGCTCCGTTGCTGCAATCAGCGTCTTTTGATGTTGCATTAATCACCCCTCCCTGGCATGCTGAGCTTGCTTCTATCACTGATTTCAGTACTACTTTTCTTTGGTGGTTAGACTTGCTTCTGGAAGCAGTATCCTGATGTTTCTCTGAGGCCTGATTGCGCGAGATACGGAAGGCTCTTGGTTTACGCACTTTCTGATGTATGTTCT
MSTRG.14313.1	3	11090273	11090805	+	TTCTGGGGATGAGGTCCCGCTCCCAATCCATCGCACTTCGCTCCTTCGCGTGCGGAAGACGAAATGTTCCCACATAGCTTCCTTTCGCCCTCATACGCCGCCGGTTCTGTTTCACCATCGGCGTCGTCTTCCCCATGCTTCCCTAGCGTCGGTTTTCTTCCCATTCCCGGTGACGGCGCATGGTATGGCGGCAGCAACACTTTCCATCGAAGCCTGGTGGAGGACAGTTGTCGCCGCTCCCCCAAGCACCAGCGATGCCTCAATTCTGGGCGTCGGCGTGAACCGCCCGGTGCCGTCCATGGCCTATCTCCCGAGCACTAGATCCCATCGACTATGAAGCTCCCAACATCGATTAACTTGTTGATGGTTGCTACTTGCTGCCCGAACATGGAAGTATGG…
MSTRG.14339.1	3	11372824	11373353	-	GCGGCGGCCACGGGAGCTGTCGCTCGGCGTCGTCGGACTGAGCTTGACGCGCGGCCGCGCTCACGGCAGAGGCAGCGGCCGCGCTCGCGGCAGAGGCGGCGGCCGCGTGAGCTCGCGCGCGCCGGCCTCGGGAGCTCGCTCGGCGGCAGCCGAGGGAGGCGCCGCCGCCCGCGTTCACTTGCGCCGGATGAGGGGAGCGAGTAGTACAGGAGAGAGAGAGTGAAGTGTGTGAGAGAGACCGAGTGAAGGTCGTGGCCGGCCATGGCTGAAGAGCTACGAGCGGCGGCTAGCGTGGGGCAGCGGCGTGAGCTTGCGCGCGGCGGTGGCAGAGGCGGCAGCCGCGGGAGCTCACGTGCGGCGGCCTCGGGAGCTCGCGGA
MSTRG.14391.1	3	11769990	11775326	-	GTTAATCTCTGAGATCTAATGAACACAACAAGAGAAAACTAGTAGAAAATTTCTAAGTTTTTTTCCCTTTCTCCTTTGGCTGGCAGCAAATCGTATAATCTGAAAAAAGCTAAGCTTTGACCTCTGCCATGGATTTACTCAAGCTTGCAGATCAAAGTGGGAGATGAAAAAGGAATAGAAAAGCACGGGAAAAACATTTCAGAAAAAGGATATATTTTTATGGATTATTTTTTCGGTCTACCACGACCGGCATGGACTGTTGGAAACAAGAACATGTACCCATGTGCTTATCAAAAGGAATCGGAGGCCATCTAAAAGAACAGAAGAAAACAAGAGACGAAAATGGATCAAGAACACATCAAATGGAGAACAGAGGAAAACATACACCGCCTTAGAGGA…
MSTRG.14392.1	3	11770578	11775934	-	GTATCATGATTCAGACATGATCATAAATAAAGTACTAACGGAAGAATTAGTCAAAGCCGAAGCATGAAAACATTTTGTGATGCACGGGATTAGCTGAAACGGTATTTTCATGCTGCTTTGAAACAAGTAGGGATCAAAAGAAATTACTTCGTCTAAACGCAATAAGTGTTACTACTACCTCCTTAACTGAGAATACATGCGCAACACGACTACGGTTACCGCAGCATCCTAATGCGGCAATTACGCCATTACCAAAAATAAAGAGGCAGTACTGGTTTGTTTCCCTTCAGAAAACATTCTAAGATCTAGAAAGCCAGGAGACCAGGAGATTATCGCGCGAGTAAAATTAGGTTTGCCTATTGAAGCAAGGGCCAGAGCCTAATTTTGCATGTGTTTGGT…
MSTRG.14392.2	3	11770578	11775934	-	GTTTGCCTATTGAAGCAAGGGCCAGAGCCTAATTTTGCATGTGTTTGGTGAAACAGAGAGATCTTTATCTGATCAGACATATCTCCTGCAATCCTCTCACAGAGTTAAGAGCACGCAATTAACAGTCATATAGGACATGGTTATCTTTTGTTGTGACATAATCATACTACACAGCATAAAGGTATCATGATTCAGACATGATCATAAATAAAGTACTAACGGAAGAATTAGTCAAAGCCGAAGCATGAAAACATTTTGTGATGCACGGGATTAGCTGAAACGGTATTTTCATGCTGCTTTGAAACAAGTAGGGATCAAAAGAAATTACTTCGTCTAAACGCAATAAGTGTTACTACTACCTCCTTAACTGAGAATACATGCGCAACACGACTACGGTTA…
MSTRG.14440.1	3	12366039	12367563	-	GAGGCCAATGCAGAATTGCAGGTGAGATATATGGGGTGCGGCATGAATGGCAATTGAAGATTGGAAGAGCATGAACGAGAGGATGCTGAAGAAGTGGCATAGAACAATTAATGACAAGATAATGAATGTAGCCTTTCTTTGTAATTCCTACTATGTAGTATATACACTATTAGGAGTTTGTAAAGATTCAGAACACCTTGTATCCTGAGAACTAGTTTTGCCAGATGTCAAGTTATCCTGAGAACTATTGTAACCTTGTGCAAAATACAAAAGAGGAAAATTGATTGCCTAAAAGGATGGTAAATGCAGCAGGCAGAAGTGGATGGTGCTAAAAGGATTGTAGTTTGATGAATGTAGCCTTCGCTGTTAATCCATACAATGTAGTCTGTACACTCTTAG…
MSTRG.14440.3	3	12366143	12367563	-	CTGGCAACTTCCGCTTTTGTGCAGGAGGCCAATGCAGAATTGCAGGTGAGATATATGGGGTGCGGCATGAATGGCAATTGAAGATTGGAAGAGCATGAACGAGAGGATGCTGAAGAAGTGGCATAGAACAATTAATGACAAGATAATGAATGTAGCCTTTCTTTGTAATTCCTACTATGTAGTATATACACTATTAGGAGTTTGTAAAGATTCAGAACACCTTGTATCCTGAGAACTAGTTTTGCCAGATGTCAAGTTATCCTGAGAACTATTGTAACCTTGTGCAAAATACAAAAGAGGAAAATTGATTGCCTAAAAGGATGGTAAATGCAGCAGGCAGAAGTGGATGGTGCTAAAAGGATTGTAGTTTGATGAATGTAGCCTTCGCTGTTAATCCAT…
MSTRG.14491.2	3	12755763	12761048	+	CTACGGAGACGTGCGTCCTTGTCGAGTTATTCACCAACGCCATGCTCTCTTGTTAACCACCTTTTCAACTACGGAGATGCCGCTGAAAAAGAGGAGAGGGGACCGAAATCTCCAAAAGCGTTAGCAATGATGAGGGGAATAATGTGCATCGTCCGTTACCCCCCTTGATCACAAAACCCGCATAGAAACAGTAACTGCGTATACATGAATACAGTGTTGTCTTTTCTTTTTCAGCAAACAACATCATTAGCATGAAAATAAAGGGAACAATTGTGCAAATTCCTAACCTCTCCAACCTGCTTTCATGATTCATGTACTGGTGATTCGTGCAAATTCATTTTTCTCCATGTCCCCCGACAATGGCTCTATGAGTGGTTGAGTGTATAATTGAACTCTCCT…
MSTRG.14506.1	3	12856366	12856794	+	AACCACCCTAACCCAAGAGTTAAGATTATGTTAGCCCATAGAAAGGTGGCATAAGCTAACTGACCACAATTAGTCCTCAAGAGTTCTATCTGTTGTACTGCTAAGTGCTACTGCTACCCCATCTAATCTAGCCAAAACGGTAATTCAGGTTATCCATGTTAATTGACAAACGTAATTTTTGGAATTAAGCTTAGCTAACTTGGTTATCTTATCCCCTAAATCAAAGTCAGTCTAAGAACAATTCGGCAATTATGATGATAATTAATGACAAAAGGCTACTTAATA
MSTRG.14552.1	3	13502607	13505310	-	ATGGCCGGCAGCATCAACCGTCCTTGTCGTTTCCGTCGTTGCGAAGTTTCGTGAGTGCGCCGGAAGTATTCAAGAAGATTAATTGAAGACCGATTATTGCAAGGCAAGTCACACAGATCCTAAACACAATCCTTTGAGCATGTTGATCCTATATTTAAATTCTCTATTTGTTTCAACTGTGCATTTATTTTCGAATGTCACCGGGTGGTGTGAACCTATTCCTTTGTTATGGCCAATTTGCATTGAATGCCCTATTCCTTGATACCTTGGGTAATAAATTGATTGGCTTGAACCTTATGTATTGGTTTGGTTCAGCTAAATGTTATATATATAATTGCTTAGCAATGCTTAGAAACATTAGCTCACTAATGGGATGAATCATATATACTACATTATTAT…
MSTRG.14634.1	3	14557475	14562778	-	TGTGAAAGAGGAGATACGACCTTTGAGGCTATGGCAATCAGAAGATGAAGCTGTAAGAGTGACATCGAGGATAACTACATGGAAACACCAGAACCAGGTTTTGCCTTGTTGCACATCCTTCTAGCTTCATAGTTTGTGTTTTATGTCATTAAAGAACTGGGGAAGAACTCTGTTCTCTTGTGCATTCTGTTTTTTCTAATCGTACACCGTACAGTGCCTACTTGTGTATTAATCTCAGTTTAGAATCCATGCTGTTTCTATCTCAAATATTGGGGCAGAGATCCTGCTGCCTTTTTTCTAGAAGAAAAATAATGGAACAGAGAATTATTTACTTTACAAATTTCTCGTATGCATTTACCTGGTCTTTTTGGGTTGTGCGGCCACTTTCAGAGTAGAGAC…
MSTRG.14745.2	3	15969824	15970303	+	GAGGTGGTAACCTACCTGTTGTCCAAGAAGGAGATTGCCCGTGCCAGTGGAAACTGGAGGCAGAAGAGGCTCCATGGCTCTTTTGTTTTGCATGACTCAGCTTGTGATGCTCTGGATGCAGCTCCACCAACCTCATCCATCCCCAAGTATCCCTGATCGATGTGCCAGTTTGGAACAAGAGAAAATTTCACACATTGCAGATATTGCTATAGAGTAAAGCTCAGCATTGCCCATACCTGAGCAACTATTGTATCTGTACGATTTCCTTCACAAATATCGTGGCCCCCTTTTGAGCTGACTTTACCATCATTTAGTTGAGTAACAAATGATTCCTCCAATGAGTTAATATACAGCATGTGCTTTTCGTCTGTC
MSTRG.14824.1	3	17047181	17047862	-	GTTATAGAAGCAGAGGAGTAGACATCACTACATCAGTGAGCATTAATCCTAGCTATAGCTAACTCAAAACTGATTGAGGATTACAGCTGATTTGCATTGCACGAGCCACACATATCCATTCCCCTGATGTGCAGTTAGGTTGTTGGTCAATTTATCTTTAAAGCGCAGCACAAACAGAGGGAGAAAGAAAGAAAAAAAAGTGTCGGTTTGCTTGCTCTCTACTTCACTTGCCATTATCCTTTAAGCTGTCCCGACAAAAAAGCACTCACACGGTCATACATACAGTACTTCAAACTGAACCTGATACTCTAGTTGTGGAATCAGAAGTTGATAACTGCCGGAATTCCCAACCAAGATGAGTCGATCGAATCGAAATACAAAACACACAAGAGATTTAAT…
MSTRG.14875.1	3	17749030	17749563	+	AGCCAATAGTCACCGACCAACCATGGGCCCCACACACATCCCTCCCATCTCCTCGTCGGCTCAGAGAGGCACAAAGGAGAGAGGCGCAGCCCGCAGCGTCGACGACGGCACGGACAAGAGAGGCGCCGGAGCTGCCTCCCTCCGTCCGCATACCTTGCAACCGCCGCCGTCGCCGTAGTCGTTCGTGTCGTTGATAGCCGCCGTCGCCTCCCAGCTCGCGTGCACGGGGATCCGCTGCTACCGTCGCCTCCCGGCTCACGCGCGCGGGTAGCCGCCGCCGCCGCCTCCCGCCTCGCGTGCACGGGGATCCGCCGCCGCCGCCGTCGCCTCCCGGCTCGCGCGCGCAGTAGCCGCCGCCGCCGCCGCCTCCCGCCTCGCGTGCACGGGGATCCGCCCCAA…
MSTRG.14885.1	3	17872770	17878716	-	GCGATTTGATGACTCCCATCGGCCGATTCCAAGACTCTGAAGCCGATACTGACTCTAGGCCGATGATGACTTCGGGCTTGCCAAATTTTGTTGTTAACACCATCACTTTGTGCAAGGAATTATGGAGTTAATGGAGGGACTTGAAGAGAGGATTGCAGTGGTTTATAGTGCCCAAATCGCATCTCATGACCATAACTTTGTGCAAGGAATTGTGGAGTTGGAGGGACTTGAAGAGAGGATTGCAATGTTTTATAGTGCCCAAATCGCCATTTAATCTAATCGGAAGCTGGATATAATGGCAGTTCAGTAATCGGTAGGACTATTTAGGAGGAGTTTCTGCAGAGTGCAGGATGAAATTATGAGGGAACCAACAATTTCTGGCAAAGTGGGAGGTAATCA…
MSTRG.14897.1	3	18109225	18109789	+	TCGATATATACTGATAGAGTAAATTAAAGAAAAATACATCCATCGCTGATGCACATCAACATAGATCAATACATTTGGTACTATATTAGTTTGTATATTTCAAACAGAAAAATAAAATATGTGCATGCACCTTGAAGAGGAGTATATTTAGCCGTAATAACAATAAGCTAATGCCTACTCTTGGCCATATGGGTGGGCCTACCAAAGAGATATTTAACCATTTGCCACATTTAAATGTAGCAATTAATTTTTTATCACTGGACCCACATGTCAGACACATGTGGAACCACGTGTCATTGAGATAGGAGTGACAAATAGTTATTTACCAAATCTAAAAGTGGCAAATAGTTAAAAGCCCCCAGGATGAGTGACTGGGTCGATATGGATCTTGAGCCGGCA…
MSTRG.14917.2	3	18514378	18518244	-	GCAAGTCACACAGATCCTAAACACAATCCTTTGAGCATGTTGATCCTATATTTAAATTCTCTATTTATTTCAACTGTGCATTTATTTTCGAATGTCACCGGGTGGTGTGAACTTATTCCTTTGTTATGGCCAATTTGCATTGATTACTTTATTCCTTGATACCTTGGGTTATTATAACTTGACTAGTTGGGCTTTATATATTGGTTCAGCTAGATATTAGTTATGATTGCTTAGCCATGCTTAGAAACATTAGCACACTATTGGGATAACTTATGACTCACTATTATTTAAGGTAACAATTTGCTTAGCTCCTGGTTTGGAGTTAGATCTGTACAGCCGGGTATGGTTGTTCAGGATGGTTGGGCCTGTGCAGCATGGGTGTGCTGTTCAGTGTTGATT…
MSTRG.14918.1	3	18513759	18518545	+	AACCATCCTGAACAACCATACCCGGCTGTACAGATCTAACTCCAAACCAGGAGCTAAGCAAATTGTTACCAGTTATAACATCCATAATTATTGTGAGAGGTGTGAGACTAATCACGAAAAACATTGCTCAACCCGCCCATAACCGCGGGCACGGCTATTCGAATAGTTTTACTCTGGCCAGAGTGTACCACTGTACCCACAAGACACAACCCCACATCATGTCACCATGTGCCTCAATACCACCACGGTACCTCGGAAAGGAGTTGTGACAATACCCCTTGCACAACATAATCCATTACAGCGCACCTTTCCTGGATCATAATCACCCCCTTATAAACAAGGCATGGACTCCCCAGCGACCCCCGTGGAC
MSTRG.14919.1	3	18514138	18519117	+	ACTTCTCAGTCTGGCGCACTCTAATGAATCACGCTACACAAAAGATAAAGCCGTTGCCCACGCTGGCTTGTGGTTGGCACGATAAATGTTTCACAACAGTAGCTCGCGAACCGGTCCTTAATTGTCATGAGCACGACTCTCAAAACCATGTGCTCACAACCCACCATTATCAAGTTTTAGTTGGCAAGTAATTAATTAACCAATCACGATTGACCATCGTGAACTATCATTAAGCCATCCTTAAATAATAGTGAGTCATAAGTTATCCCAATAGTGTGCTAATGTTTCTAAGCATGGCTAAGCAATCATAACTAATATCTAGCTGAACCAATATATAAAGCCCAACTAGTCAAGTTATAATAACCCAAGTATCAAGGAATAAAGTAATCAATGCAAATT…
MSTRG.14949.1	3	19567114	19574277	-	GTGCTTTTTGAACTTTTTGATTCCGGTATATTACATCGCACCCACGTGTGACAAGCGAGTCGCGAAGTGAGTTTTTGCCACAAACGCACCCAATACACTGCAATATGTCCAAAAATAATGTTTTGGTGCTTTTTGAACTTTTTGATTCCGGTATATTACATCCCACCCACGTGTGGCAGTATCGGCATTAATTGACAAAACTTCGCCATGCGAGTCGCGAAGTGAGTTTTTGCCATCAACGCACCCAGTACACTCCAATATGTCCAAAAATCATGTTTA
MSTRG.14956.1	3	19865637	19868950	+	TCACAGCCACACTAGAGTCATTGACAAGTGGGCGTTTATCTTGGATTTCTGGAATTCTTCGTTCATTTATTTGTTCTCCGATTTCGGGTATCTCAGGTTGAGCTAACAATTAGGTGAAGAGAAGATTCTACAAAAATAAACAAGTGTTGCATATCTCTACATCAACTTAATGGTGAAGGTGATGAAGATCTAGAAGAGCAAGTTGGTTCTTACTAAGGAAT
MSTRG.14965.1	3	20244523	20245479	+	GTGAAATCACGTAACCTCGACGCACCCCACCACCGCGAAATCCGCCCCGTGTTTACACCGCTGCCGCGCCGCGCTATCCCCGGACGCCGAACACCTCCTCGCATGGGGCATCCTCCCGCTGCGCAAACACCGCAGCTCCATCACTGGCCGCTATTTCCTCCCCAAATCGCGTTCCTAGCTTTGTACCGTGCCCAGACAACCCACCAATCTGCCATGCCGTTTCCTCCGTCCCAGCGCGAAGGAGAGCTCGCGACTCACGAGAGGAGTCGTCCGCTCAGCTGCGCCCCGGTTGCCGCCGCCTCCGCATCGCTATGGAACTCGCCGGTGGCGCAGCGAGCCACTTGAGGGTGGGTTACCATCGTCGCTGCCCGCAACCAACGCCGTCGCCCTGCCCACAGG…
MSTRG.15017.1	3	21112596	21113246	-	CGACGACAGATCGCGCCGTCGAGGAGGCGGAGGATGAGGGGCGAGAGAGGATGGCTCGGGAGTTCGACATGGACATGCGGTAAGGAGCTAAGGGCCCTGCCTCGGCCTCACCCGCGCCGCCGCGCTCGGCCTCGCCCCACCGCCCGCCGTCATCGCCTTCTGCTCCGACGACCAGCCATGCCTCTGGGAGGGCCGCGTCTAGCTCTAGCAACACCATCCACCACCACCCGATCGGCCGATCCGCTTCCAGAAAATTATAGTGTTTATAAGTAGGAACAGCTTCTCCTCTGCTTCCATCTGCCACGCCTCGTGGTGCTTGATGATCGTGTGTTCTTATCTGAAATTTATGATGTTATTCTTCCTTAACCCTATAAACTTCCCTCTCCTTCCCCTTCCCCT…
MSTRG.15030.1	3	21338323	21340313	-	TCCATTGGAAAAGCTTGAGAGGAGAGCAACATGCAACAGACAATAATCCTGTGGGTCTGGGGTTCAGCACTTCAAAACTGACGACCATTGTGAGAATACATAGGAGGTGCTAACTAAGATGATTGAAGGTGACAATCTAGAGGAGGTGCTGCAGGAATTGGAGGAGATGAAGAACTTCATCAAGACAATGCATAGCACTTATCATGCTATTAGGATTTAAAAAGAAAATTCATATAAGAGTTAGTTTGTAATCAATTTGTCTATATACTGAAATGACAATATTACACAATGTGTAAAATGCCTCTGCTTCTTCCAACTTGACTTGCACTGCTACTTCAACACCAAATGGTCTAGATCCAAACCAGATCCATGGAGGAGGGGGGAGGCTGCACGGCGCGT…
MSTRG.15107.1	3	22623792	22625730	+	TGGCATTCCACATCGGTTTTGGCCCGTCCTGAATTCCTTGATCATCGCAAACAAACGGGCTCACGGTCCACGGCTCAGTTGGGAGCCCTCGCAGCCACGCGTGGCGCTCAGCTCAGGTCCCTCCAATTCTCCAAATCCATCGGCCTCGGCGCTCTCCGCTCTCGCCGTCGGCCCTCGGCCGTCGCCAACCCCCACGCCGCCCTTCCCGATTGTCCTCCGCCTCTCTCCTCCTCCTCCTCGCATCGCCGCCTGTTGAGGAAGGCGAAGCTATCGGCGTGGGGGGTGGGATTTGGATGAGCGAGCCAGGAACTTCGACCACCTGGTGGCTCTCTCTCTGCGGGCGGCGGCGAGACGCCTACTGCCATGTCGGCGTCGTCGCTGGCGTCTTCCTCCTACCGC…
MSTRG.15120.1	3	22740570	22743764	+	CGATAACCACCACCACCATCCGCTTCTTCCCCCTTCGGATCGAGAAAAAAGCGAAAGGACCTCTTGACCCCCCAACCACACCGAGGCCGCCGCGGAGGAGGAGGAAGAGGAGGAGATCGAGGATGTTTTTCAGCCGCTTCGATCCGTGGCCGGTGTTCTTCCGGAGGGAGTGGAAGCGCTGCTGGCCCTTCCTCACCGGCTTCGCCGTCACCGGCGCCATCATCACCAAGATGACCGCCGGCTTCACCGAGGAGGACCTCAAGAACTCCAAGTTCGTCCAGGCGCACAAGAAGCACTGATCTGATCCGTGCCTCCATGTGAAGGAACAGCTGGTATTGCCTAAGTCTTCAGTTTGGCCTATTTTTCTGTTCCAAATGAACCTACCTGTTTTTTGTTTAT…
MSTRG.15138.1	3	22978536	22979502	+	ATATAGGACACTCATATGGGGCACCATGGTGCCCGGGCACCATGGTTTCAAATGCACAAAATCACTCAAATTTTTTAAAATTTTCAAATTGTGAGTATATACCTAGTTATAAGAATTCAATTCATACCTATACCTATCAACAAAACAACTCAAATTTAACTTTATTTCACAATCCATGATTACATACCTAACTAATTATATGTATGGATGCTATATACCTAGAATCAAAATCTAACAAAAACAAGTTCAAATTCAGTTCAAACTTGCTTTCAACTAGTTAGTAAAGTAGTTAATATTAATACCTAAATAATTGAAAAAGTTTCATGCTCATTTGAATTGGGTATATACTCAATTTCAACAATGGTGCCCGGGCACCATGGAGCACCAAACAAATTTACT…
MSTRG.15145.2	3	23076863	23077959	+	GTTAGTGCGCTTGGCGAATTCACAGGCCCTATCTTGTGGTATGAACTGGGTACGCGATGATTTGCACTGCGTATTGGGGGCTTACCATAAGATAATGCCATGAATTTGTCAAGCGTTCAAACCCACTGAAATGTTGTGTGAAGGTAAATATTTCAAAGTGTTCATGAAGAAAAGGCAGTGAATGTCGCTCGCGGACAGACCTACGGACCACCTCAACACCGCTGAGATCAACGTGGCCGTAGTTTTGGGTCGCTGAGTTACTGGTGGCGATTCATCAAGCTGTGACGGTCCTATCTCGTGTTGTGCTGTTGACGACCCCCCACCGTAGCTATATGGTTCTCCGTAGGACTATGTGCTGCCAGCATATCCCATCATTTGTTCAGGGTTGTACATTCCTAC…
MSTRG.15150.1	3	23220886	23224192	+	CTCTCACACGTCGAAACCAACCACGTCACCATCCCATTTTTTCGGATCTGAGAGAGGCAGTTGCAGCGACGGTCGACGGCAGCGGTGGGCGACGGCGCGGCTGCGGGCCACGGGGCGGCTGCGGGCGACAGCGCGGCGGCGGTTCCGGCAACTACGAACGGCGCGGCAGCGGGCGACGGGCTCGGCGGGGCTGTCCCTCGCCCGGATCCGGCGAGGGCGGTCGTCCTCCGCTGGATCCAGCGGCGGTGGCCGCCCCACACCCGGATCCGGCGGTCGACAGGGGCAGCGGGCGACGGGGCGGCTGGCGGCGGCGGTTTGGGGATGAGGAGGAGCGGCGAGGAGGAGGAGCAGCGGCGTGACGGATCCGGCGATCGCTCCGCGTGGACTGCGGCGGCGGCG…
MSTRG.15150.2	3	23220910	23224192	+	GTCACCATCCCATTTTTTCGGATCTGAGAGAGGCAGTTGCAGCGACGGTCGACGGCAGCGGTGGGCGACGGCGCGGCTGCGGGCCACGGGGCGGCTGCGGGCGACAGCGCGGCGGCGGTTCCGGCAACTACGAACGGCGCGGCAGCGGGCGACGGGCTCGGCGGGGCTGTCCCTCGCCCGGATCCGGCGAGGGCGGTCGTCCTCCGCTGGATCCAGCGGCGGTGGCCGCCCCACACCCGGATCCGGCGGTCGACAGGGGCAGCGGGCGACGGGGCGGCTGGCGGCGGCGGTTTGGGGATGAGGAGGAGCGGCGAGGAGGAGGAGCAGCGGCGTGACGGATCCGGCGATCGCTCCGCGTGGACTGCGGCGGCGGCGGATCGGGGATGAGGAGGAGCAGCG…
MSTRG.15154.1	3	23392191	23398196	+	TCCCACCCCAACTCGTCGCTGGCCGTCGCCTCTAGTTCCACCTGCGCCGAGCGAGGCTGGGCGCCGTACGTAGGGGCGCACCTCGCCATCGAGAGGATCTGAGGCCGTACGTCTGGATCTTCGATCTGCCCTTGTCGACACCAACATGATCGATCTCCACCTGTTCTCCTCGATCTCTAGTCACCACCCTCCCCTTGACTTAGATGAAGCTAGTTGGTGACAAAGCATTCCTCATTCCTTGAGCAAGAAGGAATGGAAGTGATGCGTACTTAAAATGACATCATAAGAGATCAATGGTGAGACAATGAGAACGGTGCATCTGAAGACAATACCTGCGAATGATGATGGGATCGAATGATAAAGGAATTGTCCACTGCACCTCCAATCACATATTTATAG…
MSTRG.15168.1	3	23540365	23541143	+	GGGAGGAGGCCGCCGGGGCGAGGCGGGAGAGAAGGGCGGCGCCGCGACGGTGGCCGGCGGCGGCGGCGACCGCGGCTGGAGACAGCGCTCGGGCTAGGACGGCGGCGGCAACCACGAGCGCCGCCTGGGAGACCTGGCAGAGATTAACCGGGAAAATGTGAGCTTGGATCTCACCTTGTAATTCTCCATGAGAATTGAGAAATGCGTGAATTAGCGTTCTTGCTTTCTTGAGCCGTCAAACGATCCTCGCGCCGCCGCCGCCGCCGACGCGTTGACGAGGCGGGGTCTCAGCTGGCGGTGCCCCCGAGGCCGATGCCGCCGCCTACCCCTCTCACCGCACCACCTTCCTCTTCACGCGCCGGCTCGCGCTAAGGCTGCTGCCGTTCGTCGCTGTTTCCC…
MSTRG.15171.1	3	23602273	23603667	+	CGTCGGTTTGGTCAGGTGTGGGCGAAACCGTGCGTGCGGGGCAGCGGCGGCGAGGGCGCGCGCGCAGCGTGGAGGCGGCGGCGAGAGCCCGCGGGCTTGCGCGAGGCGGCGGCGGCCAAGGGCGTGGGGGCGGCACGCGTCGGCCTCGTCGAGGGCAGGCGGGCGGCCGCGTATTAGTACCTCAAGGCGCTGCGGCGGTGGCGGGCCAAGGCCTACATCTACTCCAGCGGAAGCAGGGAGGTCCAGCGCCTCATCTTCGCCAACACCGCTGCAGCAGGGAGACTGTAGCCTTGAGGTGCTAATATCTGTCAGGCCTATCCAGGAGGTAGCCAGCCGGCGGCAACGGCTGTTCCACGCCGACATGTGATGTGTGCAATTATGTCTGTAGACACTAAGTAA…
MSTRG.15293.2	3	25247186	25248607	-	TATTATGAAAAGTAGAGTATTCCTGCAATAAGACTTACAACTTCTACCTATCTTATCCTAAATTAACAAAAAAATTAGTTCTATATTGCAACTGAGAAAAAATTGTTCCAACTCTTTCAAAGTTTCTATTGGGCAAAGCAAGAATTTTTTTGTTAAAAAATTCGCAACGATACTACCAAACGAAGTCTATTTTAATGAAGATTCTAATGTCCTAAATTCTATGGAATCTTCCAATCTCGACGATTCGCGAGAAAATAACTTAATATTCTTTTAATAAACCTGTTATTTCAACTTAGCCGCCATGGTGAAATTGGTAGACACGCTGCTCTTAGGAAGCAGTGCTCAAGCATCTCGGTTCGAGTCCGAGTGGCGGCAGTCTCGAAAAAGAATACAATAGAT…
MSTRG.15350.1	3	25969179	25970248	+	GGAAACGGGCGGGGCGGAGCGGCTGGCCGGCGGATCGGGGCGGGCAGCGGCCGGTGCAGCGGCGAGGCTGGATGCGGCGGTGCGACCTGGCGACTGGGCCGAGGCGACGGCGGCGCGAGCCTTGGCGATGGCGGTCGGGCGCCAGTCGGCCCAGTGCGGTAGCGGCCTGAGGGAGCCCAGGCAGTGTCAGGCGAATGGGGAGAGAAGGCCGGCGCGAGAGCCAGCCACGCCGGCCGGCGAAGTTGTATGCGGCAATATGGGGAGGAGCAGAAGACGAAGTGGCTGGACGCCGTCCATGGCGGCTAGCCGGCTAGGGTTCACTGTGTCCGGTGGCGAGAGGGGAACACGAGAGTGGTAGGAATGGATTGACCCGAGAGGCCGAGACCAGAGTGAGTCCAC…
MSTRG.15350.2	3	25969444	25970248	+	AGCAGAAGACGAAGTGGCTGGACGCCGTCCATGGCGGCTAGCCGGCTAGGGTTCACTGTGTCCGGTGGCGAGAGGGGAACACGAGAGTGGTAGGAATGGATTGACCCGAGAGGCCGAGACCAGAGTGAGTCCACAGTTCTGCACCTGGTTTGCCTTGCCTCTGCTCTGCTCCCTCCAAACTCCAAATTAACAGAGAGAGGCTCTCCGCTTTGCAAATTTTGGAGGAGATGGAGCTCCATCACCATGGAAGCAGCAGCGTCTGAGCAAGGCAAGCTGCCGCCCAGCCGCCGTCAGCCGGGCACGGCCACGTCGACGCGCCCGCTCCGAGCACCGCCAGCGGCTGCTGTCCTTCCCCCTGCCGCCAAGCTCCCTCCTCACCGCGCCGGCCTTCTCTCCCTC…
MSTRG.15469.1	3	27397086	27401155	+	TCCAACCGTCGACGCCGCTCCCCTCATCCTTCGCCGCGCCCCCACCACGCCTTCACCGACCGCCACTCCTGCTCGCCCGAATCGACGCCGCCGTCGTCGCGGGTCGACATCGCCGCTCCTCCTATCGCACTCCTCCCCGCCGGCACTGCCTCCATCCATCCGCCGCGTCTCGCCGCCGGTCGCACCACCGATCCATTCCTCCTCTGCCGCCTGCTCTCCCGGTCCCTCCCGCCCTATCGCCCCAACACTCCCCCCCCCGGCACCGCCTCCATCCATCCGCCGCGTCTCGCCGTCGGCCGCACCCCCGCTTCCATCCATCCACTGCAGATCGCCATCGCACGCCTCCGCCTCTCAAGGTCACACGCTCGTCGCCACCGCTCGTCGCCCGACACCCCGCCG…
MSTRG.15469.3	3	27397132	27401155	+	ACGCCTTCACCGACCGCCACTCCTGCTCGCCCGAATCGACGCCGCCGTCGTCGCGGGTCGACATCGCCGCTCCTCCTATCGCACTCCTCCCCGCCGGCACTGCCTCCATCCATCCGCCGCGTCTCGCCGCCGGTCGCACCACCGATCCATTCCTCCTCTGCCGCCTGCTCTCCCGGTCCCTCCCGCCCTATCGCCCCAACACTCCCCCCCCCGGCACCGCCTCCATCCATCCGCCGCGTCTCGCCGTCGGCCGCACCCCCGCTTCCATCCATCCACTGCAGATCGCCATCGCACGCCTCCGCCTCTCAAGGTCACACGCTCGTCGCCACCGCTCGTCGCCCGACACCCCGCCGATTGGGGACCGGACGCTGACCCTGCATCGACGCCACAACAGCCGAC…
MSTRG.15491.1	3	27609884	27612023	-	GGTTCCTCTACGCAATTCTTCCGAATTTCGAATAGTACTCAAGATCCTCTGTTTTCGATTATCTAATAAATCTTTTAATGAAAGTAGATTACCTTGCTATTAAGTTTACAACTTTTATGATCTCTTCCCGAACCAAACATGAATCTTTCGATTCATTTGGCTCTCACGCTCCCTTTTTTCTTTTTTTGCTATGGCTACTTCCATATTTTTTTTAATGTAATGAGACTACCCTCTACCCTCTCTTTTCTTTTCTGTTTATATTTCAATATACCGAAACCCATATAAGACTAGATAAATATTAAGAGGACTCTTCCGCCTAGATAAAAATCTATCGTGGGCAGCAAAGTTGTTTTTTTATTTGTATTTTCCCTTTAGTTAAAATTTTGAATTTCATTAAGA…
MSTRG.15543.1	3	28117088	28117353	-	CTGGTGAACATCCACAACACCATGAAATCCTCCCCAAGAAGCATCACATGCCTGAAAAATGCTTTACCAAATCCAGGTCCCTTAAAATCTCTTCAAAGCTCTTGTGGTGATCGAAGAAGTCTAACCATCCAAACCTGGGGGACATCCATCCACAACACCATGAAATCCTCCCCAAGAAGCATCACATGCCTGAAATGACTACCAAATTCAGATCCCTAAAGCCCTCCTGT
MSTRG.15626.1	3	28875557	28881945	+	GCGGAGAGAGGAGAGAGAGAGAGAGATGCTGCGGGTGTCGGAGGACGGCGGGCGGCGGCGGCGGCGGGAGGCCCACGCGGCGGGGTACGGCGAGCTCGGCCGCGCCCTGCTCGACCTGCAGGCTGCCGCCGACCAGGTCTTCGACGCCGTCACGGCGCGGCGGCGGAGGAGCGGGAGAAGCTCTCGGCCATTTCCCGGCGGATCAGCGCTGCAAAACTAAGATAAAAACATTGTCTCAGTCAGAGGAACCGTTGACAATTGTATCACCAGCGCAGCATCCTTCAAGTTGTACAAACCAAGAGGACTTCAGACCGCTGTTTCATGACAAATATGATGACAATAGTGGTGGACCGTCCATAGCAACTATTTCAGTAAATGGAGGGTTCAACAGAAATATGG…
MSTRG.15713.4	3	29749744	29763161	-	GTACTCATGTGCTGCACGTGAGGTAGGGCTAATTGCAGCCTTGGGTACTGCCCTACTTGCTAGACAACACGATCGTAGCATTGTCAAGGCACTAGGCATGCTATGGATCTTCGATGCCGATTTCCTCGTGCCGAGAAGTAGGAGGATCTATAAAACTACACGTATTTTTCGTCTTGAGGATTAGGATGATATATGTACTCTACATCTGATTGTGTTAGCACTATGTACACATCTACCGTCTCGTGCTGAGGAATGCATTTCATATTAAGTTTGATTTCCTTACGCTGCAAATGATAATGCATTTTTTATATGGGACAATTTGAACCATGCCACACAAATTTTGCAAAATTTGTGATATGCCACCCTGACCCACATGTCATTGACTCGTGGGTCCTACAT…
MSTRG.15713.5	3	29750100	29763161	-	GTACTCATGTGCTGCACGTGAGGTAGGGCTAATTGCAGCCTTGGGTACTGCCCTACTTGCTAGACAACACGATCGTAGCATTGTCAAGGCACTAGGCATGCTATGGATCTTCGATGCCGATTTCCTCGTGCCGAGAAGTAGGAGGATCTATAAAACTACACGTATTTTTCGTCTTGAGGATTAGGATGATATATGTACTCTACATCTGATTGTGTTAGCACTATGTACACATCTACCGTCTCGTGCTGAGGAATGCATTTCATATTAAGTTTGATTTCCTTACGCTGCAAATGATAATGCATTTTTTATATGGGACAATTTGAACCATGCCACACAAATTTTGCAAAATTTGTGATATGCCACCGTTCCCCCTCCACTTTAGCTTAAGCTCTATTAGTG…
MSTRG.15713.6	3	29750140	29763161	-	GTACTCATGTGCTGCACGTGAGGTAGGGCTAATTGCAGCCTTGGGTACTGCCCTACTTGCTAGACAACACGATCGTAGCATTGTCAAGGCACTAGGCATGCTATGGATCTTCGATGCCGATTTCCTCGTGCCGAGAAGTAGGAGGATCTATAAAACTACACGTATTTTTCGTCTTGAGGATTAGGATGATATATGTACTCTACATCTGATTGTGTTAGCACTATGTACACATCTACCGTCTCGTGCTGAGGAATGCATTTCATATTAAGTTTGATTTCCTTACGCTGCAAATGATAATGCATTTTTTATATGGGACAATTTGAAGTTCCCCCTCCACTTTAGCTTAAGCTCTATTAGTGACGATGAGCAACCCATAACCATGGAGATCATCTATTTCTT…
MSTRG.15714.1	3	29762790	29763068	+	CGATGGAGGCCGCCGCCGCGGAGTGGACGTAGCTGTGAGGTGGGTGGCGGAGGGAGGCCGGCGCGAAGAAGGTGGCGGAGAGTCGGCGACCACGGGATGGAGGTGGTTGTGAGGTGCGCGGGGGCGGGAGATCGGCGAGGCGGAGGGACGCAGCACTGGCGGCGCTTTGTCGAAGGAGATCGGCGGCGGCGTGTGAGAAGGAGAGAGGATTAGGGCGTGGAGGAGAGAGAGAGGCGCGGATCGGGG
MSTRG.15858.1	3	30928337	30928862	+	AGCTCCTATACTTTCCCAATCGGAAAACAAAAGCCCCAAGATCAGCTGAAGTTACTGAAGGTCATAAAATGTATGGAAACAAGCCACTTTATTGTTTTGAAATCAGCATATTGTCTTTCAGTGGGAAGCATATGGAGGTGTACTAAGAGAGCATAATTGGTTACCAGCAAGGCAATGGATACAGTGAAGCAGAGAAAGCAGCAGGGGATTGGGAGGAGGAATTGCACGACGGAC
MSTRG.15879.1	3	31125961	31126509	+	AATTAAGCATTAAGTTACATCCCGATTCCGATTTAAAAGTCCATCACCGAAATGCTTGAGATGAAGATTCAGCGAAGATAGCAAAGACTGGTGCTGGTAAGGAAGCTCTGTGTGTGCTCCTCCCAATTGCCCTAAGCTACCTAATTCGACCTCAGAATTCGTGCAAGCATGAGAGAAATGGAAGTCCCTAGTGAATTTGGAGCCCAACCAGGAGTACCAAAAACAGAAAGAAGCCAATGACGCCGAACTGGAGCCACCGACACTGTAAGGACAAGCAGCCCGGGAGTCGCATTGCCCACACGCACGCGACGGAATCTCGCGGCCACCTCGTCCGATCATCCTCCTCATCGGCGATCGGGGCCTAACAAAGCTCGCCGGCGACAGCGACGGCCGGCCGAC…
MSTRG.15894.1	3	31178824	31181324	-	ATCTGTGTTCTTTGCATTGGAGGAGGCTGTTGCGATGAGGATATTATGCTCCCTCTTCTGAAGGCATTGAGGACGCTCGCTGGCAGAATCGAACCAATTATTAAAGCCACCACTGAGTAACATGAAATCCACCTCCAATTTGTTCTTATTATTTCTATGTTTTTTTTATTGTTTTCTTAGATCTGTTTGGATTGTGAGTAGGTAATTGATGCATAATCCTACACTTGATCAGAGGACGGCTTTTGTCGTCCATATGACGTTACACATCTCTGCATCTGAATCCAGTCACAACATATCCTTTATTGTTTATAGTTTATGTGGAATTTTTACAGTATCAGAGGATGAAACCTTATAACAATCTTAGGACACCTTCTGACACAGTGCAATCACACTGTGAAT…
MSTRG.15894.3	3	31179872	31182066	-	GTCCCGGTGAGGAATCTAAGACCATAGGAAGTGCCGTATGACACTTTAAACAGCAGCTGCTTTTCTCCTTTGCAAGTGTCCATCCTTCGACCATAACCTTTGTGGTTTGGTCTTGGATGGAGTACCCATTTGCAATTGGTTTAATTCGGGTGTGTGTGTGATTTTAAACGGGTCTCTGAGGGATTGTGCGTAGCTTTGTCTCATATAATCTAAAATTTGCATCTGCTATTTTTGTGATTTAATTCGGGTGTGTGTGATTTTAAACGGGTCTCTGAGGGA
MSTRG.15894.4	3	31179872	31182066	-	CCCGGTGAGGAATCTAAGACCATAGGAAGTGCCGTATGACACTTTAAACAGCAGCTGCTTTTCTCCTTTGCAAGTGTCCATCCTTCGACCATAACCTTTGTGGTTTGGTCTTGGATGGAGTACCCATTTGCAATTGGTTTAATTCGGGTGTGTGTGTGATTTTAAACGGGTCTCTGAGGGATTGTGCGTAGCTTTGTCTCATATAATCTAAAATTTGCATCTGCTATTTTTGTGATTTAATTCGGGTGTGTGTGATTTTAAACGGGTCTCTGAGGGAT
MSTRG.15894.5	3	31179872	31182066	-	AATCTAAGACCATAGGAAGTGCCGTATGACACTTTAAACAGCAGCTGCTTTTCTCCTTTGCAAGTGTCCATCCTTCGACCATAACCTTTGTGGTTTGGTCTTGGATGGAGTACCCATTTGCAATTGGTTTAATTCGGGTGTGTGTGTGATTTTAAACGGGTCTCTGAGGGATTGTGCGTAGCTTTGTCTCATATAATCTAAAATTTGCATCTGCTATTTTTGTGATTTAATTCGGGTGTGTGTGATTTTAAACGGGTCTCTGAGGGAT
MSTRG.15896.1	3	31182028	31186555	+	CTCAGAGACCCGTTTAAAATCACACACACCCGAATTAAACCAATTGCAAATGGGTACTCCATCCAAGACCAAACCACAAAGTTATGGTCGAAGGATGGACACTTGCAAAGGAGAAAAGCAGCTGCTGTTTAAAGTGTCATACGGCACTTCCTATGGTCTTAGATTCCTCACCGGGACAAGTTGCAACTCATAATACATGAACAGAATTTAGATCTATATAAACTACAATATTATTGGATTAAGCCTCAGGAAGCCAGACAAATGTCGTCATTTGATAATCCGACGGTAATTCCAACAATATGCTAATCATCACAGGCTCAAAATCAT
MSTRG.15896.2	3	31183900	31188730	+	TCAAATAAATCAAATGTAATCACAGAGACCGGCTCTGTAGACCGATGGAGATGCAGTCCCAGGTTCCTATAAACATGTGAAACGTCGGAAACCAACTCGGTTTTGGCCTAATCAAAGCATCACCGGTCAAAGCCCTAGCTACAGGTGACGTGGCATCAGGCCTAAACAATCACAAAAATATCAGATGCAAATTTTAGATTATATGAGACAAAGCTACGCACAATCCCTCAGAGACCCGTTTAAAATCACACACAGCCGAATTAAACCAATTGCAAATGGGTACTCCATCCAAGACCAAACCACAAAGTTATGGTCGAAGGATGGACACTTGCAAAGGAGAAAAGCAGCTGCTGTTTAAAGTGTCATACGGCACTTCCTATGGTCTTAGATTCCTCACCG…
MSTRG.15896.3	3	31184135	31188730	+	CCGTTTAAAATCACACACAGCCGAATTAAACCAATTGCAAATGGGTACTCCATCCAAGACCAAACCACAAAGGTTATGGTCGAAGGATGGACACTTGCAAAGGAGAAAAGCAGCTGCTGTTTAAAGTGTCATACGGCACTTCCTATGGTCTTAGATTCCTCACCGGGACAAGTTGCAACTCATAATACATGAACAGAATTTAGATCTATATAAACTACAATATTATTGGATTAAGCCTCAGGAAGACAGACAAATGTCGTCATTTGATAATCCGACGGTAATTCCAACAATATGCTAATCATCACAGGCTCAAAATCATAGATGTAGGAAGCAGAAACAATTATAAAACACGCAAGATTGGATGAAAGAATATAA
MSTRG.15989.1	3	31814948	31816638	-	GTGTTAAGCTTTTTATCATTCTGGCATCGAGCTATTTTGCCGCAGGACCTCCCCTACAGTATCGTCACCGCAGTAGAGTTTAACCACCAAATTCGGGATGGATTGGTGTGGTTCCTCTACGCCTAGGACACCAGAATATCGAACCATGAACGAGGAAAGGCATGAGAGAAATATTGGCTAGTAATTGTGAAGCCCCAATTCTTGACTGGAAGGGAGTAAAGGCCCTTCCCCTTTGGAAGGCTGTGGGCGAGGAGGGATTCGAACCCCCGACACCGTGGTTCGTAGCCACGTGCTCTAATCCTCTGAGCTACAGGCCCACCCCGTCTCCACTGGATCTCTTCCCGGGGGTACCCCCCAAAAGGAACCTCCCTCTCCTCAGCCATTTCATTTCGGGTTAAG…
MSTRG.16012.6	3	31997920	32000674	-	TGCAGTGTTTAGTAGGAGGAAATGAATTAAAGGACAATTCAGGGGTTGGGTTGGTTGGGTCAGTGAAGAAATCAGCAAAACTGCAGTCCACAAGATACAATGAATTATGCTTACAAGGTGTTTGTGTTAATGACTGCAAGTTGACACTTCACAGCATGTCCTTTGCATTTTAACTACAAAAGGTCGTGTTCTATGCATGCTAACTCGTGCTCATCACTAGTTGATAGATTTGTGCAGTTATTTTTCCCTGATTATTATGTTATCTCACTATATGATGCAAAAATTTAAAGCTCATGTTATCTCATGATGTGATATGCTCTTTATACAATCTCTTAGTAGTTCTCCAAAGTGCCTCACCAATTTGTGACTGACATTTTTTCCCAATAAAATGCTATGCTG…
MSTRG.16101.1	3	32672005	32672365	-	GCGGCGGCGGAGGAGGAGGAGAAGTGGCCGGGGCGCTTGGGGGCGGTGGCGTGGGGGTGAGACATGAATCAGATGCCGAAGCGCATGGCGCGGCCGCACCGGCGGCGGCGGCGAGGCCCGGGGTAGGATGGGTGGTAGGTGGCGGCGCGCCGGGGTTTTGGGGGTGAGGCCGCCGCACGCCGGCGAGGAGGAGGTGGGGGAGTGGAGACTAGAGAGAGAGAGATCGGGTTGGGGGAGGAAGGGACGTGGAGCCCGTTCTTCTCGGTGACCCCGGG
MSTRG.16121.1	3	32782695	32783419	+	GGCACTACTACTCCGGCGATGGACTCGGGGAAGGAGAAGGGAGTAGCAAAGTAAATGGAGTAGTGGAGGTGGGGTTGTCGTGCCAGCGTCGTGCGCCCGCGCCGCCGCGCAGTGCGCACACAAGGTCGGCACGCCGTAAGCGAGGAAAGGCAAGGCCTCGCCGCAGGGATCGCGGGAACGCCGCCGGTTTCGTTTTGGCCCCCGCCATGCCTGCGTTGCCAGCACTCCAGCACAGCACCGACTCGACTCACACTGGGGGCGCCTAGTTTCCCGCAGGAAGAAGACGACGCGTTGTTTGGTTTCCTGCAGAAAACCGTGGGCCGACTCTAGCAAGGCCCTGAGAGAGGCATGCATAGCTGGCTCCAGCCCAAGAATGTGGGCCTCATATGCAGCCCAATG…
MSTRG.16232.1	3	33512938	33513648	-	ACCCCGTTCGGCGGGTTCGGCGGTGGCGGCGCCGGCGGCGTCACGCCATGAACCGTAGTATTACTGAGAGCTACGTACGATCTCATGCATCTACGTGCGCCGCGTGCGTATATACGCACGCGTGGTGCACGTGTAGTAGCTAGTGTCATCTTTTGCTTTTGAGTGTCGATCTCAGGTGAGTTGCATGCATGGTTGGGCAGGGAGGTTGGAGTTTGTAAAAGTTTGGGTTTGTGGCCTGATGGCAAGAGTCGAGTTTACTAGTAGCTTCTAGTAGTTGTGTGCTAAGTTAATTGTGTGTTGTTAAGTGCACGTGATGCATGCGAGATATGATGACTATCTTTAGTTAATGAATGGCGAAGTGGTGCAGCTTCGGCGTCGCGTCGTCCCTCCTGCTCTGCC…
MSTRG.16294.1	3	33879903	33883578	+	TCAATTCGATGAGTGGATCGAGCCGTTGCCGTCTTCCCGGAGCTCTACACCGTCGCCGGACCATCTTCTTCACCGTTGCCGCAGTCCAGACTTTCCCGCGTCTCGTTCAAGTGATTGCTTAAACGGTGAAGAAGTGATTTAGGTGCTGACTTTTTCCAGTTACAAGTTTTAGACTTAGCCTTTGAGTGATGCGGGTGATCGACTGCTTCTTCTAGGACTTGAACTTAATGGGGTAAACCCCTAGTCGGTGTGCTTGTGGATTGGAAAGACAAGCTTCCGCTGTTCTATTATTTATTTGGTCGGTCGGCCAATGTAACTAAAGTAGATGTAGTTTATAATCACTTTCATCTTATTTGTGTTTGCTATGTATAATCATGCTTGAGATGAAAGTGTGAATCT…
MSTRG.16369.1	3	34464228	34465279	+	TTTCTTCAATTTTTTTCCTTGCTGCGATTGGGAACGTGCCCTCGACATACAAAATTTGTGCCCAGTAAAGTTTGGGCCCACCTTATCTTCTCCACAACTCAAGCAAACCACATCCTCTCGTTTTTCTTCTTCCCAGCGGCCGGCCGGCGCGCGGCGGCGGCCCCTTCCCTTTCCTCAACCAAAGCTCGAGCTCCAGCAACCGGTCGACAGCAAGCACCCAACAGCTACCGCTCTCGACGAGCTCGACGGAGCCTCCTCTCTCACCGCACGCCGTTGTCTCCGTCTTGCATTAGTTGTTCTGATCCAACTTTCTCATCTCCTTTCCTCTACTTTCTTTCTTCATAGCGTGCAGCACAAGAGCCCACTCCGGCAAGCAGTGAGCACCACAAGATTGCTGTT…
MSTRG.16369.2	3	34464228	34465279	+	TTTCTTCAATTTTTTTCCTTGCTGCGATTGGGAACGTGCCCTCGACATACAAAATTTGTGCCCAGTAAAGTTTGGGCCCACCTTATCTTCTCCACAACTCAAGCAAACCACATCCTCTCGTTTTTCTTCTTCCCAGCGGCCGGCCGGCGCGCGGCGGCGGCCCCTTCCCTTTCCTCAACCAAAGCTCGAGCTCCAGCAACCGGTCGACAGCAAGCACCCAACAGCTACCGCTCTCGACGAGCTCGACGGAGCCTCCTCTCTCACCGCACGCCGTTGTCTCCGTCTTGCATTAGTTGTTCTGATCCAACTTTCTCATCTCCTTTCCTCTACTTTCTTTCTTCATAGCGTGCAGCACAAGAGCCCACTCCGGCAAGCAGTGAGCACCACAAGATTGCTGTT…
MSTRG.16370.1	3	34469117	34473226	-	GAAATCGAAAGGCATGACGCATCAGTATTAGTTTTTGGAAATTGCATGAACCCACATGTTTACACTCATGGAATTTAATTACAGGGACTGATTTTTGTCAAAACATTGTATGGTTAACCCCCAGCAGTGTACTTTAGTATTCCGGAGCTGCATGATAGAAATTAAGCTAACTTCTGCCCTTATTAGTATTACCTCCGAATGCATTTGGCACTTTGGCATTGGCATGTTGTAAGGAGTGCGGTTATCGATCCTGGAACAAACAGAACACGGTCAGTGGCTCGTCTCGTCCACTCGCCACTTCTAATCAACATTCTGTTGCCTACTCCATACTACTCCCTCCGTCCTATATTATAAGGCTTTTTAGATTATGCGACACATCTTAATACTATAAGATGTATT…
MSTRG.16508.1	3	35405882	35407263	-	ATTAGTTATAAAGAGTTAAAGACAGTACCTAACTACCTGGATTGGTGATATAATTGGAAGGTAGGAAGGATGATCTTGCTGCAACAAGAAGTGCGTGTCACATTAAATCGATTATGTTGCGTGTACAATAAACAGATGCTGTTTTCTTTCAATATATATAAATACCACCAAGATGGAAAATCAACCTATAGAGCATACAAATAGTTATGTTATTATATACTGTAATATGTTCAGAATAGCAAGTGTTTCTGAATTAAGTGATGGGAAAGCAATAAATCTGCTTGCAATCTGCAGCCCCTGGGCCGTTGGAGTGATTGTTGGAAGCTCACGCATTGAGAGAGTGGCAAATGGCCAAACGCTCAATCCATCCATGCTCACATCACTCAACACACGATGAGC…
MSTRG.16656.1	4	184813	185560	+	TAGTGGGAAGTCAAACTCCCGATCTCACAGTAAAGAGATGCTGATGCTAGCCAATCCAGCACAAACATGTTTTTGCACAATTATATACGAGTTACATATAAGTTACTTTGAAAGTTTTCCACCCAAAAAACTTGCGGCAGTTTTTTAGGTAGTCCCATAAGTCTATATTGTTGGCTACTTGGCTTGTTGCTTTTGGCTAGTTTTATACAGGTTTTTGGTTAGTTCATGCGGTAAGTCGCTTGGAAAAATTTTGATTGACTACTAAAAATTAAACTTTCAAAGTTCTGCATAATGAAGATAAGGCCACCCAAATTCAGCAGTCATGCAATTGATGAGCAATACTAGGGACAACCTTAGGAGCAAAAGATTATGGGCCAAAAAATATCAATCTGGGAAGAA…
MSTRG.16658.1	4	191822	192245	+	TCGATATCAAATGTGAATTCCAGGGGACAATTAAGAAGCTAAACATTTGGCTGTATTACGATGTAGATTTAACATTTAACTTTTTTAAAAAAAATAAAACATTGCAGTATGCTATATCAATCAGTAAACAGACAATATTGTCCCCTCATATAAAAAATACTACCTCCGTTTCAGGTTATAAGACATTCATTATATATGAATGTGAGTAATGCTAGAAAGTTTTATAATATGAAACGGAGGAAGTAGCAAACTGCCTAGATGCTATGACTGGGCAGCTGGTCATATGGCCCAAGGAAGAATGAACCAGCCAGCCACAATTCTCTGTTTTGCAGTCAATTATCGTGTTACCTATCCAATTTATTAGTAGGTTGTGG
MSTRG.16742.1	4	1434670	1436538	+	GGCCGGCCAAGCCGAGTCCGAGCCGCCGCCTAGCGCCGCCGATTCCGCCCTTCTCGGTCGACCTCGAGTCCGATTAGTTGAGGAGAAATACTCTCCTCCTTATCCTCTTCCTTTCCCCTAAAGTCTCAGAGACTAATTTCTCCCGGATAAACCAAATCGAGTCCGTTTGAGTTTATCTCTCCAAACTAACCTGAAGATTTTCCGGCTTCGATTCCTCTCGGTTGGAGCCCGATCTCTTCAATCCAACCTATATATAGCATCCCCTTGGCGTCCTCTTTCATTTGCCTCAACTCCCGAGCCCTCTCGTCCCTTGTAGTGTCGCCGCCGCGCCGCCCTAGCCGCCGCCGTCGCCGGTCGCCGCTCAGCCGCGCCGGCCACCGTTCGTCGTCGTCCGTCGCG…
MSTRG.16782.1	4	3283025	3287263	-	CCCTGCAGAATCGGGCAGAGTCAACGTGAAAAGACAACAACAACATTGTTTGATTAGCGCCTCGGCCATGGCTGATGTCTGTAGATTCTGACGGAAGGTTGGTTAGAGATTTGTATTACAGCATCTGATCTACTCCCTCCGTTTCACAATGTAAGTCATTCTAGCATTTCCCACATTTATATTGGTGTTAATGAATCTAGACATATATATCTATTTAGATTCATTAATATCAATATGAATGTGAAAAATGCTAGAATGACTTATATTGTGGAACGGAGGGAGTACAAAACTATCGATACAATACTGCATTGGGTTGCACCTTGATGTGCAGAGCATTACCGCTGCATCTCCACACATCATTCTCCACCTCTAAGCCGAAGAAACCGAGGGAGGAGGCTC…
MSTRG.16834.1	4	4891086	4893105	+	CCTGCGCAGCCGCCGCTTCCTCCGTTAAATCCGCCTCATCCGGAGCTCCGTTTGCAAAATTAGTTGAGGGGAAATATTCCTCTTATCCTCCTCTATCTTTACCCCTAAGAATTGGAGCAAACCGTTGAGTATTTTATCCGAATCGAACTCGTTTTTGAGTTTATCTCCAAAACCGAGTTTTTGATTTCCCGGATCGATTTCTTGCGGGAGGAGTCCGATCTCTTCAATCCAAGGCTATAAATAGGACCCCCTAGTCCTCCTCTTTCGTTTGCCCTCTTTCCCGTGCTCTCTCGTGCTCCGTAGCCTCGTCGCCGCGTCGCGCAAGCCGCCGTCGTCGCCGGTCAACGTGCAGCCGCGCTGCGCCGTCGCCCTAGCCGTCGCCGCTGCCTCCTCTCGCCG…
MSTRG.16836.1	4	4914288	4922112	-	GTGAAGGGTTCCGCAAAATTTCGTTTCACATTGTGAACGTCCTGAAAAAGTTGGCTTGTTTGGTGAAGCTAAGGTGCTTTTCGACAATGACAACGTGGAATAGTCTACACAATCACATCATGAATTGAAATATTAATTATTTGGATCTTTGTATTATTCTCCTAATTCTGTCCAGGTACATAGAATGATGTCACTAGCTTCAGTGCACGACATCAACTAATTAATAAATGTCAGGCTACTTTTTAAAATAATATTGCACATATAACTTTCATATTTCCTTACCTGTACATACAAGTGTAAATTAATTTTTGTGAAAACTATTATCAAACTATAGCAAAACAACGTATCCAACAAATTTCATCATAAAGGCACAAGCATCTTATTATTAGATTATCAATT…
MSTRG.16836.2	4	4914873	4922112	-	GGTTCCGCAAAATTTCGTTTCACATTGTGAACGTCCTGAAAAAGTTGGCTTGTTTGGTGAAGCTAAGGTGCTTTTCGACAATGACAACGTGGAATAGTCTACACAATCACATCATGAATTGAAATATTAATTATTTGGATCTTTGTATTATTCTCCTAATTCTGTCCAGGTACATAGAATGATGTCACTAGCTTCAGTGCACGACATCAACTAATTAATAAATGTCAGGCTACTTTTTAAAATAATATTGCACATATAACTTTCATATTTCCTTACCTGTACATACAAGTGTAAATTAATTTTTGTGAAAACTATTATCAAACTATAGCAAAACAACGTATCCAACAAATTTCATCATAAAGGCACAAGCATCTTATTATTAGATTATCAATTATATAT…
MSTRG.16845.2	4	5117266	5121861	-	GAAAATGAAAAGAGAAAGAGGCTGAACGTAATCTGAGTTACTGACTTACCAAGTGGAGAATCTTCCAGGACGAAGCCGTGCAGGAAGCCCAACTCGCAATTTTAATCCGATGCAGTCTGGTGCACTTTGAGTTGGTAAACAGTTAATCATCATCAGGGATAATCTTGTCTTGCTTGTTGTTTGCCACTTTTGTCGGATGTACTACAGTAGCTTCTTGGTTTATTTTGTTTTCTTGAATACATGGAGATCTGCATATTTTAATACTAATAAGAAGAAAACAATGAGGAAAAGAACCATGTACAACACACGCTAAGTTCCAAGAACCATGCGTTTATTTTTTCTTCTGTTACACAACATTTCTAGCTTGCACTTCGATATGGAATCGTAAGAATGGAAGAG…
MSTRG.16849.1	4	5163195	5165493	-	ATCTGTGACGGACACTAGTTGTGGCCCGACTGAGATAGGTCATCCATGACGGACTATAGTTTGACTAGTCGTCTGGGTTAAAGCTATCGGTGACAGGTTTTAATTAGGACCCGATTGAGATAGATTCATCCGTGACGGCTGTTTTCCCGATTGAGATAACTCTTCACATCTGTGACTTCTAGCCTGTGACGGACGCCGTATCCGATTGAGATGTGGCTTACCATCCGATTGAAATGATGGTATCCGTTCTAGTGACTTTTATTATGGGAGATAAGGCAAATGGTGTGTAAAGGGTTAGACTATATATGGTGAGCCCACCGTTGTAAATCTCAAAATTAGAATCGCATATACTTTACTGGTGGAAAAATTCCAAAATCCCCACTTTATTGGTTCCCTTCA…
MSTRG.16889.1	4	6052979	6053633	+	TTGGCGATATATATGCACTTCAAATTCGTAGTACCAAAGGATCCCAAAGTATGAAGTCTGCTCTTGTTACTGTACTCGTTGTTCTTCTTTTGATTACAAGTTCCACTGCTCTGGCAAGGAAGTTGGCTGCAGATGATGGACAGCAGAAAGCCGAGTCGCAGGCGAAATCGGAGGTTAACATCGATGGAAAGCCATCTTCTGGCTATGGTGAACATGTCTGCCCAAGAGACATGTATCCCAATTGCTTCCAAAGGATGAAGAAGCTCACTTCTTCTAATCACCTCGGATGAAAGGAGGATTTCATCACAAGGGGGAGGTTTGGGTTATACATGTAAATCATCTATATATTCCGGATGTGTGAGTGTGTCCATTCCATATCCTCCTATCTTCTGCTTAACT…
MSTRG.16890.1	4	6011652	6012572	+	AAGCAAAAGAAGATTCACTAAAAGTCACTCACCTCATCAGATCTGCACAGAATTCATTACCATGAAGCTGGGTGCCTTCCTTTTCGTCCTGCTGGTTTTCATCAACCTCTGCACCGGCATGCCGAGAAACATGGCGAAGGATGGATATCACAAAACGGATTTGGGACTGAAGGTGATGCGTAATTTGATGTCTGGAACAGATGGAAGAACTGGACCTCCTAGCAATGATCACCAGTGCCCACTTGGAACCTACCCTAACTGCCAAGGAGTTTCTCAGAGCAATCAACGAACAGAGCAAGATGTTGGAGGAAATTGATCAAATTTACTACACAGGTGATGCATGAACATATGTATGAGAGGACTATTATTTGTATTTTCTTGCAATGTAGACGAGACTTG…
MSTRG.16890.2	4	6011672	6012572	+	AAAGTCACTCACCTCATCAGATCTGCACAGAATTCATCAATATCAATTCGGGTGTTCTATTTATCTTATATTTCATGTATTTAACAAGGTTACCATGAAGCTGGGTGCCTTCCTTTTCGTCCTGCTGGTTTTCATCAACCTCTGCACCGGCATGCCGAGAAACATGGCGAAGGATGGATATCACAAAACGGATTTGGGACTGAAGGTGATGCGTAATTTGATGTCTGGAACAGATGGAAGAACTGGACCTCCTAGCAATGATCACCAGTGCCCACTTGGAACCTACCCTAACTGCCAAGGAGTTTCTCAGAGCAATCAACGAACAGAGCAAGATGTTGGAGGAAATTGATCAAATTTACTACACAGGTGATGCATGAACATATGTATGAGAGGACTATT…
MSTRG.16892.1	4	6085292	6089393	+	GCCGATCCAACCGAGGGAGGAAGCTCCAGCTCTCCCTCTCCACCTCTCTTTCGTCGCCGGCCGCCAAGAAGAGGGACATCGCCAACCGTTGTCGAGCCCTCTTCATCTCTAACTCATACTCGTTCCATTCTCATCTCACCATGACGAACAACTTTGGTTTTGATCCCATTCCATTTCATCTTCTACAGCAGCGGGAACGCGGCCATGTCATGGTCGCTCTAGAGCGCGCTCTGTGCACCGCCGCAGCGACATCATCGCCGTTCCCGCTTATCTGGACCAAGCCGGGCCAAGCTGTCGCGCCAGCGTCTTCGCCTCGACCTCCTCTCCATTTCCCCTCAAGAATCTCGAAGGATGGTGCTACGAGTGTGGAGATCGTCCACCATCTTCTCCACCTCCAGT…
MSTRG.16948.1	4	7873285	7876305	-	GCACATATACATACATATACAAAAAGATATGCCATGGTGTGGATGGAAATCGTGGAGGAATTCTGCATCTGCACTCTATTGACAGAGTTCTACTTATATAAACATTGCAAGGGATGCATCTTTCGGTAATTCACCATTGATAGGCATTGTACTAAACTACTAATACTATAATCTGCAGGTAATATATATCCATCTATTTTTTCCCTTCAAATCTACTAGACTTCAACATACAATTTTCTCAACCCCAGATATGTGGGTATATGCAGCTGATTTGCAATCACCAACCCCAGATATTTTAACCCTTATAGCTTAACTTTGAAGTCCATATGTTAGGCGCAGAGTGGTAAAGTGGTTTATGTCTATTTTGATCGAGCAGTTTGGCGAGCGGAGACGTGGAAT…
MSTRG.16948.2	4	7873336	7876305	-	AACGAAGGATGGCGCTTGACCGTGGATGAGGAGCGGATGTCCTGCTCAATGAGAACTACTGTGGATGCAGTTTTTCTTTCAGTTTTGGTGACTTCAGTGCTGCTATTTTATGAGATTTTCCATTGTTTGTGATCAGTAAGCAAGCATGTACTAATCAGTTGGTGGCACTGAGCATGGCTCTTTCTTTTTAGATCAGACTAGCAAAACTGCCCGTGTGCTGCAACGGGTGAAAAATTCCAATGACAATATATGTTTTTCATAAATAACCATGTGAATAATAATGTTTGTGTTGATTGTTGTAGCTAAGACATATCATAAGGAAAAATAGAACATCTTCCATTCTTTGCCCAAAAGAATTGGATTATTCATGTGACAGCATACATATAGGCCATGTTTAGA…
MSTRG.16948.4	4	7873571	7876305	-	AACGAAGGATGGCGCTTGACCGTGGATGAGGAGCGGATGTCCTGCTCAATGAGAACTACTGTGGATGCAGTTTTTCTTTCAGTTTTGGTGACTTCAGTGCTGCTATTTTATGAGATTTTCCATTGTTTGTGATCAGTAAGCAAGCATGTACTAATCAGTTGGTGGCACTGAGCATGGCTCTTTCTTTTTAGATCAGACTAGCAAAACTGCCCGTGTGCTGCAACGGGTGAAAAATTCCAATGACAATGCACATATACATACATATACAAAAAGATATGCCATGGTGTGGATGGAAATCGTGGAGGAATTCTGCATCTGCACTCTATTGACAGAGTTCTACTTATATAAACATTGCAAGGGATGCATCTTTCGGTAATTCACCATTGATAGGCATTGTAC…
MSTRG.16959.1	4	7938826	7943875	-	CAAGGCAAGGAGTCGCGGACCTGACCATGACCATTTTTTAAGTACATTTGCACAAAATTGAGAAGCACATGTACCCATTGATGTATAAATAAGAGGTTCGTAGCTCAATCCATATGAATATACTTTCTTGAAGAAGTTTCATAAGTATAACGATTTTTCTTCCACCAAGGAGATTTATAATGTAAATCTAATTTGCATCTTCTGCTAGAGAGCTTCCTCCAGTAGATGAGATTTACAGAATGTCCAGCACAGCGAGCCTGTCATGGGTCGACGAGCTGCTTCAGTGCTTCTATCCTTCAGCATGCAGCAAGTTAGATGTCGATCCTTGGTGAGCATTGACCATGCTTCTTTTTTCTTGTTTTGGTTAGATTAATTCAAATTGTTGGTACTCATATATAT…
MSTRG.16959.2	4	7938856	7943875	-	GGCACAATAAAATCACATGACATAAGCACCAGAGAGATGATGACCTTTTTGGCACGGGGGTACCAACCAAAAAGTGTTGGGTTGATTGTCGAAGCTGTCCAGTGTCTCTATACCATAGGTGAGAAAGAAATATGGATTTGCCCTTTTGCATGGTTTCGAAAGATGGAAAATTTGGGATGTTATTTTTAGCCATGTGGCTATGTAATTAATAATGTAATAACTCGTGATATCATTCTTTTCTTTAATATTAATCATATCTCATTTTATTTTTGATTGTTGAAACATATATATTCTTTTTATTGTTTACTTTACATTATTAAATGATTTCGTTGTGTTAGCACGGGCAAATGATTCAGTTTCATGCATAGACGGTAGACCTATTAATTTCTAATTTTCTAT…
MSTRG.16987.1	4	8685932	8690639	+	GAACTATCATTAAGCCATCCTTAAATAATAGTGAGTCATAAGTTATCCCAATAGTGTGCTAATGTTTCTAAGCATGGCTAAGCAATCATAACTAATATCTAGCTGAACCAATATATAAAGCCCAACTAGTCAAGTTATAATAACCCAAGTATCAAGGAATAAAGTAATCAATGCAAATTGGCCATAACAAAGGAATAAGTTCACACCACCCGGTGACATTCGAAAATAAATGCACAGTTGAAATAAATAGAGAATTTAAATATAGGATCAACATGCTCAAAGGATTGTGTTTAGG
MSTRG.16988.1	4	8686244	8686904	-	CTTGTCGTTTCCGTCGTTGCGAAGGTTCGTGAGTGCGTCAGGAGTGTTCAGAAGATTAATTGAAGACCGATTATTGCAACGAGCTCTCTAGTGCCCCGTAGCCTCGTCGCCGCGTCGTCCAACTCGCCGCCGCCGCCGGCCGAGCTTCGGCGAGGTCGCGCCGCCGCCCTTGCCGTCGCCGCCGCTTGCCGCCGCCGCCAAGAGGTGCGCCGAGGAGAGAGGAAGCCCGGCCGCCCGTCCTTCTTCGCCGCCGGTCGCCGTAGCTCGCCGCCGTCGGTCAACCCGAGCCGCCGCCCGTTCCCCGTCGTTGCCGGCCGTCGTCGGACGTCGTTTGTCGTTGT
MSTRG.17045.1	4	11091044	11092425	-	CTTCTATTGGTTGGTTGATTCTACTGAATCAGCGTCTCCTCCTTGAGCTGGGGTACCTGCTCCAAATGGAGCTGGAGCCCCTGCTCCACCTGATGTTGGGTGATTTTGCCCTCTTGTATTTTTCTTTTCTTCTCTAACTCTCTGGTTATGGTGGTTCTTCTTGCTAACTGGTTTTGGTCTCTACGAGGAAAATGAGGCTCGGTCAGGATGGAGTTCACACTGATATGGTTTTTGTGACAGGGACATGGTTGACTACTAGGTGACTCACCTACTAAGGTTTTACTGGTGGTCTCCCTGTTTGACACCTAAGCATGGTTTATTCGGTGGAGGCTCAGCATAATTTTTCACAGATTTGCAATTAAATAAAAACCTAGTGAAAAATATAATATTTGTAACTTT…
MSTRG.17046.1	4	11091045	11093781	+	CATAAGTAAATTCTTTATTTCTTCACATATACATTATACAGTGTTGTTGCATACATCAAATAATGCATCTCATACATTATTCATCTAAAATAGAAATAGTGAAAATTAAATAAAAATATTGGTGTGATCTGTGACCACACCTAATTGCTTTAGGAGATTTCAAATATAAGATTTAGGCAAAAGAGAAAATTTAGAGTTGCTTGATGTCACATATTTTGCAACCAAACCATTTCGGGGCACAAAATTAGTAACATTAGCCATCTCTTAGTAGCTTCCAAAACTATTTATTTCTTAGGTAAACTCTGAGTTTTTGGGCAATTGAAAATCAGTCCCTAAACTCAAAGTAATCTCCATATTTTTAAAGTCTATGGTACTATAATGCAAAAGTTACAAATATTA…
MSTRG.17064.1	4	11452471	11452773	-	GTGTTCCACAAACCCACAAGTCCAGGTCCAAGCCACAAGCCCATAGAGCCACAAGTCCAGGTGTTCCACAAACCCACAAGTCCAGCGCCCGTACATGCTTTTTTCACGGATCCGATTTTGTTCGGTTTTTCACTTTTCTCTAGCGCCAGCCCAGTAGGCCAGGCCAGAAGTCCAAGCCACAAGCCCATAAAGCTACAAGTCCAGGTGCGCCCACAAGTCCA
MSTRG.17078.1	4	12119498	12135007	+	TTCGAAACAAAAATCCCCTCCCAGGCAGCTCCCAAAATCCCCAATCCCAAACCCTAAATTTGCAAGGAGCCAGGCGGCGGCGTGCGTTGCAGCGGCACTCGGCAGGCGCGGCGTGCGTTGCGGCAGGCCGGCGGCGGGCGCGGCGTGCGGCGGCGGCGAGCCGGCGACCGCGGGGCAGCAAGCCAGGCAGGGGCAGCCGCCGGCTGGGCGCACCATTGCAGCCGCAGCGGCTGTCGGCCGAGCAGGCGCAGTGCGTCGGTGTCGCCGGCTCGTTGACTCAAGGGACGGGCCGCGCGACGCTGTGGCCTGTCCGCCTGTGGGGCGTGCCGGCGTGGGCGGCTGGACGCCGAGCCACCTTCCCCTTCCGCCGACGCCTGACGACCGAGCGGGCGCGCCGCC…
MSTRG.17078.3	4	12119529	12135007	+	CCAAAATCCCCAATCCCAAACCCTAAATTTGCAAGGAGCCAGGCGGCGGCGTGCGTTGCAGCGGCACTCGGCAGGCGCGGCGTGCGTTGCGGCAGGCCGGCGGCGGGCGCGGCGTGCGGCGGCGGCGAGCCGGCGACCGCGGGGCAGCAAGCCAGGCAGGGGCAGCCGCCGGCTGGGCGCACCATTGCAGCCGCAGCGGCTGTCGGCCGAGCAGGCGCAGTGCGTCGGTGTCGCCGGCTCGTTGACTCAAGGGACGGGCCGCGCGACGCTGTGGCCTGTCCGCCTGTGGGGCGTGCCGGCGTGGGCGGCTGGACGCCGAGCCACCTTCCCCTTCCGCCGACGCCTGACGACCGAGCGGGCGCGCCGCCTTCCCCTTCCGCCGGACCAGGCTCGAGCGAT…
MSTRG.17098.1	4	12627382	12630505	+	CTCTCTCTCTCCCTTATCCACACATTTTCTCCACCGCGAAAAAAAATGCCTTGGGCGACGCCGCTCTTGCGACGGCGGCGGAGGACCCGACGCCCTCGGGCGAGGCGGCGCTGGACGGCGGCTCAGCAATACGTGGCGGCGGCGGTGGTGCGGAGGCGAAGCGGCGAGGTGGTGCGGCGGCGCGTGGCGGCGACGGCTCAGCGGTGCGTGGCAGCGGCGGCGGCGGTGCGGAGGTGAAGCGGCGAGGTGGTGCGGCGGCGCGTGGCTGCGAGCGGCGGCGGCAGGCGTGGAGTTCTCAACGGCGCGCGGCGGTGCTGCGGTGCGGCGGCTCGACGCAGCGGTGAGGAGGCGAGGAGGAGGTGAACGGCGGCGCCGCGGCCTCCATCCCCGACCGCCGGG…
MSTRG.17098.4	4	12630506	12632512	+	CCGCATCCAGCTCCCCGCATGAGATCAACAAGCGGCGACTGGGCGCCAGAGCTGGTGTGCGGTGGCGCGGCTACGCGGCTAGGACAGCAGACAGCAGGAGCGATGTGGTAGGCGTAAGGCAAGCAGCAGCAGCGTCTACAATCACTTGTGACAGCCGTTTGGTGGCGGCAGTGGGCCCGCAGTGCGCGACAGAGCGAGGCGGCCGAGGGCGTGCGCCGGCGCCCACTCCCAGGATGGCAGTTGCCGCGTCGAGGGCGGTCGGGCGGCCGCGTCGAGGGCCGGCCGGCGCCCGCTCCTAGGAGGTCCACAACCGGCGGCCGCGACTCTTCTACGCAAAGCCCCGTGAGATCTCCGGCCGCCGCCATGGACGCCGTCGACTCAGTCGTCGACCCTCTACGC…
MSTRG.17125.1	4	13615185	13615914	+	CTGAGGAGACAGCAATTAAGGATTGGTGCTATGCCTACAAGACAAAACAACTAAAATAAAATATTTATTCGTCACTGCAGAAATCAAGTTAGCATGTTAATGCATAGGTCATTGATCTATTGTTAGAGGATAGATTTTTATGGACTTTCGTGATTCTATCACTGACCTAGGAGATTAGATCAAGTCCCCTAACAATACATTATTGCTTTCTGATACAGTGTAATTTGGACTTCTATAACAAAAAATGCATTGGAAGAATTGACTTTAGTTTTCAATAAGCCACCCACTATACATTGAATAAGACTGCATGACTATTTAGAAAGCTTCACAAACCGGTGAATGGAATAAAAGCCTCTGATTTTATGCTTTGACAAACAATATTTCAGGATTTAGGACTAT…
MSTRG.17149.1	4	14248864	14253126	-	GTTTTAGACTTAGTCTTTGAGTGATGCGGGTAATCGACTGCTTCTTCTAGTACTTGAACTTAATGGGGTAAACCCCTAGTCGGTGTGCTTGTGGATTGGGTAGACAAGCTTCCGCTGTTCTATATATTTATTTGGCCGGTCGGCCAATGTAACTAAAGTAGATGTAGTTTATAATCGCTTTCATCTTATTTGTGTTTGCTATGTATAATCATGCTTGAGATGAAAGTGTGAATCTAGTGCACATCCTGTGAACTAGATTCACATGAGTATGAGTTAAGAATATTTGAGATGTTATAGATCTTTAGCCATGATTGCTTAAACGGTGAAGAAGTGATTTAGGTGCTGACATTTTCCTGATTCAATTCTTGGAGCTGATTGAGCCATCGCCGTTCACCCGGA…
MSTRG.17173.1	4	15488614	15492044	+	CTAGGCCTCCCCCTCCCCGCCAAGAACGCCAACCCCGCCGGTGCCTACTACTCCGCTCCGATTCCCATCTAGCAAGCAGAGCAGGGATGGGAGGGGCGCCGTCGTCCTACTGCATCCCTGAATAATAATTCATTTGTTCCGCTATGGAGAAGCACCTGGCCCTTGCGTACATCAGGATCAAGCTAAGAAATTTGATCTTCTAGGGCTTGTGATGATGAAGAGACAGTGTGGTCAACCCATTCGGCAAGAGTGAACGAAATTATTTCGAGGAAGATCAGCATACTGCAGAATGCTCGGTTACTCACAAGGTATTTGTGGAATTGCCTCGTAAATTTTCTGCATGTTAGTGTTCTATTTTTTTCCGGCATAAGTGTGCATGGTCAAATTATAATTATCGGT…
MSTRG.17174.1	4	15515944	15519013	+	CAGCCAAAAAAAAATTGACGCCAAAAAAAAAACCTAGGCGCCGCCACCTCGTGCCCCCTTCCACCGCACGCGCCTCTCTCACCATCCACCGCACGCACCGCCGCCTCCTCCGCCAAATCCACCACGCGCCGCCTCCTCCTCCTCTCCCACCGCGCGCAGCCCCCTCGGTCTCACCCACACCACCGCACGCCGCCGTCCACCCAAATCGGTCGCCGCACCTCCACCAGCCGGCCGCCCACCCAAACCATCCCCTCCTCCCCACCTCCGACTCGACCCAATGCCTTCCCATCTCCTCCGCCGACTCCCCATCGCCTCCACCTCCGGTGCCTGCCTCCACCTCCTCTTCTGACATTAAGGAAGTCCCCTTATTCAGTGCTTTCGTGATGGATTTGGAGGGGA…
MSTRG.17235.1	4	17440624	17442969	-	GCAACCATAAAAAGGGCTAGCAGAGGTGCTGTAAAAGAAAATCAAGAACCTACAAGAACCATAAAAGAGATGATTTGTATTGTTTTTGGAACCTCGATACACCTACAAGAACCTTAGTTGCATCTAAGTTATGTAATTATTGCTATGTACTTGAAGAACTCCATTATATCTAAGTTGGACATTTATGTAATAGCTATTTGAGCTGATGGACAACTGCTATTTGTATCAGAATACTGCTATTGTGATACTGGTACTTGAAGGCTACTTGATGGATGAACAATAGTTATGAATAGTTTAATATTGTGTTATGCATGTGTGTAACTTACTAAAAATGATAATCTGTGTTGCAAAATTTGCGCGGTGGTTCCCTGAGCCAGAGAAGGTGTGTTTCGATTTGGG…
MSTRG.17308.1	4	18975798	18976310	-	CAGCAGCTGGAGCTCTCTCTCGCCTTGCTCCTGATCCATGGAGGAAGAAGCTTGCAATCGCGCGTTCGTACTACGTATTTCGGGCGGCGATCTCCTTCATGCGCTCGACGCGCTCCACCTCCTCGCGGGCGCGCTCCCAGATCGCCCGGGCGCGCGCGAACTCCCGCTCCGCGAGCTCCAGCTCCGCCCGCGCCATCTCCCTCACCCGCTCCGCGTACGCCCGGTGCGCCGACGCCTGCCTCATCTGGTCCGCCGTCTGCTGCCTCACCGCCCGCACGTCCACCACCGGCGGCGGCGGCGGCGGCGGCGACGGCGACGGCACGGCGGGCCGCCGGCTGCTGCCTCCTCGTCGTCGGCCCAATGCTCATCGACAGGTCCAGGTCCAGCGCCGCCGCGCCG…
MSTRG.17317.1	4	19025193	19038963	-	ACAGGCGGCGGCGCCAAGTAGGCAAGGAGATCGATGGGTGGTCACACCGATGGCGAAGCGGCGGTCCAACCAGTGGCAAGGCAGCGGTTAGACCAGTGGCGGACAAGCAGTCAGACCGGCAGCTATACTGCGGTGCGGCATCACGCATTCACGCCAACGAGCTTAGCTTTGTCTCTTCTCTTCCGCTGATTCTTGTGTTCTTCTTCTCTTCCTCGATCGTCGCTAGCTCTCGCAGATCGCAGCAGGAAAACCAGTGTCCGGTGAGCGTCCCA
MSTRG.17353.1	4	19610545	19612123	+	GAGGAGGGGAGGGGTTCGAGGAGCGGGTGAAGCGGCTGTTCGGGTCGAGGCTGTTCGACGACGTGCCGGGGTCGTCCTTCCCGGCGGCGTCGTGGTCGGTGGCGGCCGGGGACGTGGAGCGGCGGCGGTGGGCGAAGCCGTCGGAGGCCCGCGACGAGGAGGAGGCGAGGGAGGGGGCCGACGCCGCCGACCGCGGGGACACGCCCTGCGCCTCCGCGTTCTACGACGACAACGGGTGCCTCCGCGCGGGGACGCGGCGGCGGCGGCGGAGTAAGCAGGAGGAGTTCGAGGGCGACCTCGATGAAGAAGACGAGGAGGAGGAGGAGGAGGAGAAGGAGAGGGGTGGCGGCGGCGGCAAGCAGCAGCAGGAGGAGGACGAGGAGGAGGGGGTTAGGGTTT…
MSTRG.17367.1	4	19812114	19814687	-	CGGAGTACTGCATCGAGAAGACGGAGTTCGAGGAAAAGGACGACAAGGTGATCGTGCGCGGCAAGTTCGACGCCGGCTGCCTCCGCAACAAGATCTGCTGCAAGGCCGGCGGCAAGGTCGTCAAGGACATCAAGACCGTCGACGCTTGGCCGCCGCCCAAGGAGCAGGTGTGCAAGCTGGTGCCGTTCCCGGTGCCGTACCCAGCGCCGCCACCGCCGTCGTGCTGCCCGCCCAGTACCCAGCAGTGCTACCACTGCTGCCCCGAGCCGCCGCCGCCGCCGCCGAAGCCGAAGCCGTGCGAATGCACCTACTGCGGCGGCCACGGCGGCGGCTGCAACAAACCTGCAGTCCCGCCGTGCGCCGGCGGGTGTTCGATCAGCGATGGCGGCGCCTGTGGCG…
MSTRG.17424.2	4	20338833	20341183	+	GACTATGCTGGGGTTTTAACCCAACGTGACCGCCGTGCAGGTCGGCACACAGCGGGAAGTTCATAAAGCCACTGCCGTCGTTTGTTGCTGGCTCGCGCGGAGTTAGCTTCAGCTGGAGTTTCTTCTCCTCCCACTCGCGGAACTCGCTCCTCGCCCCTCGCCGCCGCTGCAGGGGATCCATGGCGGCGTCTGGCGTGAAGCGGCCACCGCGGCCGGCCCCGGCCTCCTCCGGCGGTTTGTGATTTTGCCCCTGCTTTTTTGAAATGAAGCAGTCGTCTGCCCCTGGTTTTGACAGAAGTTTGGTGGGCCCGAAATTTTAGAATTAAATGGTGAAACAAAATGTTATTATCATTTGTGAATGACCATTCTACCCTTCAATGAAAGAGGCAAATCCCCAAT…
MSTRG.17453.2	4	20485752	20487612	-	CTCGGCGGCGGCGGCGGAGGTCCCCTCCCGTCGGAGCTCGTCTCGGCGGTGGACGTCTACTACAGGGGGGCGCCCCTGCTCTCCCGTGTCGTGGAGACGCCCGCGTCGTCGCCGTGGTTCCTCGGCTCGCCGTTCCGGGTGGAGGCCGTGGAGTGCAAGAAGCCGGCGGCGGAGGCGGCGCTGTCTCCGGCGGAGCTGGAGCTGAGCTGGGTGGTCGTCGACCCTGCCCGCGGCCGAGCGGTGAACGTGTCCAGCCGGCGCGCCGTGGCGGTGGACCGGCACTGGTACACCGGCGAGACGCTGGTGAGGTTCGCGGTGGTGCTGGGCGGGTGCAAGTTCGAGACCACCGTGACCTGCTCCGAGGGGGCCGGCAACATCAGCGAGGTCAGCCTCGCCGTG…
MSTRG.17533.2	4	21496078	21498966	+	GCCTGCCTCCGGTCCCCCTGCTTACCCCGCCTACCTCCCCCATGATGCGGCGGCGGCGGTGGCGACGACGACGACGGTCGATGGGGTCATTTCCTCCCCACAGAGTGCTTATTGTCGCGGTCAGGTCCGTGCGATACGTTTGTTGCTGTTGTGCTGCTGTTCCCTTTACCATCAGCTCCTGTTCAGTTGCGGACCGCATCTTCTGTGCCTGTACATGTCAGCTAAGGTATAACAATTGGCCTCTGATTTCACCGCCGTTTGGGATCGCGTCCCTGACGCGGGAGTAGCCCTCCGTCTTGAGCAGGTGCTGCCCGCTCTCGGTGCCGGCAACGACGGCGGAGGCTGACCGCAGAGGTGGCCTACGGCTGCCGCCGGTGGTGGACATGGCCTGGCCGGAGT…
MSTRG.17533.3	4	21496304	21498966	+	GTCTGTGGCAGCTTGGGCGGTTCATCCGTGGTAAAGAGGGAAGGGGACGGCGTGGCATTTTCTGGATGCACTCGCATTTCCTCTTCGTCGTTGGCCGCGCCATTCCGTGCGATTTTTGCTCCGATATCAGCGGCTCCATTGTTTTGCCCCCCTGATTTGTGCTTATTGTCGCGGTCAGGTCCGTGCGATACGTTTGTTGCTGTTGTGCTGCTGTTCCCTTTACCATCAGCTCCTGTTCAGTTGCGGACCGCATCTTCTGTGCCTGTACATGTCAGCTAAGGTATAACAATTGGCCTCTGATTTCACCGCCGTTTGGGATCGCGTCCCTGACGCGGGAGTAGCCCTCCGTCTTGAGCAGGTGCTGCCCGCTCTCGGTGCCGGCAACGACGGCGGAGGCTG…
MSTRG.17534.1	4	21498040	21500768	-	GTACATTCAGTGAACGAACAGAGAACGATCGACTCCGGCCAGGCCATGTCCACCACCGGCGGCAGCCGTAGGCCACCTCTGCGGTCAGCCTCCGCCGTCGTTGCCGGCACCGAGAGCGGGCAGCACCTGCTCAAGACGGAGGGCTACTCCCGCGTCAGGGACGCGATCCCAAACGGCGGTGAAATCAGAGGCCAATTGTTATACCTTAGCTGACATGTACAGGCACAGAAGATGCGGTCCGCAACCTGCAGGGAAATAAGCCAGGCAATGACTGGACACACATCCTGTGATCCTGTCTTGGTGTTCGTCTCTTCTTTCTTTTTCTAACTCGTGTCCTGTATAAATGTGTCTGGTTCTCTGCTAATAACCCTGCCACAACAGTCTGATTTATCTCCGGCT…
MSTRG.17543.1	4	21620170	21620687	+	GCGTCCACCGCCGCGACGGGCGGCGCCCTCCCGGCCGCCCTCGAGGAGACGGGGTGGTGGACCGCGCGAACGCCGCGGAGGGGGTGGTGGGCCGGCCACCGGCGGACGACGACGACGGGGTAGTGGGCCGGCCACCGCCGGCGGCGGAGGAGGAGGAGGAAGGCGTCGAGGGTCGCCCCCCCGACGACGTCCTCGCCGGAGGAGGATGCGCCGCCGCCGCCACCCCCGCCCCGCCCCCCGCCGCCGACGTGCGGCGGGATCGGAACGGGGAGATGCTGGCCCGCCCCGGCCTCGACGACGACGACATTGCGGCGGCGGAGCCCCGGGGTAGGTAGGTGCGGGGCGGCGGCTAGGGTTTGGGCGAGCACGAGGTTGGTTTGCCGCGAGCTCGTGGGCTTC…
MSTRG.17577.1	4	21847765	21856573	-	GTGCAATTCAGCACATCTAACCACTGGCTAAATTCTGGGGTGAGGGTCATCCATATTAGCCCTGCACCCAGAATTAATTTTTGACACTGAAATCAGCCTACCAATTAACACCTATATAAATTTATGTACAATGCCCAATATTTCCTACCTCACCCCGGTAGGACAAGAATTTACAGTCCGTAATCCGTAATGTATATTCACAAAACAACACAAACCCTATTCTGCTCTTCACCAAATACATTACACCAGATTTAACTTACACCCA
MSTRG.17624.2	4	22310469	22311852	-	GCAATAAATTAGAGTCTCTGATGCGCTCATTTCAATAGCGTTGTCAGCGCTGTACGTTGCCGAAACGAATCGGGCAAAGATTCTGGCACTCGCCATCTCATATATGGCTTGTTGCATTCAACTTGTCCATACAGTTCCCTCTTATCAATTTTTTCTCGGTTGTTTTTTTAGAAGGTTATTTTCTCTCGGTTGTTCTAATGGATGTTCAGTCGAGATATGTTTTCTGAGTTAGTATTTTAACTTTCGGATTTTAAGTCGAAAGCGTTGATTGGTAATACGGTCTTCTATTAACTGAATCACTTTTTAACGAAAGGCAGATCAATCTGAGGAAGTTCTTCTCCTTCAATTTTTATCAACGACTCGCGCTGTTGGCAGATCAAGTTCTTCTCCTTCAGGATA…
MSTRG.17725.1	4	23092266	23093380	-	AAATAGCCCCTGCCGCCCACCTCTGGGACGGCAAGCTCGAAGCCGAGGCATGGGAGGAGCCGGATGAGGCCGGCGTTGCAGCCGGACCCGGACGACGCGCCGCCGGGCTGCGCCGCCGCGCCGGGGGCGGTGACCAGCAGCAGCGCAGCGGCGACGACGACGACGCAGGCGGCAACGACAGCTGAAGAAGCCATTGGTACT
MSTRG.17840.1	4	23980336	23981250	-	TCAGGGAAGACGTTTCTGACTCCTCGGCTCCAGGGCGTCCATGTCGGCCACCAAGACCTCAACCTGCCTCCGCCGCCGTCCTACACCGCCGCGGCCGCGTCTACATTGGCCGCGGTCTGCACGCTAGGAATGGTCCGGCGGAGTAGGCAAGCTCCGGCGGCGGCGGCGGGCATGGTCGGCGCCGCCCCCCGACCGGAGCGCCTCGAACAGCGCGGCGTAGGCGGCGGGTGACGGAGAAGCGCGCGCGCTGGGCGGTCGGAGTCGGCGAGCGCCGCGACGTCGGAATTGGCCGGCGGCGGGAGGATGTTGGAGAGCGCGAGGATGTGGGACCTCATCGTCTCCCACCAGGACGGGGTAGGCGCAGATGCGGACGCCGCCGACGAGTTCGAGGACGAGGCT…
MSTRG.17844.1	4	23983437	23987394	-	TGCTATAGATGAGAAAAGATTCAATTAGTTCATGACGAAGGTATCTATGAGAAAATGCTGCAATTCTCATATCACCTAATGATTGTTGTTTTTTCTAACCTATACTCCACATTATGTAAGATCCATTGTCCTCTGTCATTGCTACTTTTTTGTAAGTGTACATGATTGTACAAACAATTATGTGAGCAAACAGATTGTATTCACATTTAAATCTTGGTGATAGTCACAATGTGTACATGCATATGTGGGTATGCTTCTGACATAAAGTTCTTTTAGACAATGTTTATATATAATTCTTAAAAGTTACAACTGTAGATACTGTGGCTGTGTTTGTTTGGGTGTGTTGGGAACCAATCTCCTGTCCACGGAAAACGGAGTGGTCCATTAGCACGTGATTAA…
MSTRG.17844.2	4	23983787	23987394	-	TGCTATAGATGAGAAAAGATTCAATTAGTTCATGACGAAGGTATCTATGAGAAAATGCTGCAATTCTCATATCACCTAATGATTGTTGTTTTTTCTAACCTATACTCCACATTATGTAAGATCCATTGTCCTCTGTCATTGCTACTTTTTTGTAAGTGTACATGATTGTACAAACAATTATGTGAGCAAACAGATTGTATTCACATTTAAATCTTGGTGATAGTCACAATGTGTACATGCATATGTGGGTATGCTTCTGACATAAAGTTCTTTGAAGGAAAGAAAAAAGGGAGTGCAGGCTAGAATGCTAGATTATTCAGTACTAAAGTTTAAACATCACCGTCCAGGTACAGATCAAATCCTCTCCTTCTGTCCTGTATATATTGTATTGGAATTTAA…
MSTRG.17909.3	4	24454649	24456104	+	CCCAAACTGCAGCAGCTAGCTATCGCCAAACCCTAGCTATCCCCAAATCGTATCGACGGGCGACGGCGGCGGCGGCGACGGCGGCGGCGGCGGCGAGGTGGCTAGGGCAACGGCAAGGGCTCACGTGGTGGTGGCGGCGGTGGCTTCGGTTCCCGTGGCGGCTGCTGCTGCTGCGCGAGGTGGTGGCGGCGGCGGTGGCTGCGGTTCCCGTGGCGGCGGCTGCTGCTGCTTGAGGAGGTGGCGGCGGCGGTTGCTTCTGCTGCTTGAGGTTGTGGCGGCGGCTACGGCTGCAGCTGCTGCTTGAGGTGGCGGCGGCGGCTGGTGCAGACTGAGGCGGCGGCTATGGCTGCTGCTGTTGCTTGAGGCAGCGGCGGCGGCGGCTGGTGCTGATTGAGGCGG…
MSTRG.18084.1	4	25805856	25808289	+	AGGTAGCGAGCGTGGCGAGGTGGCGGCGGCGGCGAGGCGAGACAGCGGCGGAGGAGGCGAGGGGGCGGAGAGGCGAACGCGGCGGCGAGGCGAGTGGTGGGGGCGGAGGAGGCGAGGCGTAGAAGTCCAGCGACAGCTCGTGCCACACCGGCGGGCGCCTATTTCATCTGCCGGCAGCAGCGCCCACGCCCGCGCCACCCCGCCCTCCTTCCGCCGCTGCCACCACCTCCTCTTCCTCAGAAGGAGAGCTGATCGATGCTCTCGCGGTCTCTCCTCCCAGAGCTCTTGAGAATCATGGATGATTCCATGGATTCTAGTCGTCCTCGCCGACGGTGGCAGTCCGACGGACTAGCTAGGCCAGGATAATTCAGGATGGTGCCAGGTTAACGGGGCTTACAG…
MSTRG.18237.1	4	27238714	27241099	+	CTCACCGTCGCCGCCAAAACGGAACATTCTCCCAAGCCCCTCGTATCCGTCAGTTAATCCCCAATAATCTCTCTTGTATGGTAAAGTATATTGGTATCTCTTGTATGCACATCTTCGTTTTCATATCTTGTATAATCATGGATTCGTGGTGGCTGTGACGACTAGGTGAAATTCAAGCTCAACAGACCAAATCACAGGTCTCTCTCCAAGGCCTTTGGAGATGGGATCTGTATGCCGAGTTTCCGCTCAGCCGAGCCATCTATGATCCATGCTTACTCGCGCTTTGTTTGCCTATTTGGCTAGATTGTTTTTAACCCTTTGGCCAGATTGTTTTTTTTTCCGTTTTGTTCTGCTTGGTTTGGTTTATGTTCCAATTTCACGAGCGATGCTAATCTCGCA…
MSTRG.18251.1	4	27341284	27343783	-	CAAACCAACAGATCGAGCAAGGGAGTAAGTAGTACAGTTGGAGGATGGCCTTTGTCTCAAGAAGTTGGACGCACATATCTGACAAGTAGTAGCAGTAGTGGTAGTATGTTTTGAGTACCAGAAACTTCCTGCTGAGAGAGAGAGCGTCGGTCTGTAATAATAGTTTTTGCACTCTCCGTTCCCAAATCCTATCTCATCACGTATTCGCAATGTGACAATGTCGGATATTTCACCAATATTATCTGCAGAAAAGAACTTTTTTCGTCTCATTCACATGACCATATCTTGATAATTTAGGCCAATGCATCAGCATGTCATCTCGACAAACTGATACCACAAGGAATGCACGAAATGGCACTGTGAGGAGGGTAACTGTTTTAACAGTTCGAGTGGACGTCC…
MSTRG.18356.1	4	28229872	28230492	+	CAAAAGTATACGGCAGATGTTCTTCAATAATGTGGCTGTGGGATTTATTACTACTCCCTCCGTTTCATTATTAACACAATACTGGTTTCTATCTTAAATGCATAGATATGCAGCCCTCTCATGTGTATTCTCTATAAATATTTGCTAGAACATCGATTGATAGTAATTAAATCTTGTATTCTGTAGTAGGTACCTTAGAAAAAAAAACAAACGCCAAAACCCATTCCCCCGTAATCGTTCTAATTAAGACATCAAAGAAATAAAAGTAAAGTTTGTCCTATGTGTTCTCTTCTTTTCTTTTAAGGTAGATAAGTTGTCAGTGAGGGCATCCCTTCCAGAAGTCAGAAGGCTACACTTTGTCTCGTTCATTCATTTGGTCCAGATCGCTACATATAAATT…
MSTRG.18382.3	4	28575992	28577085	-	GAACGGTGTCGTGCCTCAACACTGCCAGATCGTCGGAGAAAATCTGCATGTGAACTCTCTGGCCTAGAGCGGCAGCAGGATCAAGAGGGGAAAAGAATTGCTTGTTTACTGTCATTGCACGAGTTTGCGTTCATAGACGCCGTTGCCTTCTGTTCTATGCCTGCGGCACATTACGAGAAGCGACAGCAATAATCGTTCGCGGGAAAGAAGCTGGGAGAAAAATGCCACTGATGTCTCCTCATAACCTGCTACTGTAGTTTTTGACGTAGAGCAAGGTCTTCTGAGCCCTAGAACTAAATCACCATGAGGGCAGCAACCGCAGCATGCATCTGGGAAGTGTTGCTGATAGTTGGAAAAACATCAACTCCTGTGCTTTCAATCCTGCCTAACATTTGCACT…
MSTRG.18466.1	4	29494375	29495343	-	CAGAATTACTCACTGAAGATAGCCTGAATGGGCAGAATTTGGGCTTCCCGCCACAGAGGCACTAACAAATTGCATACTTCGGCTGGTTTTAGCTGCAAGCACTATTTTCGTAATAGTGGTAAAAGAAATTTTCAAAACATGTGGTATGAGTAGGGAAAACATATACTATAAGATTGCAGCTCTAACTGATTTAAGATCTAGTAAGAGGAGTACCAAGTCTATTGAGCACTCGCCGTTTTTGTATACGAGTGACAAGGATTGTGATTCCTTCTCTGGCCAGCGATGACGCAGAAAATTCATCTGTAAAGTTCTGAAATCCTTAGAATATTGTATTGCTATGTGACGAAGGGACAAGCATCATAACTTAATCAGGGCATAATGAATTGCTTACAGTCTTCT…
MSTRG.18489.1	4	29666059	29667917	+	GGTAGTAGATGTCGCTTTGCTACATTAAACAATTAGGTCGAGTCGTTATATATGCCAATAGGGAGCCATGAGTCCATTCTGCGTTAGGAAGGCTAATGAAGACGTGAAGTAGAAGCTGTAGCAGACACCCTCTATCAATATGGCGTACGCTCAAGAAATTCAGCTCCAAATCAGAGGTGCCTCCACTGCTCCTCACCATCTTTAGTCTCCTCTCGTGTAACCCTTCCTTTCTGGTGCTTAATCTCGTGACAATGGTTTAAAACTTTTAAACGGCTCTCGGTTTTGCAAATTGCCCTCGTTTTCTCGATGTTTAGTTGGTGTGGTTTTCTGCTTCCGCTCTAATGAAGTTTGGAGTTTTGCGAGTGAAATGGACGAGAAAGACGGTATGTGCGTCTGAAA…
MSTRG.18525.1	4	30044589	30045245	+	AGTAATCGATCTCTCCTGATACACTATTTTGGTGAGCATATATACAGAGCTGGATGCGTATTAACGTACACACACTTGTACATCACCGGGGGCATATACCTTACCTGGAGTGTAGCCAAGCTAAGGAAGAGGGAGGCTGTTTCTCTGCTGCTCTCTGAACCTCTTTGAACACGCCACGCCTCGCCCGTGCCGGGAAATGCAGAGGCAGCTGAGCCTCTCGGCGATGCCGAGGCTGTACCAGGAGGAGGAGGACGGCGACGACCTGGAGGCGAAGCCGGAGAAGGCGCCGGCCGCCCGGCCGTCGGCGAAGGAGCGGTCCGTTCACCTCATACCGCTGCTCACCGCCCTCTGCTTCGTCATCCTCTTCCTCTTCTCTCATGACCCTTCTGCTTCCGAATG…
MSTRG.18687.1	4	31299285	31309252	+	TTGGGGGTGGACGACAGGTTCTGGAGCAAGAAATATACTAATGGTTTTTTCTCGCTAATATGAATTAATTTTCAAATATGCTCTGCTAGCTGGTTTTGATTTACTGATTTCGACAACTCTATTGATTATACCATAACTCGTTAGGTGATTATGTGTTGTTAAATTTTGATGCGGTTAAGACGATTATTTTGGTATAGGTCTACTTTTGGACACATAGAATACATTGGCAATACTTGTCAACCTGAAGGGAGTACTTAATATGAATGTTTTTTTATCCCGCATGCGCTCAGTTGTTTGCTTGACCATTACTATTTTTTTAAGTGACCGTATCCCGCTGGTTCATAGTACCAGGGATTTTTTTAGTTAAAGTTAACTCTTTTGGGGTGTGGCCAAATCACC…
MSTRG.18710.1	4	31429765	31430421	+	TCGGTTGGCTAGCATCGCTGGTGAGCGAGCAGCCCGCGCGGGTTCGATCCCTGGGATCATCATCCGCGCGTCTCACCGGGATTTATTCCCAAATAAATTTCCAGCTCTCCTGTGCCAGCGCCACAATAGTAGAGTGACGTCCTCGTCACGCACAAGGTTCTTAGGTGGCTTTGTGCATCTCATTAGCACGTGTGTGTATAGTTGATAGGTCTAGCATGCGTGTAGGGGTGTGTGTGTGTGCGTGGTGGAGTGCGTTTGCACGTATGTTCAGATAGTTGATAGTCTAGCATGCGTGCCAGCGCCACAATAGTAGAGTGACGTCCTCG
MSTRG.18802.2	4	32152779	32154401	+	GACCTTACTTGAACAGGATCTGTTCTATAGGCTCGTACCGTTGCATCCTTGACTAATAAGGAGGCAAGCACTCAAGCTTGGTTGATGACGCATGTCTGTTCTATAGGCTCGTACCGTTGCATCCTTGACTAATAAGGAGGCAAGCACTCAAGCTTGGTTGATGACGCATGACCTGTGGGCCAGAGCGTGATTAACGGCCGGATCATGTCACTGGCTGATTCGATCCCACGGCTGTAGAGGATCGTTCCTTGCCGGGCCTCGCTTGGCCAGGATGGCTCTCAGGTTGTCTGACAGGCTCCCA
MSTRG.18815.2	4	32240106	32243101	-	GGGAAAAAGGGTGGGCATACCAGTAGAATCGGCCAACCGGAGGTACAGGTTCTCAGCAATGGTGTTCCTGATGTCCCTCCACGCGTCGGCAAGCTCCCCTGTCCAAAGCAAACACCTTGGCTGGTTGGACATGGTGCCGGTAATTTGACCCTGTGAAGAATGTGGGTGAACAGAAGTTACAGCGTCAAACATACAGTAGCTTGCAAGCTTGTGGGAGATAGTAACCTGGTGGTCGTGTTCAAAAACAAAGTGGCGGAGATGTTGCCGACGATGGCGCGGCGAGGCGGGAGAGCGAGCGGCCGCCGGCCAGGACGGGGAGGCCGGATCGAGGATGCAGGCGGTGGCGGTTGCGCGAGCTCACGGAGCAGGCCA
MSTRG.18848.1	4	32478683	32479514	+	CTCACTTCACTCACTCGAAGCAGCGCAACGAAGGCGACGAGCTCACTTGGTTGCAGTTGCAGTAGTAGCTCTTGCTGTGCAGTGCAGTGCAGTGAGCGTTTGAGGAGAGGTAGCAGTAGTAGCTGTAGTTCAGCTTGTGGCAGCTCCCATGGCCAGCTACGCGGCGCAGCTCAAGGACATGTTCTTCGGCCTCGTCGAGCGCGTCACCGGCTACGGACGCGGCGAGGACAAGGACGTCGCTGCAGTGTAGATGAGCCCAGCAAGTTGGCATCTGAAGAGGTTGCAGTAAGCAGCGAAGAGGTTGTGATTGTACAGCGCAATGAGATCAGATCAAGAGGCGTAGATCCCTCCGTGTCAGGCGGGAAACAGCCAGGGATCAATGCGGCCGGTATCTAGAGG…
MSTRG.18876.4	4	32752491	32755017	+	GTTGACTGCCTCTCGTCTCGCCTCGTCTTCCCCGTGCGAGCGGCTGCCTACCTCCCCTTCTCGCTGCGCCCCCAACTTGCCGCGAAGCAGCGGTTGCTCCCCTCTCGTGCTCGCCGCCGGCTTGGCCCCGTCTCGCCTCGGCCGCCCATCCGCGCCTCCTCCGCGGGTCGCAGTCTGGATCAATTGGGACGGAGGGGGAGGACGCGCGCGAGGCGGGTGGACGCGGCTTCCGCTACTTTCATTTTTCCTTTGCTAGTGAAAGGAGGTATCACGCTTGGACCAAGGGCGGCTTCTCACAGCATGACTTAAAGTGGAAATGAATGCACATTTCATAAATGATTGCTTGATTTGCAGTTCTTGGAGCTGTGCACTATTATTTTGTCCAATTCCAGTACATTT…
MSTRG.18899.1	4	32893574	32897105	+	TTTTATCTTTGATTCCCAAACGCTGCGCGCAAGTCAAGCTTACAGAATTCCTGCCGGGGCGCCTTCTTTCTTATGCCAGCCAAGTAGCAATCAGAAAACCAATCAATCTTCCTTACACTACGACAATTCACTTGAACTACCAACATCATGAGTGACCCAGGCCGGTCGTATATGCGTCATTTCTCCTCATCCTTGTCTCTATTTGTTAATTGCTCGCTACCCGTAGTGGGCCTTGAGTAGATTTAAGCACGGGTTTCGAACCGTCTACTTTTCCTTATCCTTATGGGAATTTAAGAGAGAGATCACTCCACTGAGTAACCGAGAGAGAAGATTCAGGCAAGTATGCCGTACCCTATTTAAAATAGAGGCAACGAACCACCAATCCATTACGATGCCCGC…
MSTRG.18917.1	4	33080693	33086790	-	GGAAGGAAAAGTTGAAAATCCAGATAGGAACATATCATAATTCATAAGGCTTCTTAATAATGTTAAAGAGATAAGTGATGTACCTCCTGTTCCCTCTCTGATATATTGGCTTTGTTCTTCGTTGAAATTGTCCTTTCTGAGGATTTTTTTCTCCAAAGCCATGTTTTATTATCCATTAGTGAGATGCTAAATATCTATCAATATTCAACGCCGTTCTAAACTCCCTAGAAATTAATAAGAAATATAAATGTTAGTAAGATATATTCCCACCAAATTGTACAAAAGGTGGATACAGACAGAACATTTCCTTGGGTGCTATTCTATTAAGAAACTGAAATTGTGTGTATCAAGTCATCTTTGCAAAACTATCCCAAGCTAACATAATCTGAAAGCAAGTTG…
MSTRG.18917.3	4	33081015	33082510	-	CTTCTGTGTCAGCTCCAATAGTGGAAGCCCATTGACATTGAACCTATCACTTTGATCCAGAAGCGTCACCAACCGATGCAATTAAAACCAGCCGGTACAAAGGCATTTATGTGACTCAGGTACGTCCTCTCAGAAGTCAAAAGAACTGAAGTACTTAAACACCTCTAAAAACGAAATGCTTCTTCTTTGTCTCGACAATCTTTAGGGCCTACTATTTTGATGGCATTTACTATTTTGGACAACTCGAATATAGTAGTAAACCTTAAAACCTCTGAACGAAGTTTTATTGCTAACTGGAGTGAGGCCCAACCTCACAATATCTATTTAGACAGTATTTATGCAAATTGATTGCATCTAAATCTAGACAAATATACAATTCACAAGGAGGGCAAGAGAAGA…
MSTRG.19241.1	5	36446	38296	-	GTGCTCAAACCAGGCTGCTTTAGTTCAAGACGTCGCCTCTCACATCTACCTCAACTGAAAAATTGCTACAATTTGAATTCAAGACGTCGCCTCTCACATCTACCTCAACTGAAGTATGCAAATCTGTAACATGATATTAAATTGCTACCAGAGAGTTGCTTTACACGTTGACTGCTCGTAAGCTGTAACCGGTCAAACGAAATTTTGGGCGTTGTGGGGGTCTTGCAAAAAACTCGTGTTTACACATAATATCACATATACCTGACATCACGTTGTATTTATTACGTATAACCTCTTGTATTCCATGAAAAATACAAAAATTCCGCTTCCAGAGGTAGCGTTGTAAACGTAAAAGCCATAGGGGGTTTTCTGCAAAACGTCCTACACTAAACCCCCCTT…
MSTRG.19241.2	5	36570	38296	-	GTGTGGTTTTGTTTGCAGGTGCTCAAACCAGGCTGCTTTAGTTCAAGAGTTGCTTTACACGTTGACTGCTCGTAAGCTGTAACCGGTCAAACGAAATTTTGGGCGTTGTGGGGGTCTTGCAAAAAACTCGTGTTTACACATAATATCACATATACCTGACATCACGTTGTATTTATTACGTATAACCTCTTGTATTCCATGAAAAATACAAAAATTCCGCTTCCAGAGGTAGCGTTGTAAACGTAAAAGCCATAGGGGGTTTTCTGCAAAACGTCCTACACTAAACCCCCCTTCCCATCCCACCTCTCATCTCTCGGCGCGGATTCGACCGAAGGCCTGTGGCGGCAGCGGCTCTAGGCTATGGCTACGCGAAGGGTGGATCCAGCGGCGGCTCCCCTC…
MSTRG.19248.1	5	93473	93804	-	AGACGTCTATTTTTCAATCCAACAGAGACTCATAGTTATCAGGGTTAATAATTACATTCAATCGTAAAATGAAGTGATGCCAAACAATAGAAGAAAAATAAAGAATGCTTTCGGTAATAGGCAAAGGTAGCATTTATAGTCTCCTGCCAGTATGGTTGCAGCATACCTAGGGAAAGTATGTAGTGCAAACCACATATGTAGTGGAAATCTGGAAACTGCCGTTGGATCGAAAAATAGATGTACGA
MSTRG.19421.1	5	1464961	1467189	-	TTCACAACTGTGACCTCCCTTGCCTCCATCCCCTTTGACTTCATCTTCTTTTCAGGCTTGAAGCATGAAAAGCAGCTCATCTTCGTCAATGTATGAAATCTCTCTCAATCCCTGTTTCTTCCTTTTTGTCTCTTCTTACAATCGATAAGCCTCTGTTGTGCACAATGGGGGCAGCAAGGGTGAGAGTTTTATACAGGCTCCCCTTCTCCTTCCTTGCTAAAAAGATCCTGTATCCAAGTTACAGGTTCTTGTGCACTGCAACAAAAAAGTGATCCCTGTGAAGAAATGTGGATCTAGTCAGTAAAAAAAAAATGTGGTCAGATAAGAGGAGCATTTTCTTCATGCCTCTATGGAGGAGAATGGGAACCAAGAATAGAACATCCCTTTGTTTTTGGATCA…
MSTRG.19427.1	5	1522719	1523100	+	CACTACTCCTTAATTAACTAACTAGATTCTGCTGGATGGGTTGGTAGTTGATGATGTTGTGTTCACCAATCGACGAGCTCATCGAGAAATGGGGGAGTTTATATATGGTTCAATGCGTGTGGAATTCAGAGGAAAGCTGGGGCGGCTAATGATTTTGCGAGGAAATTGGGCGGGAGAACGTGTGGGTCAGGACCGACCACGGCAGTTAGTACAGTATGATTCATTGATGTGGCCGGTGCTCCCAGCGCCACGGCGTCGATCGATCGATCATTCCATCGCACGTTCCAACC
MSTRG.19499.1	5	2207523	2209617	+	CCCCCTCCGCCGCCGCCGGCATCCTCGCCGTCGCTGGAGGCATGGCGACACGGCGGCCTGAGAATCCCCCACCGCCGGATCCTGCGGATCGACATCCTCACATCCCTCCTCCGCCGACGAGATTCATATGCAAGCACATCATATCCCCTGGACTCTGAAGAATCTGCATGAAGCCATGTTCAGACTGAGAGGACCACAACAATGATCAATCTGCAAGTAGACTACAACGACAGTAGTAAAAGCAGCACATGTATATGAATCTGGCCGGAATTCATGGCCGGTCATTTCGACGTCGACGGATCGGCCGGCCGGCCGGCGGTGCATCACATGGACGGTGGCCGGAGGTAACGACGGCAGTGCCTAATCCCTTTTGCTTCCATGTCTTATTGTTTCAACACT…
MSTRG.19499.2	5	2207538	2209617	+	CCGGCATCCTCGCCGTCGCTGGAGGCATGGCGACACGGCGGCCTGAGAATCCCCCACCGCCGGATCCTGCGGATCGACATCCTCACATCCCTCCTCCGCCGACGAGGACCACAACAATGATCAATCTGCAAGTAGACTACAACGACAGTAGTAAAAGCAGCACATGTATATGAATCTGGCCGGAATTCATGGCCGGTCATTTCGACGTCGACGGATCGGCCGGCCGGCCGGCGGTGCATCACATGGACGGTGGCCGGAGGTAACGACGGCAGTGCCTAATCCCTTTTGCTTCCATGTCTTATTGTTTCAACACTCTGAGCTTACTGTCGCCTACTCACGTGAAGGCATATGTGATGCAAATTATACTATTAAACCTATTGTTTTTCAGGCCAACTGAAT…
MSTRG.19502.2	5	2226222	2227385	+	GGGGCGGGGGTGGTCGAGCATCCGGTTGGACCGCAACATCTCCACGGCGCCGGCAGTGTCCTCCGCGGCCGGAGCGACGGCCTTCCCTTTCCACGACGCCGCCGACGATGGAAAAACGCCACAGGCGCGAAGCGTGGTGGGCCTGCGCCGCGCGCGGGGCCGGGGTGGGTGGTGCAGCAGCAGCCGCAGTAGCAAGCGATGGTGGTGGACGGCTGGGACGGCCTCGTCGCCTGGCTGCGTGGCGAGTTCGCGGCGGCCAACGCCATCATCGACCTCCTCGCCCACATCCGCGACAACGTCGATCCCGCCGCCGCGCCGCCCGGGTTCGACGCCGTCGCCGCGGCCGTGCAGCGCAGGCGACACCACTGGGCCCCCGTCCTCCACCTCCAGCAAGATGAT…
MSTRG.19604.1	5	3283687	3287781	+	CCAGTGCCAATCCAACCGAGGGAGGAAGCTCCAGCTCTCCCTCTCCACCTCTCTTTCGTCGCCGGCCGCCAAGAAGAGGGACATCGCCAACCGTTGTCGAGCCCTCTTCATCTCTAACTCATACTCGTTCCATTCTCATCTCACCATGACGAACAACTTTGGTTTTGATCCCATTCCATTTCATCTTCTACAGCAGCGGGAACGCCGCCATGTCATGGTCGCTCTAGAGCGCGCTCTGTGCACCGCCGCAGCGACATCATCGCCGTTCCCGCTTATCTGGACCAAGCCGGGCCAAGCTGTCGCGCCAGCGTCTTCGCCTCGACCTCCTCTCCATTTCCCCTCAAGAATCTCGAAGGATGGTGCTACGAGTGTGGAGATCGTCCACCGTCTTCTCCACCT…
MSTRG.19618.1	5	3359951	3361541	-	GAAAGAAGCTAGAGTTGGAACGTGTCAATTGGCAGTAGTATATTATTTCAGTTTCGATCACAGAAAACTCAGGCAAGTCCCTCTCATTTGATCATGTTGATAGAGATAATTCTATTTCAACTTAAAAACCTATTTCATAAAAATATTTCTCCTAGTATTGCATCAATATATATTTTCTAGAATAATGATATGAACGATGATGATATGATTGACAAGCCGATGATGATGGAGATCATCGGGATACTAGTATGGTGGGTAGGGGGAGCTCAGGGATGAGATGATTGATGATGATGGCAGGTCAGGGCTCTCCCTACATACGGTGTATAAATATAAGGACTAATCACCCCATCATTCGTATCAGAGAACCGTATATACCGTGTCAACCATAGATCCGTCTTA…
MSTRG.19741.3	5	4922637	4926530	-	GGAATGCAAATCCATCAAGAAATTTGTCATGGTGAAGCTTCAGATTGAATATCAGGATTGAGAAGATTTTCAGGATTTTGATCTCTCACAAAATGTATCCCCAGAGCTGGTCTCCTGCCTAGGTAGCCGTCGTTATCCATTTCGTCGCACCATTACAAAAAATAATAATAAAGGTACCCTTTGGATGAGTTTCTGATTATTGCTACTTTGTACTAGTTGAAGAAACTCTTGGCTGTCTGAGCTTCCAAATCTCACAAATCGAACTGACTGATTCTTTTTAGATTAAGTTGATGTTTATCTCTCGATTAGACATTTTCATTAACAATTATGGAATATTGATATGCTCCTCATTGTATGATGACTCAATGATGATGCATTTTTATATTTTTGTTCTTCTGA…
MSTRG.19789.1	5	5750944	5752215	-	ATTAGATTGCAGCAAATTGTAGTGAGGTAGTAGTAATGTATGGTAGAAATAACTAACACGGACTTATCCCAAATTAATTCAACCTTTGGACTATCATAATTTTCAGTAGAATAGACCAAAATTTTACAGCAACATAAATCTAGGAACTCTGGAAATTACATCTCGCAGACAAAACTATCGACATCCAAGATCTACACTGCTCCATCAGAAATTTGTTTTTAAGTTGTCCAACCAATCCATAGGAGTCTAATGTTTAAATTTGTGGTTAGATGTATACGAGCAAAAGCTGGGTATTCAGCTTCGTCTAAAGAAATTATGAAACCCCTGGTGTCTGATTTTATTGATTCGTACAGATGAGAACAGGAAAAAGAACACTTTACAGTCACTCCCAGTAAGAAG…
MSTRG.19930.1	5	8460145	8475806	+	TTCTTCCTTCTTCCTCTACGTTGTCGTAGTGTCATCGATATGATGTTTGGGCCACCGCCGTCCGCCGGTGATAGCATTAATATCCCCGACATGCCAACCATTCGTACCATTTTCCCTTTCAAGTAACCCCACTTACGGCCTTACGGGCATCTGGAGCCGAACAAGCTATTGTGCGCATTATTCGTGAAGCATTTGAAGTCGTACATATCATATCCTTGCGGCGGAATGAATAATCGCAGGAGCGAGCTGGGAGGATCGGCGATGCAGAGCGTACCGCGGACATGGAGTCATCAGCGGTCTGATTCGACCATCAACGATGTCGCGATAACCCAGGCAGTGATCGGGAAGCTCGTCACCGGTGTGGGCTACCTGTCGCTGACGTGGTCGACGGTGGTCCTC…
MSTRG.19933.1	5	8481130	8482811	-	ATTTTGTGAGTTCTAGCTACTAGCCAAGAAGCATGGCTGAGGAAACCAGCAACGACAACCTGGTGGTTCAAGGCAACGAGATTGTTCCAAGCAATGGGGAAGCTCTAGCTGAGGAAGTTCAGGGTGATGAATTGGTCCTTGCGGAGGACTTAATTCAAGCACCACTCCGGGCCGCCTCCCGTCTTCTCTTCTCGAGCGGCTCCCGCGCCGCCTCTCCTTGTTGTCTCGTCGCGCGCCGGCGCCTCCTCTCGTCGCGCACCGGCGGCGGCGCCAGCGCCTCCCACCGCATCCGCCTGCTTCCCCTAAGGCACCGCATCCCCTTCCTTCCCAGTGCCGGCGCCGCCTCCCTTCCATCCTCGGTGCAGGCGCCTCCTCCCTTCATCCCCGCTGTACAGTGCT…
MSTRG.19935.1	5	8578686	8580181	-	ATTTGTGATGGAATCATCAAATGCAAGTAGCAGCAGTGCAAGTGTATGCAATGCGGGCATTGTAGCTTTGCCAGCATCACAACCAACCCTTGCAAATGTAGGAGATCCTACCACAAATGTGGGTGCAGTGGCAAGAGTAGAAGTTGCTGTTCTGTGATGATTGATGAACTAAGTATTGATGGACTGATGTTCTGTTGTTGTTCTCAAACCCATTTCCTGGAGAGATAGGCTGATAGCAGTATAGCACCTGAATTGTGTATACCTTATACCATTGTGTTTTGCTGTATTCTTTTAGAATATTTGTTATGCAAATTATATGAAGTTATAGAAGAATATATTTTGCTGTTGATACTAAACAATTAGTCTTGATATAATTGTGTTTTATGATGAATTGTTGAC…
MSTRG.19947.2	5	8861953	8863676	+	CCTAGCTCTCCCTCCTCCCCTCCGCCGCCGCCGCCGCCGCCGCCGCTTCGCCTCCTTCCTATGCTGCCTTCCGCGCGGAGCTCAGCTGCTCGTGGAGGCAGAGCCGTGCCCGTCTCATCCCCTGCCCGTGCAAGCAGCTAGGTAGGACGATTTGAGCGTGGTGTTAGGCCGAACCGCTGAAGGAAGATTGCTCCACTGTTGACTGCATTAGGATTCAATCCTTGCTGCTAAATGTATTGCTTATATTCAGCAATATAATGTTCAGCAGCAAGAACTGGATCTTAATATAGTCGATAGTGGAAGAACGGTAACATATGTGGTTTGCAGCAGGTGAGCAGGATGGGTGTGGATGATTGAATATCTCTGTTCAGTGTTTTCATCATCTGACTGAACACTGAA…
MSTRG.19964.1	5	9454533	9454968	-	GATGAAGAACGAGCATGCCGGTAAACTAAATTTGCTGCCAGCACTTCACCGGGCCTGCTTGCCATGCGGTGAGACATCCAAGCTGCACGCAGGAAGACTTGAACGAGCATCTCATACGGCCATAGGCTGCATGCAGCTTAATGCTTGACTTGACTAATGAAGTCCGATCCTTTCAGTCTCTCTCTCAAGGCTTTATACCAATCTCTCTCTTGGCTTCTTCGTTGGTGGTTTGGGTGGGATTGGGCATGGTATATTTCCGCGTCGACCTCGCGACGGTGCTCTTATCGTTCCGACCACCGCTGCAGCGCGCGTCCCA
MSTRG.19989.1	5	10894111	10895450	-	TTGAAGAAAAAGGATCCAGAAGGAGAAGACGTTTGGCTTATACCCCAGTTGAGCTGCCTGTGGGAGTGGAGCTGAAGCCATCGCTAGACCGTTAATTCCGCTGCTGTTTTTTTTCTTCGTTTTGTGTGTTAGCTTGTCGTTTCCGTCGTTGCGAAGGTTCGTGAGTGCGTCAGGAGTGTTCAGAAGATTAATTGAAGACCGATTATTGCAA
MSTRG.20047.1	5	12928010	12931553	+	ATTTGTACTTATTCAGTGTTTCAGTATGTTGTATGTAGAACTACAAATACAAATACAAGATATGGTTGATGATCTGTAATTCTTCTTCACTATATATTGTCTGTGTTGATCTTTTAGATTGCCCAATTTGGGATTATCAGAAAATGTTTCTAGATTATCAGAAAATGTCATGAAGCCTTATATGTTTCTAAATTATCAGAAAATTTCCTTCAAAAGAATATTATGAGAAAATGAAAGTGTTGTAAACATGTCTGCTTGTTTTCCATTGCCAGACAGACTCCATTTTGGATTTTATTAACCAATATAGTATGTATTGTCCTGGTTATTACAACAAATCACTTGTTGCTCTCAAGTGCGAGATTTAGCCATCAAAGCTAGATGGAGTAAAAAGATTTTGTT…
MSTRG.20065.2	5	13320137	13322409	-	ATCAAGATCAGTGACAGGATCCAACCAACCGGAACCTTTGAGTGTGCTGATGCCACTACCAGCACTAGCACCTGACAAGTGCAAGGCCAAGGCCAAACCCAAGACAAAGACTAAAGCCAAGGTAGCCACTAAGAAAAACAAGGAAGATAGCACTGATGCTACACCTTTGGCTCAAATCAAGCGAAAAAAAGTTGTTCCCGTGACTCCAGATAGTCCAGCAATGGGGACAAGAAGCAAAAAGAAGAAATCTCTAGATTTTAATTTATACTAAGCATGTGTTGAATTATTTTGGTACTGTAATATTTGGAAGTTAGCTTGGTACTGTAATATCTTGGAGTACTGCTCTAGTTAATTTGCATGTTAGGACTGTGTTAGTATGCACTGTGATGAGTGCTGATG…
MSTRG.20186.2	5	15931903	15933771	-	CACTCAAAGCTCGTGAGTCATGAATACACACTCCGCTGAGTGAACATTAGGAGTCATGTATCTTGCAGCGGGTGCAGGAGCACATGCCAAGTTCTGACAAGTACATGTAAAGTTCTTCTTTTATTGAACAACACTTGATTAGTGCTTACTAATCAGCCATGTAGAGTTATGTAATCAATCCTTTTGTTTTCCTTTTACTAGGTTTTTGAGACTTAGCCTGAGAGATGTTCCAATTATGAATAAGTTCATGATTTAAAACCGACCTGATGTATGGGAACTACTATAGAAGACGGTTCCAATTGTGAATAAGCTCATGATTTAAAACTGATCTGATGTATGGAACTACTATAGAAGTGTGGATTAATTAAAATTATTGGCAACTCAGGAGATGCAAATTAG…
MSTRG.20261.1	5	17131243	17132637	-	CTTCCAAAATTCTCCAAGTCTGAAAGAGAGCTCGATGATAAATCCATTCAGGACTTTCAGCGGGACATGTGCTACTTCATCCACCATGAGTGCGCACATCAGCTTGGGAAGTTTTTCGACAAGGAAGGAGTTTGGGGCCTGCCGGAGAACGAATCCCTATCTAACTGGAGCAGGAGATTGCTAGGGTTTTGTAATACATTCAAAAATGTTATGTCGTCCATCAAATTTTGTCAATGTACATATAGGTGCTTCGAAATTATATATATGTATATTATTCTGCTTCATATCACAAGCAACCAGCGGGAACCATAATATGCGGATATTACTGTTATGAGTTCCTAAGGGTTAATGGGAAATATTGCGCGAATTACGACGATGCATTTAAAAGGTATTACCAGC…
MSTRG.20286.1	5	17367494	17368013	+	TGTCCCCAGCTTTGCTTCAAGAATTGGTCAGGGATTTGGGGATTGCATTTGGCAAAAAAGGAAAAAATGGTAGAAAGTGCAGATTTGTGCCCATGACCTGCATAAATGTGCTCCGGTGGGTTCTACAGGGAAAGAAAGCTCAAGGCAAAGGGAATGTGAGAGAAGCTCAGAGCATCCTTTTCACAAATCACAAGGTGGTGTCCTACATCAAAATCACTCAAATTGCAAGGTATTCATCTTGTATTTTGCAAGAATTTAATGTTGATTTGTTCCAATGGCTTGCAATCCCGGAACACCATGGAGTGATGGAGGTATGCAACTTATACTATCACAATTAAACACCAAAAGATTTGCAACCCTCATTTATCTTCCAAAAAAATTGGAAAATGCAAAAGAAAT…
MSTRG.20314.1	5	17792942	17795129	-	ACTACCAAGCTGAGAGGAGAGCAACATGCAACAGACAGTAATCCTGTGGGTCTAGGGTTCAGCACTTCAAAACTGACGACCATTGTGAGAATACATAGGAGGTGCTAACTAAGATGATGATTGAAGGTGACAATCTAGAGAAGGTGCTGCAGGAATTGGAGGAGATGAAGAACTTCATCAAGACAATGCATAGCACTTATCATGCTATTAGGATTTAAAAAGAAAATTCATATAAGAGTTAGTTTGTAATCAATTTGTCTATATACTGAAATGACAATATTACAAGCAAACACAATGTGTAAAATGCCTCTGCTTCTTCCACCTTGACTTGCACTGCTTTTGCATCTCAATGACAGCCCGCGCACGAGCAGAACTCGACGGCAATCCACGACAACGCAC…
MSTRG.20330.4	5	17955565	17957187	+	AAGCATCTATATATTTCCAAAGCTATCAATTCAGGCTAAAGATGAAGAGACTATTATACCAATAAACATGACTTACAATAGGATGCATTACAATTAAGCAATTATTTAACTTGAAAAATCAGGAGCCAATGCCTTGCCTTCCTGCTTTCTCCAACAACCTTCACCCTGCACATCTTTGATTCTTCAGAGAAGCAATCAAGCTTCTCCCATCAGAGGACTCACAGTCCTGCAGGTACTCCTCCACCTCAGCAGCAAGGGTAGATGGTGACTGAGCGCCGCCGTGGCGGTGTGCAGATGAGCATCAGCACCAAGGCGATGATCGCAGCGACGAGAAGCCCCATGAGGTTGAATGCGGCCTCCTCTTCGGACTCCTCGGTGCAGCACACCTTGCCCATGTCA…
MSTRG.20330.5	5	17955565	17957187	+	AAGCATCTATATATTTCCAAAGCTATCAATTCAGGCTAAAGATGAAGAGACTATTATACCAATAAACATGACTTACAATAGGATGCATTACAATTAAGCAATTATTTAACTTGAAAAATCAGGAGCCAATGCCTTGCCTTCCTGCTTTCTCCAACAACCTTCACCCTGCACATCTTTGATTCTTCAGAGAAGCAATCAAGCTTCTCCCATCAGAGGACTCACAGTCCTGCAGGTACTCCTCCACCTCAGCAGCAAGGGTAGATGGTGACTGAGCGCCGCCGTGGCGGTGTGCAGATGAGCATCAGCACCAAGGCGATGATCGCAGCGACGAGAAGCCCCATGAGGTTGAATGCGGCCTCCTCTTCGGACTCCTCGGTGCAGCACACCTTGCCCATGTCA…
MSTRG.20341.5	5	18037965	18039515	-	CCTACCATGTGCTTCGTTAGGCAACTATCATTCAAACCGACAAGCCCCACAGCATTTGTGCCGCAAAGGATTTAGTACTGCTGGTTCATGAGTTCGAGGTTGATATGTCAAATATGCTAAGTGGATACAATTATTGTTTATCTGGAGTTCCGCGACCACATACTGCAAGGTGCAGTGCTGATGTGACAAACTACTTTTTCCGTGACCTCATCTGTTGATAACCCAAGATCAAACGCATTTCAAAGCCTTCATGATGCTTGCCTATAGGCATGCTTGATGAGAGGACTCCTTTGGATGTCTGGCGTCACCTTTTAGCTGCTGCTAGAATGGATAAGATGGATTAGACATTCCATTGACTAGTTGAAATGAGGTCCATTACCAATAGTAGTTCTGGCCCCG…
MSTRG.20343.1	5	18145108	18147695	+	GCTGTGCTGGCCCACCTGCAGCCTCCTTTTTCACCCCGTGCGTCTACCCTTCCTGCGAGACGACGCCCCAATCTCCCCCCACTCCCGTGTGCTCGCATCGCCGCCTTCCCGCGCCAGGCCGGAGAGGCGACAGGCCGCCGCGCCTCGCCGTTGGATTGGGACCGGGCGGCCGCCTCGCCGCTTTGCCTCCGTCGACCGCGTCAGGCCGCCGGCGTGAGCTAGCTGGGAGCTGCCGCCGCGCCAGGGCGGAGAGGCGCCAGGCCGCCGCGCCGCCGCGAGTGGGGAGGGGACAGGGCGGCCGCCTCGCCGCTTCGCCTCCCTCGACCGCGTCAGGCCGCCGCCGTGAGCTAGCTGGGAGCCGCCGCCGCGCCAGGGCGGAGAGGCGCCAGACCGCCGCGC…
MSTRG.20344.1	5	18146431	18147746	-	GACAGTGCACAGCCTAAGGTAGAGAACAAACAGCTAAACTGCTGCTGCTGCAATTTTGGAGATACAGAGCAAACAACTAAACAGCTAAACAGCAATTTTGGAGAACAAACAGCTACACAGCTGCGAACACCATAGCCTCCATCGGCACCCCGCTGCTTTAGTTGAGCCCGCACGCGGACAAAAAAAAAATCCCCGTTCTCATCCCTGTAGCGGAGACGTACTGGCGGGAGACGACGCCCCCAATTCCTCCTTGCGCGCGTCCGAACGTCGCCGCGAGCCAGTGGGGAGAGTCGCCGCTGAATGCAGGAGAGTCGCCGCCACCGTGACCGGAGAGGTGACAGGCCGATGAGCTCGCCGCGAGTGGGGATGGGGTCGCGCGGCTGCCGCGTGAGGCCAGGG…
MSTRG.20344.2	5	18146512	18147746	-	TGCACAGCCTAAGGTAGAGAACAAACAGCTAAACTGCTGCTGCTGCAATTTTGGAGATACAGAGCACTGCTTTAGTTGAGCCCGCACGCGGACAAAAAAAAAATCCCCGTTCTCATCCCTGTAGCGGAGACGTACTGGCGGGAGACGACGCCCCCAATTCCTCCTTGCGCGCGTCCGAACGTCGCCGCGAGCCAGTGGGGAGAGTCGCCGCTGAATGCAGGAGAGTCGCCGCCACCGTGACCGGAGAGGTGACAGGCCGATGAGCTCGCCGCGAGTGGGGATGGGGTCGCGCGGCTGCCGCGTGAGGCCAGGGCCCTGGCCCTGCCGTGCCGCCGCGTGGAGGCGGCCGTCCGCCGGGCCTACACGCGGCCGGCCGGAGGCGTGTGGAGGCGGCCGTCC…
MSTRG.20353.1	5	18307180	18307993	-	CATTGCTGCGCTCTGTTGCTGCTGGCTCTGCGAGCTGTGCTGCGACTGAAGAAGGGTTACCCGAGGTTGGATTCGGAGCAGCAGGCAGGGAAGAAGAAGGGACGCTGCTGTGGATCATCTTGCCGCCGTTCAACTAAACGTGGGGAGACGAGCTTTATTGAAGGATACCAACACCAAGCAACCGAAACAACTTGAAGCTATCGCTAGCTTAGCTGCAGCTCATGCAATAAGCTAATTAGAAGCTAGCACAAAGTATACGTAGTAACAGCAATTCTCTGATCTCGATGGAGAACAACAAGAACAGCCAGCTGCAGCCTCCTCCA
MSTRG.20354.1	5	18293348	18294504	-	CATCGCCGCACTATGCTGCTGCTGGCTGTGTGACCTTTGCTGCGATTAGAGGAAGGGAAACAGATGAGATTAAAAGATGCCTTGATATTATATGTGGATAGTATTTCTACATGGGTGTGCTGAAAAGAGGATCTTTGGAGCAGAGAATTGAATACAACGAAATGTTGTTGCAGAAAGTATACATCCCGTAATTTCTGCGTATATTTTCGATATATATATAGCGCGGAATAATGAATAATGATATGCGTGAAGTATCTATGTAATTCATTAATTACATAGTGTGCTCGTTTTGATTTGTATCCATTTTTCAGCTCATTTATTTTGACCCATATAAAAATGTATAGATAATCTGATTCCTCAATTGATGAGTTAATCTTTCCTTGGCTCCAGATGTGTGTA…
MSTRG.20386.1	5	18759689	18760202	-	GTATTGTTGATCAACCGTGCCTTGCTGCTCAGACTTCCAGCCTTCCAGCCTTCCTGATCCAGTCAATCTTACAGAGGATTAACCACAGTTTGTGTTGCATTGGTTATCACCGGAGACCTTAGGACTTAAGCCTTGATGACATTACCAGCACAGTACCGATTTCCGAAATGGATGGCCAGGTTGCTGGTAAGTGATTGCACTTCTGCTTCCTATCTACATACAATCAACAGAACAGTTGGTGATTCTTCTATGCAGATAGGGAAAAAAAATGAATCAAAGAAGTTGGGCAAAAGCTACAACAATCTACTTCCAACTAGTGATCATTTTAAAGCTCCAAACTTGAACTGAAGCAGCAAAATGATTACCGGTTGCTTACATGGAGAATGAATTTCATTAACA…
MSTRG.20426.1	5	19131060	19131447	-	CTTTTTTGTGCTAGTGATGAATTTGATTATCATAGTGAGCAGAGCACCAGTCGAAAAATGTTTGCTGCTAATATAACAAGGAGAATTAACTGCACTGGTGTTTAACGAGAATGTAGCTTCATATGGACATAACAGCTTAGCTGGCGGCAAGAAAGCTGTAGGTATGCAGACGTTATTTGCCACAAGAGTAAAAGTATGAGTATTGACTCTACTGAAGTAGCCTTGATCTAGTTAACGGTTGCAGCACACTGGCGTAGTGTCATTTATGTACCATTGTACCTA
MSTRG.20440.4	5	19336546	19340455	+	GCAGCAGCATTGCTGGTGGCTGGCCCAATCCCCTCTCTCTCCCACGCCTCGCCCTCCCAAATTCCCCATCGCTTCCTCCTCCCAAATTCCCCGCTGCTTCCTCGCAGATCTAATTGGCGCTGCTGCCTCCCCACGGAGCTCCATCTCGCGAAGCTACTTGGCGCCGCCACCGCGGTGTTCCGCCCCGTCGAGCTCGCGGGGCTGGCCGGCGCCCTTGCCACCTTGCCGTCCAGCTCGCAGAGCTGCTCGGCGCTGCAGCGGCGTTCCATCCCGTCGGCCTCGCGGAACCAGCCGGCGCCATCGCCACCTTTCTGTCTGGCTGCTCAGCGGCGCCGCCCCCGCGGTATTGCACCCCGTCGAGCTCGCGCAGCTGGCCGGCGCCATTGCCACCTTGCCGTC…
MSTRG.20516.1	5	20085046	20085532	+	GAGGATTCGCATCGTCGACAATGGCGGCTGCAGCGGTGGCTGACGAAAATGGGTCGCCCAAGAAGACGAAGCAGGGTGGCTTCAAGACATTGCCATTCATACTAGGAACGAGGTGTGCGACAGGTTCGCCACGGCCGGATTCAACGCGAACATGATCACGTACCTGACACAGCAGCTGCACCTGCCGCTGGTGGAGGCCTCGAACCTCCTCACCAACTTCACCGGCACGGCGGCGTTCACCCCGGTGCTGGGCGCGATCGCCGCCGACTCCTTCGCCGGCCGCTTCTGGACCATCGCCGGCGGCGGCGTGCTGTACCAGATCGGCATGCTCGGCCTCGTCGTGTCCGCTCTCG
MSTRG.20565.1	5	20658752	20661104	-	GGTGAATGACTCGGTGATAATTCAGGAGAGCACTGACGACAACGAGGGATTGGAAGAGGCGGAGGTGGCAAAGTGTAATGGTTGATATTCCGGCGACAAGGCTGCATCTGCAGGACCACTACCAGTCGTCGCCCTACTGTGTCAAGAAGAAGACAGGGGGGTGACCGGGAGAGAGAGTAGGGGTAGATCAGGGAAGAAGAGATAGCAAGGGGATGACTACATTGTCACTTTATTTTTAATTTTTGTTTTAATGACTGGACTGTCACACGGAAGTCGTGTTAGTAAAATAAAAATAAAAAAAAAAACACCCTCGGAACAGTCAAGGGAGTCGTTTTGCATAGTTTTAATAGTTAGGATGGTCGTTATACTCGATTTTGTGATAGAGGGACATGAATCACA…
MSTRG.20602.1	5	20989120	20989783	+	TGCAATTTACAGCGGCGCAAGATGGATTGTTTTGCAAATTGCCGGGGAAACGGCCGTGCCGCAGCCGGGGAAACGCCAAACCCGCCGCCGCCGCCGCCGCCGTCGTCCAACCAGAATCTTCCCTACACGCTGATTCAAACACCGGCCGCCCCTTCCCTCCACGCAGGGGGAGCTCCGCGATTACGCTAGAGTCAGTGTGACCTACTGCTCGAGTTCCCCTCCCGAATGCCGCCGCCGCCACCACCACCAATGAGAGGCTGCGACGAGCTCTCCTCGCGCCCGGAAGAGACGGAGGGAGGGGAGCAAGATCAGCATTGCTACGCGGTGGGGCGCAGGAGTCCCGAATCCGAGCGGCATCGAGTTGGTGTTGAGAGTTTCAGAAGTTCAGAATATTCAGAG…
MSTRG.20626.2	5	21232648	21233095	-	GCCAACCCCCGACGGCGCCCCATCTCCACGCGTGGATGGCGGGCCGGCGCGCGGTGCAAGGCTGACGACGCGGCGTGGAGACGGTGGATCCGACGCCGCCGCGGCCGGATCCGGCCTCCCCGCGGTTGGATCCGGCGGATCCACGCCGGATCTGGCCGGCGGCGGCGGCTGGCGGCTGGCGGCCGCCGGCAAAGGAGGCCGACGCGTGCCGAGGACGCGGTGGCGACGGCGAGGCCACGGTGGCGGAGGCGGTGGAGGATGGCGCGGGGAGACGCGGCTGGAGGCTGACAAAAAGTCTTGTGCTCGCCCCCGCGTCGCCCACGCGTGGGCGAATCGGGGGGAAACCCTAGCGCCTCCGTCGCCACTCTCTCCTCCTCTCCCTCCCCTCGCCGCCGCCGG…
MSTRG.20635.1	5	21347081	21351482	-	GTCTATAAGGAGGCTAAGAACAACCATTGCTATCGGATATAATCAGATGGAGTTTCTGCCACTCAATTCTAGCCCTGAATACTACCGACTGTGTTGGTGAGACGATGAATAGTGCAAACTTCATATATAGTGTAAATATGTAAACTATCACAGGATATGTAAATAGATGTATGATATTTATTCACATCACCCTGAGTAATATTTTACTCTTAGGTTTAATCATGAGTATATTTTTACTTGAATTGGCACAATTTTGGGACAGAGGGACTATCATATTCAAGATAAATTTATACATGACATTTATATATTTTTCAAATAAATATTTTTAAATTTAGAAAAAAATTTGGCATAAAAAATCAAACTTGATAGTTTCCCACATTGTAGTACCAATACTCATCC…
MSTRG.20642.1	5	21451772	21454359	-	ATGGCACTTGGTCTTCTCTCCTCCCTCAAAATCCATGCACGAGTAGGGAATTTGTCATCGAAGGATCTGTTTGGAATGCAGGTACTGCATAAGTTTTAGCGGGCAAATCACTGACCATATATGCCATCAATGAAATGCATCAGAGAGACTTGCCATCAATAAAGTTTCCCTGCACATGCACAAGTTGTAAGTTTTTTTGTCAATGTTCTTTTTATTGTACTATTGGCCATTTTACCTGAACATTCGCGGCAACCCAAAACTACAAATATCGCATGTTTAACATCTTTGATCTATCAAAATCATTACAAACTCCCCATTGCCCAAAACCATGCTGGTGAAATGTGTACAAGTGAACATGTTGATGAGTCAGCACTGCTTAGCACATAATTATAAGTTTTG…
MSTRG.20670.2	5	21640729	21641859	-	CCGCCGACCCGCGCCAGGTCGGCGCCGGCAAGAGCAAGGGCAAGCATCGCGGCTGACACAACCCCTCTCACCTCGAGCGCGTACGTGCATGACGTCGCCGCCGGCCGGAGCCGAGCTAGCTGACCTGGCCGCCGTGGTCGCCATGACGCTCTAGCTAATCAATTATTCCAAATTAAAGCTTAGACCTTATCTCCAGTACTCCAATCGTCGCCGAGCTAGCTTCTACTGCATGCGTCTTCGTGTTCTTTCTTCTCTTATCTGTGTGTGTGTGTGTGTGACAGTGTGAGTTGATCAAAAAACGGAATTATCACGTAGACCTGTTCTTCCATGGATCAATTGGGTGGTGCCAATGGAACGGGTCTAGGTAATAATTTCGCGTGCGTTTAATTACTGCGTTGT…
MSTRG.20707.2	5	22033343	22038865	-	CTGACAATGAAAATCTTGGACTGTTGAAGTCATATGCTTGGAGGATGATCCCCTGGTCAACAACGTAGTAATATGCCCGTGCATCTTGTTATTTAGATACAGATCTTAGCTAGGATTTGGGATGAAAGAAAAAAGGATGTGTCACATGTATAAGGGTCACAGAGGACCAATTAGAACAATCAGATTTATATTCCGGGGATTCATGTATTCTGGACAGCTGGGGATTCATGTATTCTGGACAAAAAAAATGTTTAAATCTGCAAATATTATTTTATACCATATTTTGAAATTAGATAGGATGTGAAACTTCCTGCTACTACTGGTGTTTCAATAATCTGTATTGGCAATACAGTTGTTCTCATGGAATATGTTTGCATTTATTCATATAATCTCTTGGTG…
MSTRG.20803.1	5	22904354	22906262	-	CTGTGGTTACTGTGGCTATGCATTGAACCTGAGCTCCTCAACACGGAACACAGCGAACATTGGATCCAAGTATGGTAAGCAGATCAGGAAAGGTGTAATCTCATTCTTTGCGATCGACGAGAGTCGGTTCACACAAACTGATGAGGTGAGCTGCATGCCATACTTCCATTCAAGGCGCTCCTGGGGTTTGTTCAGAAAGAGGACAAGGTTGATCTGCCGCAAATGTGGTGGCCGTATCGGTAATGCTTATGAGGATGAGGATTCCACATTGTATGATGGTTCAGATGATTTGCACATGAGCTCCGAGGGCTACAGCATGTCGAGTGGAAAGAAATATGTTATCAAGATTAATGCACTGCAGCCTTCAACCGATGACTCTGGTGTTCCCTTCACCCTGTG…
MSTRG.20813.1	5	23096614	23099336	+	CCCATGTTAGCATAGCAAAGGAGGCCCACGTCAGTGCATTGCAGCCCGCAACCCAATCAGTGGTCTAGGGTTCGGTATCTCATCCTCCCGAGCCCTGAGTTCTGAATCGGAGCGGCGGCGGCGTAGTGCAACGCGGTCGCGCGTTCCCCTACGCGCACGCGAGAGGCGAGCCCGTCTCAGCCGCGTATCTCCTCTTCCTCCTCCCTCCCCGACGATGTGTGTCTCCGTCGAGCCACCTTCCTCAACCTCCGCGCCACGCACGCAACTAGCCCACCAGCCGCGTCGTTTCCCCACCCTCCTCGCTCCGCCCCACCTCCTAGGCTGCTCGCCTCCTCGGCGTATCACAAAAAACTGAAACCGCCGGCACCCACCAACAAGCGGTCTTGATGGCTGACATTA…
MSTRG.20871.1	5	23578694	23579928	-	TGTATATGTGTTATGTGGCAGATTTGTGATGAATTCCTCTCATGCAAGTAGCAGCAGCAGCTTCAGCTTATGCAGTGCGAGTGTAGCAGCATTGCAAACACCAACTCAGCATTGCAGACTTCAGAGTTTAGACTAAAAAGATTGGTTGACATTATCTGGCATGCCTAGTAGTGCTTTGCCTTTTCACTTCACATGATGATGGATGGTATTTCATAATATCAGTGTGTGCAAGTTTGTGGTTGTTTATTATTAATTGCTAAATTTTGAAAATGTTGATATGTCCTATTAGAAAAAATAATGAGTTATATTTCTTCGTTGATTTGTGATGCTTAGTTTGAGAGGTTTTTATATTCCGATTAATATTCGTCACCGTATTCGTTTCGCTTGCTCCGTATTTGT…
MSTRG.20916.2	5	24019989	24022517	+	TACCATACAAAGCAAAGTACAAATCCGGTTGGAACCAAGCCATCCCAGTTGCATGGGTTACTTATCTTGTAAATGTAGGTTCTTTGTCCAGGCACCATGAGCTTAGTGAATGAAGGGATTCTTGTGCTCAAGCAATCTCCTCAGCATCAATTCTTTCTTGTTGTCCTTGGCATCTGTGTTCATCTTCAAGTTGCCCTGCAGCCCTGCACAATACAATTTTCTTTCTCATCAATGCTCTTAGATGCGCAGTTCTCGTCTTTTTTCTGATGCGCCTTGCCGGCATCCTAATCTCAATATTCCTTGCGCAGCACAGAAGCTTTCAGTAGCTTTCACAGAATATATGCTGCCTGAGCGTGCAAATAAACTATCGTAGCGACGACTATCTTGCGCTTAGTGATA…
MSTRG.20942.1	5	24237570	24239082	+	GCAGCGGCGACGGCGTGCTGCTCAACTTCTACGTGCCGGGCCTGCTCACCAGGAGCATGACGACGCCGCGGCCCGCCGCCCGAGGCACGCTTCCCGGCGCCGCCGCGGCCGCGGCCGCGCCGGCGACGGCGGCTGCCGGCAAAGCTAGATGGATGCGCCTCTGGCCGTCGGATGCTGGCCGGCGTTGTGGGGCGGCGGCGGCCGCCGCGACCGCCGCAAGCCGGCGAAACCGGCCGCCGGGAGACGGGACACCAGAGTGGTGACAGTATGAGCCAAGCATAATCGATCTACTCCTTCTATTACTACTAGCAGAGCAGCTAGCTTTGCTTAATGGCTTTAGACTTCAGTTGAGATGTTCCTTTCCTCTTTGTAAATATTCCTCTACTCGTTTTTTTGTAG…
MSTRG.21183.1	5	26559695	26560838	-	CTAAACACAGGAGGCATCAGAAAAGTGTTAAAAAAAGGGGTTTCCACCAACTTGGGGCAAATGACTTTGCTTTAGATGCCCTGGCTCGTGACGTCATCATCTTCTTCCCCCAAACCGTACGGAGTCCGGTTCTAGTAGCCTCTTAATCAAAAATCGAGATTTAATCCAGCAAATTAACCGAGACGGAGATGGGGTTCCCGACGCTGAAGCGGCTACTGTCCATGCAGAAGGAGCGGCGGCTGCGTCAGTATCAGCGCTGGCGGCGGAATCGGCCACCGCGGCAAATCCAAGACCGTAGAAGCCGCCTCTTGCGCTGTGTACACAGCAAATCCTCAGCCAT
MSTRG.21260.1	5	27168401	27172904	+	GATTCGCCGCGAGCTCAGCCGATCCACGCCATTGAATTTTGCAGAAAACCCCTCGTTGTTTCGGTATTTCGGATTAGGTTCAGCTGATCAGAGCCGTTCTTTCTCACGCGTGTACGAAATCTAGCCGTTCATTCCCTACGTACGGCCTTGCCTGGTCGTGGAATCGGTGGCCGGTCCTCTCCCCACGCCGCCTCCTCTCTCCCCCCCTCTCTGGCTCTCTCCCCCGTCTCCCCGATCCCCTTTCTCTCTCCCTTCTCCGGCGCCGCTTTCCTCGCCGCCGTCCCTCTTCCCCTTCGGGTGCGCCGCTCCCCCTCCCCTACATCCCGACCTCCGCCTCCACCGCCCTGCCGTCTCTGCCACCGCCACCGCCGTGGCGACTCGCTCCCGCCCGCCTAAGCC…
MSTRG.21260.2	5	27168591	27172904	+	CCTCCTCTCTCCCCCCCTCTCTGGCTCTCTCCCCCGTCTCCCCGATCCCCTTTCTCTCTCCCTTCTCCGGCGCCGCTTTCCTCGCCGCCGTCCCTCTTCCCCTTCGGGTGCGCCGCTCCCCCTCCCCTACATCCCGACCTCCGCCTCCACCGCCCTGCCGTCTCTGCCACCGCCACCGCCGTGGCGACTCGCTCCCGCCCGCCTAAGCCCACTGCCGCCGCTCCCGAGAGTGGAGGCGGGCGGATCCGCGTGCTGCCGGCGCTCCCGTTCCTGCCAGGCCGCTCCCAAGGACGACGGCCGCTGGATTCGTGCGTCACCGTCGCTACCGAGGACGGGGGACGACGAATCCGCATCGGTTTCTTCCTGCCCCGCCTCCTCACGGCGTGGGTCTGTCGGTGG…
MSTRG.21260.4	5	27168595	27172904	+	CTCTCTCCCCCCCTCTCTGGCTCTCTCCCCCGTCTCCCCGATCCCCTTTCTCTCTCCCTTCTCCGGCGCCGCTTTCCTCGCCGCCGTCCCTCTTCCCCTTCGGGTGCGCCGCTCCCCCTCCCCTACATCCCGACCTCCGCCTCCACCGCCCTGCCGTCTCTGCCACCGCCACCGCCGTGGCGACTCGCTCCCGCCCGCCTAAGCCCACTGCCGCCGCTCCCGAGAGTGGAGGCGGGCGGATCCGCGTGCTGCCGGCGCTCCCGTTCCTGCCAGGCCGCTCCCAAGGACGACGGCCGCTGGATTCGTGCGTCACCGTCGCTACCGAGGACGGGGGACGACGAATCCGCATCGGTTTCTTCCTGCCCCGCCTCCTCACGGCGTGGGTCTGTCGGTGGGATG…
MSTRG.21260.6	5	27168599	27172904	+	CTCCCCCCCTCTCTGGCTCTCTCCCCCGTCTCCCCGATCCCCTTTCTCTCTCCCTTCTCCGGCGCCGCTTTCCTCGCCGCCGTCCCTCTTCCCCTTCGGGTGCGCCGCTCCCCCTCCCCTACATCCCGACCTCCGCCTCCACCGCCCTGCCGTCTCTGCCACCGCCACCGCCGTGGCGACTCGCTCCCGCCCGCCTAAGCCCACTGCCGCCGCTCCCGAGAGTGGAGGCGGGCGGATCCGCGTGCTGCCGGCGCTCCCGTTCCTGCCAGGCCGCTCCCAAGGACGACGGCCGCTGGATTCGTGCGTCACCGTCGCTACCGAGGACGGGGGACGACGAATCCGCATCGGTTTCTTCCTGCCCCGCCTCCTCACGGCGTGGGTCTGTCGGTGGGATGGAGG…
MSTRG.21277.2	5	27302878	27305682	+	TCTCAGAGGCTTCACCTTTCCTCAGCTTAGCTAGCTAGCTGCTCGATCCGGCGGCGTGATCGATCGATCTCTCTGATTCTATCAGGTGTTCGACCAGATTCCATCGATGGACAGCACGAGCTGTCTCTTGGACGACGCGAGCAGCGGCGCGTCCACGGGCAAGAAGGCGGCGGCGGCGGCGGCGTCGAAGGCGCTGCAGCGCGTGGGCAGCGGCGCCAGCGCGGTGATGGACGCGGCCGAGCCTGGCGCCGAGGCGGACTGCGCCGCCACCCGCCGTGAAGGCTATCAGGCTGTTCGGTGTCGACCTGCTCACGGCGGCGGCGCCGGAGCTGCAGGACGCCGGCGGCGCCGCCATGACCAAGAGCAAGAGAGCCATGGACGCCATGGCTGAGTCACAAG…
MSTRG.21359.2	5	27935379	27936016	+	CGATCAAACACTGATCGAACCCCAGTAGCTGAAGCTAACGACGATCGAGAATAAGAAGATCGACGACGATGAGGCCTCGTGTTGTCCAGGTATGGTGCCTCATTGTGCTCGCCATGATCGTCCCCCGGCGGACCTGACCCGCAGCACCACCACTAATCTGATGATATAATCGTTTTCGGGTGAGGATTCTCTATCATAATATAACTTTCATTATTGTTACCGACACGTCGTCAGTTCCTATAATAATAGTGCTATTATGATAGAGGATGTAACTCACGGTGACGTCGACTTAGTTTGGTTTGGTCGGACTCAGACTGCATGAGTGAATGAACGAATAATAAATCGGCAATGTTTGGAGAATCCATGCATATGCTGCAGGAATAATGCATGGAGAATCTT…
MSTRG.21368.1	5	27962774	27963292	+	GCAGCCGCTCACGGAGGCGGAGGCGAGGAGAGCGCAGACGAGCGGCGGCAGTCGGTCGTGGAGGCGGAGGCGGTTGCAGACGAGGCGGCGGCCGGTCGCGGAGACGGAGGCGGTCGCGGACGAAGCGGCGGCTGGTCCTGGAGGCGGCGGCGGTCGTGGGGGCAAGGCGGCGGCGGGCGCGGATGAGGCGGCGTCGGTCGCAGACGAGTGGCGGCAGTCGCGGATGAGCTGACGCCGTGCGCTCGTCCCAGGTGGGACGAGTTCGTCCGGCTCTTTTTCC
MSTRG.21483.4	5	28915926	28918149	+	AATGACTTACATTGTGAAACGGAGGAAGTACTATGTATGCTACATCAGTATGTACATGACTGGATGGGTTGCCATGCGGATGAAGATGGCACATTCATTTGGGTAAAATGACTTGCATGGCCATCATTAGTTGTGAGGAAGACTTACATTGCTCTTGCCATTCATTTGGGTAAAATGGCTTGCATGGCCTATTTACAAGATTATGAGCCAAATGTGGTTTGCTTTGTTGCAAATGAAAATATAGTAGTTCGCAGGCTGCAATGTTGCACCATAACCTGACTAACCTGCAAAGGCTTTGATATGAGCCTAATTGCTTGGTAACAGATTTTCTAGTCTAAGCTGAATTGCATTGGGTTACTGTAACCTGTACTGAAACATGAAGTTAGGTACCAGCTACTG…
MSTRG.21517.1	5	29187733	29189368	-	GGCTCACAACAAGCATGAAACAAGCCAAGAGCTGTACAACCTTTAGTTGAAGACTACTATAAAACTATATAGCTCTCTTGTAGTTGTACGGAAATTTAATTAGAATATGTACATACATTTCCAATTATGTAACAAACGAGTTAAAAAAATATGATCCTAGCACAGATCGCGTTGTGGGAGCAGGGAAGCCGGACGGCGAGCGACCTCCCCCAATCCACATGGGCCGCCGCCTCCAGACCCGCCTACGACGTCGGCCACCACCACCTTTTGCTCAACACCGGCTTGGTCCCGACCTATTGCCGCTGCAGCTGTCCATCGCTCCTCCTGACCTAGCGCCGCCGCCGCCGTGACGACCTCCCCCTTCACAGCGCTGCACCGGCTCCCCAGCTGCCGCCTCGA…
MSTRG.21586.1	5	29804762	29808631	-	TTGGACCCCCAGAGATTTTTCTAGAAATTACTTACCATAGGCCACGAAGCAGCGGTTGTTTCGACGAAACGTCGAATATCTGAGGGTCCACAACTGGTTTTCAACGAGGTGGTTAGTATAGGGATGGCACATAGGACGTTAGGGTGGATAGCTTAGACGATGTCGGTGTCTAGCGCGTCGACTAACCGCGCCGTTAAGGTAGGCTGGCGTTTTTTTTGACGGCTGCAGAATCACGGGCCTCACCCTAGAGAGACTGGATTTGGAGAGGAGAATTATGTGCAAATTAAAACCTTGATAACTTTGCCTTCCGGTCATGGAATCGAGCTA
MSTRG.21590.1	5	29760022	29760944	+	ATGTAGAAACTGTAGGTTCATTTTCCAATAGCACCTCCTTCCTAGGACTCCCAGGCCCTCTGTTCCCCATTGAAGAAGCACCATCAGAGAGCAGACACCTAACTTCACCTCCATTTTGAACGGCTCCAGCCTCACCTCCATCTGCAGTGTCTACCTGTGCTGCCACAACACCTCCAGCTTCCAGTGGCCTCTTCTTTCTTGGCCTCCCAGGCCCTCTCTTAGTCATTGCAGCACCGCCAGAGAGCACAGACCAAGATTGCAATGGTTTATCCTTTCTAGGGCGCCCACGGCCACGCTTCACTCCCAACACAGCAGCAGCAGTGGGTGGCACTGACAGCACAGGAGGAGTGGCATTCTTGCGAGGGCGGCCTGGTCCACGTTTGAATCCAGACGGCCTCC…
MSTRG.21590.3	5	29760176	29760944	+	CTGTGCTGCCACAACACCTCCAGCTTCCAGTGGCCTCTTCTTTCTTGGCCTCCCAGGCCCTCTCTTAGTCATTGCAGCACCGCCAGAGAGCACAGACCAAGATTGCAATGGTTTATCCTTTCTAGGGCGCCCACGGCCACGCTTCACTCCCAACACAGCAGCAGCAGTGGGTGGCACTGACAGCACAGGAGGAGTGGCATTCTTGCGAGGGCGGCCTGGTCCACGTTTGAATCCAGACGGCCTCCCAGGTCCAGGCTTGACTAGAGGAGTGGCGTTCTTCCTTGGGCGTCCAACACCCCGCTTCAGTGGAGATGCAGGCGGCGGAGCAACGGGAGAGGCAGCAGCAGCAGCATTCTTGCGCGGCCTCCCAGGTCCCCGCTTAACTCCCAGGCTCAACGG…
MSTRG.21590.4	5	29760268	29760944	+	CAGACCAAGATTGCAATGGTTTATCCTTTCTAGGGCGCCCACGGCCACGCTTCACTCCCAACACAGCAGCAGCAGTGGGTGGCACTGACAGCACAGGAGGAGTGGCATTCTTGCGAGGGCGGCCTGGTCCACGTTTGAATCCAGACGGCCTCCCAGGTCCAGGCTTGACTAGAGGAGTGGCGTTCTTCCTTGGGCGTCCAACACCCCGCTTCAGTGGAGATGCAGGCGGCGGAGCAACGGGAGAGGCAGCAGCAGCAGCATTCTTGCGCGGCCTCCCAGTCCCCGCTTCACTCCCAGTCTCAACGGGGTAGCAGCAGCATTCTTGCGCGGCCTCCCAGGTCCCCGCTTCACTCTCAGGCTCAACGCCGTAGCAGCAGCAGCAGCAGAGGAGGTGGAGGA…
MSTRG.21590.5	5	29760268	29760944	+	CAGACCAAGATTGCAATGGTTTATCCTTTCTAGGGCGCCCACGGCCACGCTTCACTCCCAACACAGCAGCAGCAGTGGGTGGCACTGACAGCACAGGAGGAGTGGCATTCTTGCGAGGGCGGCCTGGTCCACGTTTGAATCCAGACGGCCTCCCAGGTCCAGGCTTGACTAGAGGAGTGGCGTTCTTCCTTGGGCGTCCAACACCCCGCTTCAGTGGAGATGCAGGCGGCGGAGCAACGGGAGAGGCAGCAGCAGCAGCATTCTTGCGCGGCCTCCCAGGTCCCCGCTTAACTCCCAGGCTCAACGGCGTAGCAGTGGCATTCTTGCGCGGTCTCCCAGTCCCCGCTTCACTCTCAGGCTCAACGCCGTAGCAGCAGCAGCAGCAGAGGAGGTGGAGGA…
MSTRG.21592.1	5	29906606	29907966	+	CAGAGATTTTTCTAGAAATTACTTACCATAGGCCACGAAGCAGCGGTTGTTTCGGCGAAACGTCGAATATCTGAGGGTCCACAACTGGTTTTCAACGAGGTGGTTAGTATAGTGATGGCACTAGGACGTTAGGGTGGATAGCTTAGACGATGTTGGTGTCAAGTGAGTCGACTAACCGCGCCGTTAAGGTAGGCTGGCGGGCGCGACACTGTGGAATGCAGATGGAGAATTCTGTGCAAATTAAAACCTTGATAACTTTGCCTTCCGGTTATGGAATCGAGCTAGGTTTTTTTTTACGGCTGCA
MSTRG.21612.1	6	287694	289871	+	TTCTTCCTACCTCTTATGCATGTTTGACAATCTTCATCTCTTGAAAAGCAACGGTTGGGAACCATCAGCTTCCAAGGTACCACCACATTGCCGGGGGTTGCTATCTCATCTCTAGCTTTCTGTCTCTAATGCTGTCATCTGCCTACTTGCTGAGTTGCTTCACATCATCCTTTGGACATAATCACCAACATACTCTCTGGTAGGCATCGATCATGCATGGATCGATCACTTCCATGGATCAATTTGGCTGCTTGACGTTGATGTGGACGCATAATCGGCGGCTGCCACCTCTTGCTGCTTGTCACTGACCTGAAGAATGTCTCCTTCATCAGTATAATGATCCGCAGGCTTGTTTGTAGCATCATTGCTAAGCTGAGAGGCAACAAACTTGTCAAGAAC…
MSTRG.21632.1	6	393586	394174	+	CTGCTTGACGGCGGTATGGACGTCCTTTGCGGAGCCCGGCGAGGCGGCCTCTGGGTTTGGTGGCAGTCGGCGGCGTGAGGTCGGAGGCGAGGCGACGGTTGGTATCGGCGTCATCGTCGTCGACGAGCTTGTCGAAGAAATCGGCGTCGGCGTCGTCCGAATCGGAAGCGGAGGCCATCGTTAGGGTTTGGGGCAGATGGGAGGGAGGGGGGCGGGCGGAGAGGTGGATGAGGTTAGGGCTAGGGTTTGGTATAGTTTAGGAGAGGGATCTGATCGATCGATTCGATCTCGAATTCGTCGTCTACTAGAGACTAGACTTGAATGAATGCGATGCGGAGAAGAGAAGAGAAGAGCGGAGGAGGAGGAAGACGACGACGACGACGCGTGCTCCTCCTCTCC…
MSTRG.21719.1	6	1211897	1212873	+	GATTCCTCACGTCCATTTGCTCATTTTCTCACTGCTTTAATCAGAGCAGCCATTTGCAGTCGAGAGCATCAGCAGGCGCGGATAATGGCTTCAGCCGCTCTTCCTCATCCCAGGCGTCTCGCCTGATGGTCATCGGCGTGGGGAACGAGACCAGCAGCCGCCCGTGTTTGAGATCCGAACAGAAGATTTCTCAAGTGTACAAAAAAGAGAAGCCGGCATGTAAGGTTTAGATATGGAAAGACATCTTGCAAGAGTATGCCGACGAGCTCCAGAACTACAGCATGTCGAGGCAGTACAGCATGAATCTTTTTCCTTTTTTTACGTGGACAGAAGATCTTATTCGGTGTTGTTTATGTTTTGACCCTCTCCCAACATGCTTGTTTTTCACTTTTTTTTTTT…
MSTRG.21729.6	6	1200037	1209151	-	GTCCTGGTGAAGGATAACTCTTGTAAACTTAGAAGGATAATCTGAGTAACTAGACAAGGATAAATCTCCCAACCTAAGGAAGGATAAGTCTGTGTCCTACACAAGGATAAATCTAGTAACTTAGAAGGATAAGTGGAGGTCCTGGTGAAGGATAACTCTTGTAAACTTAGAAGGATAATCTGGGTAACTAGACAAGGATAAATCTCCCAACCTACGGAAGGATAAATCTGTGTCCTACACAAGGATAAATCTAGTAACTTAGAAGGATAAGTGGGAGTCCTCCTGAAAGATAATCGTAGTAAATTTCCAACTATGACGAAGAAGGATAATTCGGGCCACTGCAGAAGGCTAAATCTAATAATCTACGCAAGGATAAGTCTGTGTGCTAGGAAAGGAATA…
MSTRG.21948.1	6	2757357	2759331	+	TTTTACTGGGAAAAGCAGAAAGTGTTCTATTCTAGAGGGAGTGATGTAGCAGAAGGTGATGCCATATATCTACATACACGAGAAATTTATGCCATTTACTAATCGCTTGCCAGCCATTGCACGCATTGATGCGCACTGTATGTGAACCAGAAAAGGAGCAGGACAAGCTTTGTTAGGAGCAGAAAATCAATACGAAAGAGAGCGGAACTTCGGTTAGTTTGTTAGCAGAAAATTAGTTCTAAAAAGAGCAGAACATCAACAACCGACCGCTTATATATAGAACACCAGGGAAGAGCTGATGTTCTGCTACCTTTCAAACAGAAATTCTGCTCAATGTTCTGCTCCTTTTAAAATGGGTCTTCAGAAATGATCTTCTGCTCCTTTTCCAGATCTATTCTT…
MSTRG.22007.1	6	3304653	3305306	+	CCAGATCGCCGGAGAGTTCAACGCCGCCGCGACCGGCGAGGCGGAGCTTGATGGGCGCCGTGTGGGGGTTCCATACCGCGCGGCTCCGGGAGGAGAGTCCCCTCACGCTGTGATGCTGGAGTGGAAGGATTCGAGATCGATGGGCGGGTGATGGCTTCGCGGAGCTCGTCGGCGGCGTAGTGGCGCACGATGAGGGGTCTGTGAGCAGCCGCGACGAACTGGTGATTTATTTCCTAACTATTCCCTGTAAATTTTATTTTATTTTATTTTCGGTTCATAGAGTTCTCGTGCTACTGAATATTTCGCTCTAGTGAATTGTTTAGCTTGTTGCTGCTCCACAAATCAAATAGCAGTAATACTGAAAAGAAATTAGATTTCCAGTGTGCACGATTTGGTAGT…
MSTRG.22102.3	6	3995514	3996558	-	GCATCACAGCACGGGAAGCATCAAGCTGAACAGAGGCGCCACCGGCGGCGGCGGAGGGGGCGGGAGATCGACGGCGACGGCGGCGATGGGGGTGCAGAGGGAGGTGTACTCGAGGAAAGGGGTGATGCGGCGGCTGATGCGGTGGAGCCAGGAGTAGTGTGATGGAGCTCATCCATGGGTGGTCGCTGGACAGCAATGCCCGGGAGGCGAAGGAGCGGCTGGACCAGAAGCTGAGGAGCCAGAGGGAATCCGTCATCAAGAACGAGGTGGTTGAGCACCTGAGCTCGCGCCTCGCCTCACCACTCCACTCCACTCCGCGACAGTTAAAAAGCATCGCGAGAAGCCGCAAATAAATCCACCACGCGAGAAGAAGAACAACAAGAAGAAGAAGAGAGGCGC…
MSTRG.22231.1	6	5317010	5319302	-	GTTGATGTGATGGAAAAGAACTAAAGTTTGGATTCAAACTTTAGATCTAGACACAACCTATACTATTAAACTTGCTCTAAAAGTTAGTTGTCGAACCGAGGGAGATGTGAGGTTCCTAGCGGCGTCGCACACGTTGGAGGGCACACATGTGGTGGGCGGATGGGGCCGGCCTATGGGCAACGGCAAACAGCGGACAAGAATTGGAGGAGATACCGTGCGGACAGGGGACAAGATCGTCCCGTCCCCTTAGCATTCTCCTTTTTAAAAAAAAAAGATTTTTGTAATATAGCTCGAGAATAATATTGTGCATACTAATTAAAGAACTTGGCAGGAAAGCATGTTAATTGATGTATGAATCCATTTATTACAATTTTATATTTCCGTTTTGTATATAGCTTG…
MSTRG.22262.2	6	5653718	5654483	+	TTGTCGTCGGCCTCCCCCACCCCTTCCCGCGGAGCCGTTGCCAGCGCACCCGACGGCGGGCGGGAGGGCGGACGCTGGAGCAGCGGCGACGACGACCCCTTCTCTCTTGCTCTCCTTCCTTCTTCAAGCGGTGTGGCGACGAGGAGCAGCCGCGGAGCATGATTACTGCGGCGGAGATGGCGATGGCGCAGTGGAGGCCGGTCGGCCTTGAGGTAGCGCGCCATGGCGGCGCACGGGGTGAGGCGGGCGTGGAGGACACGGTGGACCGGGTGGAGGAAGAGGTGGAACGCGTGCGGGGGCGCAGGAGGAAGCGTCCGGCATCAATTATCACGACGAGCTGCTTTGGGTGTTCGTCCACGCCGACATCGGCTACTGCTTTTCTGACTCGCGCCGCCACAG…
MSTRG.22268.1	6	5690022	5690391	-	CACAATGCAGTGCAGGGTAAAACGGCACTGCCAAGCAATTGCTAGTTTCATTAGGAAAATGAAACAGCTGCACACTAATATGGCTACAAATCCTGCTCTAACCCAGCATAACCCCATCAAACTCAAGAACCAGTATAACCCTGTAAAACAGAACGAACTATATTATACAATACATTGCTAGGCCCTTTAAAACTACTTCCTC
MSTRG.22322.1	6	6304180	6306661	-	GGAGTAGATCGATCTGATGTTGTGATGCACAGCAGTGGTGCTTTGTCTTCGGCACTGGGAAAGGTTGCAAGAGCGACGCCTCCTCCTCCTCCTCCGCCCCCCACACACGCCACCAAACCCCACCACAGCCAAGCCTTCTCCCCAACCCAAACCCACTCCACTTCCCCGGTGAGGCTGAGCGATCCACGACGAGGCACCCAATCGTCGCCGGCGACGGCGGCAGCA
MSTRG.22390.1	6	6949878	6951765	+	CACTTTCTCCTATTAGGGAGCACGGCCGGCCGGCAGGGGAGGAGCGTGACGGGCGCGCGACGGCCGGCGAGGGAGGAGCGCGGCTGAGAGGAGGGTTGGCGCGATGGGTGGCGGTCGGCGACGCGGAGCACGACGACGACTTGGGGCCGCCGCTCGCTTGCTCCTGGGGGATGGAAGAGCAGCACGCAGCCACGCACTCAGAGTGGAGGCGGTGGGTATCCGGCGACGTCCCGAGGCGGGCGAGGACGGCGGTGGCTTGCCTCCCGCTCCTCTCCCCGCCGATCTCCCTCGCCGGCCGGCGAGTGCGCGTGGAGAGGAAGAAGTCACAGCCTCACACCCGCTCAAATTCTTCACAATCTTGGGCTGTGGCTAGTGGCCGCAGTACAGCTATGGGGGATG…
MSTRG.22401.1	6	7086221	7088509	-	AGATGGGAACACTGCAGCTGGGTGACTGAAGCTCATGGTGGCATTAGTGCTAAGCTTAAACACTTGCATTCAATTTGTAGTTTAGCTCTTAGCTGGCTAGTTCTATTTATTCTAAAAAAACAACTGAATTGTAACCATTTTGATTACTTTGTGACCCTTTCATGTATGCATTTGTGAACGTACAGCATACATGTGTGTTTTCCCTGTGCTAAACAATGTTTTTTTTTACTGTGTCCTATGGATTTGATCTGGGAGAATGCATATTGGTTCATTGCTTACTTGGGAACGTACAGCTGCTGCCTTATTTTTCCCCGTGCTAAACGAAAGCAGGGTTTCTATGACAGGGATTAGAAACGGGCAGGGATTCGAACCCCGCAGGGATTGAGTGATATGGGAGGG…
MSTRG.22404.1	6	7077851	7079552	+	AATGAGCCACCTCCCTTCCCGGCTACTCCGCGATGGCGATTCCCGTCGCCGTCGGCCACCGCTGCTGAATCCCCTCCCGTCCCCCTCACTCTCGCCGACGTGCGCTCGCGCCCGCCTCCTCTTCCTCTGAGTCCTCTCTCAGCATCGCCGCTAGAGAAGCCGGATTTGGCCATGCTGAGCCGGGATGGAGATCCAGGCCTGTGCTGACTTCAACGAGGATTGGAGGACCGAGCAGCACCAAGTCCACCGCTGTGAGCAGCAACAAGAAGGCCTGCGCCACGACTTCTTGCTCCTTGCCATATGCACAAGACATGCTCCGACGTAGCGGCGAAAGAGGTGGTAGTAGGGGAAGTGCGACAAGCCAACAAATCGGTATAGGAGGATGTGCTGGTAGCAGAT…
MSTRG.22404.2	6	7077857	7079552	+	CCACCTCCCTTCCCGGCTACTCCGCGATGGCGATTCCCGTCGCCGTCGGCCACCGCTGCTGAATCCCCTCCCGTCCCCCTCACTCTCGCCGACGTGCGCTCGCGCCCGCCTCCTCTTCCTCTGAGTCCTCTCTCAGCATCGCCGCTAGAGAAGCCGGATTTGGCCATGCTGAGCCGGGATGGAGATCCAGGCCTGTGCTGACTTCAACGAGGATTGGAGGACCGAGCAGCACCAAGTCCACCGCTGTGAGCAGCAACAAGAAGGCCTGCGCCACGACTTCTTGCTCCTTGCCATATGCACAAGACATGCTCCGACGTAGCGGCGAAAGAGGTGGTAGTAGGGGAAGTGCGACAAGCCAACAAATCGGTATAGGAGGATGTGCTGGTAGCAGATGAATAG…
MSTRG.22518.1	6	8939193	8942694	+	AACTCCACAAGGTGACGTGGCCACCTTGACAGCCACGAGCTCTCCCTAACACCCCGAATTAATTAATCAATCAATTAATAAATATACTTAACACTAACACAGCTAACGACCCCACTAATCTCTCCCTCTCCCTCTCGTCGAAATTCCAATTCCACTCGCCTCGCCTCGCCTCCCCCACCTTCCGATTCGCTCGCGTATTATATTGCGCCGTCTCGAGACTTCTAGATCCTTCCAGTGGAACCCGCCGCCGCTTCTGGATCCTTCTCCTGCCCCTCATTTTAAGCGCCACCTCCCCCGCCCCCCCACGCCACCGACCGAGCTGCCGGCGGAGGTGCGAAGCCATCGAGTATTGCATATGGTGGCACCAAGCATGAGGTTACAACTGCATTACTTGCAAGG…
MSTRG.22567.1	6	9803942	9809376	-	TGGCCAGGTTAAATTCATTGGCCAAGCTATTATGGAATCAAGACAGCACGAAGCCGCAGAGGAGGAGCTCCAAGCACGAGCAGGCTCGACTCTCGAGTGCACAGGCGGACAAGCTCGAGCACGACGGGCGGCGTGACGGGCGAGCTCGATAGGTCGGTGGACGAGCTCAACGAATCAGAGCAATCTGGAAGGAGGCGAGTAGGAATGAGATCGGCGGCAACACAAATGGCAAGCTCCATAGCAGCGCTACGTTGAATGAATCCCACCTTGATGTCGAGATTTTACTTCCCATCATACCCTTTGTAATGGACAGTTGGATATGAATGGTACCTCGTACCTCATAGTACCTTGTGAGACCTTTTCAAGGATGGGAAAGATGCTCATAAAATTTGCTTACGT…
MSTRG.22616.1	6	10930388	10932246	-	CTGAGGAGCAGTGACTGAAAGGAGGTGCCTCAAGGCGTCAACAACGCAATGCCAATCAGGTCCTTCACCATAACATGCATTATGTAGAGTTGTGGGGTATCAGCTTAACGGAGACTGACCATGCGCAGACTTTCTTCCAATCCTCGTACGTCATTTTTAAATGTGTAGTTGATTTTTTTTGAAGGAAATGATCTGGACATGGCTATACTTTCTTTGACCAGAAAGACATGGGAGTTTTTTGTATTCTTCTGCTAAGACTGACTTTCTGCAGTCTATTAGATATCCATCTCCCAAGTGAAGATTTTCTTTAAACTGTTAGCACGTTTCTCTCTTGCTTACTCTAGTTTTGCAGGTCGAAAGCTTCTATGGCGAGGAACGGCTAATGGATATTCTAGTTTT…
MSTRG.22636.2	6	11171266	11173538	+	TTAGATTTACTTTAAATTTGTGTAAGTGGAGAAGAAAAAAATCACAACGTGCACATAAAGAGATTTGGTCCCATAACCTCGCTTCGTGAAAATAGCATATTACTGCAAGATTTTAATATACAAGTTGTATTGTATTTATATACAACTTACAATATAATTATTCTATATTTGTAACTGTCAAATTTTTAAAATAAAATTTGTCAACATATGTATAACAAAACTGTTCATTAATAGATTATGTTTTATATACATATTCTGCACCTTGAACGATCATCAAGTGACAAAAAGTTATACTATGATGATATGGCTTATCTCGGAGTATCAGGTATGGCTTAAATCTGTCGTTCTTTATAACTTCAAAACTAAGCTCATGTTTGAGTTCACTGAAGATAAAAATTA…
MSTRG.22660.1	6	11603900	11606255	+	ACCAAAAAAGAAAAAAAACGAACGAAAAAAAAAGAAAAAAAAAGGAGCATCGCTCCTGCAGCCCTAGCCGCGTCACCCCCTGCGTTTTGCCGCCGCCACTGTTGTTCCTGTCGCCGCCGGCGGCGCCGCCGCCGCCGGTTCAGCCGTCGTCGTCCTTCGCCACCCCATCCGCTCATCTCCTTGGTGGCTTGTTGCTGTTGCATCGATCAGAGACGAGAAGGCTCCAGACAGCAGAGAAAGCAGTTGAACAGGAGTAACAAGGGAAGGAAAAGTGTAGAGGGTTCCAACGTTGGAGGAGTTGAGTCGGAGTATCGAAGGAGTTAAGGCAAATACAAGACGGACTTATGTGATGGACAAACTGAGTTGTCTTGTTTGGCTTTACTTGCATAATTATTATTC…
MSTRG.22677.1	6	12014834	12015700	-	TTGTGGTAGATGGAATGAAAGTTGAGCTTCCTGAAGGCCGCAAAGGTGCAGCTGCTGTCTCGGGGTATGGAGGCGGCTGGCCAGGGACATACGGACACTATCCATGATACAATTGTATATTCTGGATATATAAAAGGATTAATTTAGCTTAACCGTGTATATGTGCATCTATTTTATTGTGTATTTAGAATGTGTTGTATCGTTATAAAATTGTACATGCTTATTTCAAAAACTCAGCTCAAAATGGCTTCTAGGTCTCCTGTGCTGCTGTTTGCGTTGATGGTTTGTCTTGTCATCGTCTCGCAGGGTGTCCTCGCTGCAAGGGAGCTTGTCGAGACAACCAAA
MSTRG.22683.2	6	12063219	12065695	+	TCCCCCCCACGCATCACCACGATTTCTGCTTCTCCTCCCGGCAGGCGGCGGCGCTGCCCCCGACCCCCCGACGCAGGCACCGCATCACCGCATCTCTCCCGAGCCCCCGACGGATCACTGCATCACCGCGGTTTCCGCTAGTCCTCCCGGCAGGCGGCGGCGCTGGTCGCGCCACCCCCGAGCCCCCGGCGCGGTATTTGTTTTCCCATATATTTTCTGTAATTAGTTTTTGCCAAACTGATTGAAAGGTTCTTTAGCGGTTGACAAGGTATTCCGAGGCCTTCTTGCAGCGAAAGAGACCCCCTCGCTGCTGGAGCAAACAACTGCCGGCAGGAAGGTGTGGCAATATCTGGCTTGCTAGATGGAACTGGAGATTATGAAGGTGACAGGGTGCTTGTT…
MSTRG.22683.3	6	12063219	12065695	+	TCCCCCCCACGCATCACCACGATTTCTGCTTCTCCTCCCGGCAGGCGGCGGCGCTGCCCCCGACCCCCCGACGCAGGCACCGCATCACCGCATCTCTCCCGAGCCCCCGACGGATCACTGCATCACCGCGGTTTCCGCTAGTCCTCCCGGCAGGCGGCGGCGCTGGTCGCGCCACCCCCGAGCCCCCGGCGCGCGAAAGAGACCCCCTCGCTGCTGGAGCAAACAACTGCCGGCAGGAAGGTGTGGCAATATCTGGCTTGCTAGATGGAACTGGAGATTATGAAGGTGACAGGGTGCTTGTTGGAGATGTGCCGTGGGGATGTTTGTTTCTTCAGTTAAGAGACTGAGAGTACTGAAGACATCTGACCTATCTTCATCTTTATAACTTCTGGACGGAAA…
MSTRG.22697.1	6	12321531	12322852	+	ATACTAAATCCTATAAAAACTGGGCTTCTCCTTGGTTGTAATAACTTTATGTGTGAAAAGGTACTGATATCCTGAAACATCATACTGCAGCCATAATATCACCACTGTGTGCCTGATGTAGCATCATTTGTGTTTAAGTTGGACATACTGTCAGCCAAAGAATTCACAAATGAAGAATCCTAAGTAAATCATCTGTGGTCATCGGGAGGACACGCCATCAGGCAGCCTTGTTCCCCCTCTGAATTTTCTGCTGTTGAACCATGATCCTCTGAAGCGATTTCAGAGGCAACATGTGAAGCCATAGTTGATGATTCTGATGATTCAGAGGCTGTGGCTGTTTCTGCATACTCCAATACATGATGATGACTCTGGCTGTTTCTGCTGAATCCAATCCATGAT…
MSTRG.22766.1	6	13440600	13442324	+	CAATCTTCGCCTCATCTTTCTCCCTCTCGCTCCGCTTTCTCCCCACGTGCGCCCGCGCCCCGAGCGGGGTGCGGCTGGTGCGCGACGGCGCGGCAGTGGCTTCACGGCGGCGCGGAGCCGAGGCGACGGCGGTGCAGCGCTATGGCCGGGCGGCGGCCGAGCGAGGCGATGCTTGGGTGCGGTGGCGCGGAGGCCGGCGGTGGGATCCCCTCCGGTTGGGAGCTCGTGGTGGCGGCGATGGTGGATTGGAGATGGCCGGCAAGGCGAAGACGGAGGGCGTCGGGGCGGAGGAGCTGGAGTGTGGAGAAGCCGGAAGGAGGCGGCTGCCGGGGTTGGCAACCGGCATCAAGGGAGGAGGAGGCGGCGGCCAGGGAGCTCCGTGGGGCGGCGCTCGCGCGG…
MSTRG.22786.1	6	13707061	13713179	-	GTATGGCTTTTGTGTTTTGTGAATGAAGAAAACCAGAAAATTGCCCCATCTCGAGTGCCATCCTCTTCTCAATGAGAGTAACCATTGAAATTCATACTTATTTACATGATGTTTTAGAGTGTGCAGCGAACCTATTTGGATGTGCCATGTGCAGATGACATTGTGTAGATGTCTCATAAAGGTAATCTTTGAGAACTTATAACTAGAAAAAGGAATGGTCAAATGGGTGTGGGTAATTGATATCTTATTGATGTCTTAAAATGAGAAGTAAGAAAGCATGGAGGAAGTACCATGTTACTTCTACAAGAAAATACTTGTTCTAACTGCATTAGCATGGGAAACCAGTTACCCCAAACACCATCAGTACTTATCATGTTGGATAAAAGGAGGTGATTGGAA…
MSTRG.22813.1	6	14597980	14599242	-	GTCCAGTTCTTCCCCAAACCGGCAGTCCTCCTTCCTACCGAGCTGATGGTGGTGCTCTACGTCACCATTTTCAGGTTGATTGGCTACAAATCTTGGGAATGGTTGGCAATTGAGGTGAAGGTGGAGAGGGGTTGTGTTGCTCGATGTGTTCACTGGTTGAAGGTGATTGTTGTGCCCATATCTATCTCACCTACTTCCACCTTCTCTTACTTATTACCAGGAGGTGTTAGGAATGCTGCCCATACTTCTCCCTGTTGATTTTCACTATTATTATGGGTATGTGTCACAAGCTCACTAGGTGAGAGTTTTTATTTACTCTTTGCACTGTGGTCACCTTGACCACCCTTGACTGGATAAAGAAAATATGGCTTCTTTTATGGTGGTACCAATTGTGGCCGC…
MSTRG.22835.1	6	15438725	15452160	-	GTGAGTTTTTGCCACGAACGCACCCAATACACTCCAATATGTCCAAAAATCATGTTTTGGTGCTTTTTGCACTTTTTCGTTCCGGTTAAAAACAACGCACCCACGAGTGGCAATATCGGCAATTGACAAAAGTTCGCCGCGCGAGTCGCGAAGTGAGTTTTTGCCACGAACGCACCCAATACAGTACAATATGTCCAAAAATCATGTTTAGGTGCTTTTTGCACTTTTTCGTTCGGTTAAAAACAACGCACCCACGTGTGGCAATATCGGCATTAATTCGCAAAAGGTCGCCGCGCGAGTCGCGA
MSTRG.22855.1	6	15982718	15985314	-	GTGGTTGATCCTGGCTATTGTTCTTCGTGGTCGTGGGTAACCTGCTTCTGCTGAGGAGAAGATCTGGAGATTCTCATGTCCTTTTGTCTCAGTTCTGGATTGCTGCAACAATGTGTCTATGCTTGCGTTTTCTTGATCTAGATCTCGAGGCGAGACCGTACTGGTGTTATTGCATTTAATTTGTTTTTTTTCCCGATTCTTGGGTAAATGCTTCACTTGGGCTTGTTGAGTTTCCAGGAAAGAGATCCAGGAGGGGAGCACTTTGTGGGGTGATTTATCCTTGATTCTAAAATGGGAGGATAGCTGGCACCAGCGTGGTGGTGGTGTTTTTCTTGGATCACGATGAATATGTGTATTTGTCTAGTTGTGGTGTTTGGCGAGTTGGGATGTTACGTGCAG…
MSTRG.22873.1	6	16305728	16309700	-	AGAAGAAGAATGTAAATAGGCATACATGGAAGCACATGATAAGATATACTCCCTCCGTTTTTTAATAGATGACGCCGTTGACTTTTTCTCACATGTTTGACCATTCGTCTTATTCAAAAATTTTATGCAAATATATAAGATATAAATCACATGAGTGAGAAAACAACTCATAACAAAATAAATTATAATTACGTAAACTTTTTGAATAAGACGAATGGTCAAACATGTGAGAAAAAGTCAACGGCGTCATCTATTAAAAAACAGAGGTAGTATTAAGTTATAAGTTACCATGGTTGAGATTCTAGAAGTCTGAACTTTGGAATATTCATTGACAAAAGGTAACTCTGAAAGTCAGAACTTTGGTTTGAAAGTTTGAAAGTGTGAAATTCTGAACATGCA…
MSTRG.22882.1	6	16454597	16466590	-	TGTGTAGAATCTGTCGTTTCGGAAGTCCGCGGTCGCGAGGAAAAGAGTGCAGAAGATTGTTTGAAGAAGCAAGGCAAGTCACACATTCTCCTTGAGCATTTTGATCCTACTTTACAAATGTTTTCCCGTTTGCAAATAAATATGCATGTTTTGCAAATTACATGGGATCAGGGTTTACCTATCTGCTTGCTTGTGCCATATTATTTGATATCTGTCCTTTGTCAACTTTGGGCGATAAATCACCTAGCTTGTGTTACTATGATGACCTAGCTAGAACTTTATGCTTAGCCATGCTTAATTACCACTAGCTCGTTGATGGGATAATTACAGTATTAGACCTTTTAGTATCATGACGAGCTGCGTGCTTGAGACATCCGACCATGTTTCATTGGTCGTAAT…
MSTRG.22889.3	6	16694710	16716008	+	TTAATTTCATTATAATCATGTGCTTTGTTTTTCGTGGTCAGGAGGCAACCTTGCCTCCCGAACGTAGTCGAGTTGTTTCCTAGAGTTGGGCTTGTCCTGTTAGTTGTAGTCGTCAGGCTTCCAGTGGTCTGCGTTTTGCCCGGCCTGCCAGCCATGGATACCCTCGCTGAGTTTCTTGTGGTCTCTGAGACAATGCGCTCTGCGTAGACTCCAGCTTCTAGGTGCATGGCAGAGTTGCAGGAGATGGAGGTGTTGTCCAGTCCTCCATCTCTCTATTCATCAACAAGGTACTACTAGCCTCCTACCTTCCAGTGATCAGCCTTCTTCCTTACCTCCAAATTCCAATGATGGACTTCCAACAGGCAAGTGAAGATTGAAGATTATGCAAAAAATGCCACA…
MSTRG.22917.1	6	17411576	17415595	+	GGAGGGAGGTTTCCTCGATCACCAGCGTCGCCGGCTGGAAAGAAGGCGACGCCGCCTCCGTCCATCGGGTCAACGTCGACGGATCCCCGGGAACGCTGCCGCGCCATGGAGCCCCGGAGCACGGCCGCGCCACCGCACCACCGTTGCTAGGGCTTCTTCGTTGCCGCTTCCCTGTGCTGCGCCAAAAGCTTCACCTCCTCGACCTCAGCTAAACACCCCAAGAATCACCCCAATACGAGCTTTGTAGAAGGAGAACGTCCATCGTCTTTCCCGGCCTCGGCCGAACCCCGTCGACTCGTCTCTCTCCATACTCGGCCGTCGTCGACTTCGCCGTGACGCCGAAGCTCTCCATCGACATCGACTCCAAGCCGTTCCGCAAGCTGCTGTTGCGGTCCAAGC…
MSTRG.22925.1	6	17492165	17492703	-	ATTCCCGGTCCGGATTGAATCCGGGCATAACCGAACAAGGCCTAAGTCATCTCTTACATGCCGCTAATTGACACATATCAGTGAGGAAATGAGTGGAAAATAAGGGATATAGCAAATATTCAGTGGCATATGAGGAATTTATCCTTAAAACATGTCGTAAAAAAAGTTATCCTTAAAACAAAGGGAAAAAAGTTTCATGGTTGCTATGTGATTTTTACCACAATTATTTAGATATTCTTATTTGACATTGAAAATTTTTAAGGCCTTGTTTGGTTACATCTGGATTCAATCCGGGCCGGGAATGAGAAGTATAGTAACAAATTTATGATAGATGTAATAAGAGACCGGGATTTATTCCAGATCGGGAACCAATTTACTCATGATAGGGACAACAAAACA…
MSTRG.22944.1	6	17885246	17888044	-	TTGGCATGGTTGTGTTCATCAGAATATTGAATGTCAAATCGAAAGGAGGCGCCAACCTATAGCTATCAACGACATGGACACCATGGTTCAGATTCATAAATTTGGGGATCATGGATGTCTAGGTTCAGAAATTTTTGGATTTTAGACAACAAATTTTGTAGAATTACCAATTTAGAAAAACACATTTTGCATTTTGTTATAATGTAATAAAATACCAATTTATGTTTATTTGATGAATTATCAAAGCAACGCTTACAGTACTTTTATTTTTATCAGTGCATATGAGCTACAATGTATCAATATATATCGCTGTGCATCAACAATGGATGTGTTGTTCTCCAATATACTTCGCTTAGTATATATATCGACGTGCCTTGCACGTGCACGCTCACTAGTGCT…
MSTRG.22971.1	6	18958605	18958995	+	CGGGAACGCCGCCATGTCATGGTCGCTCTAGAGCGCGCTCTGTGCACCGCCGCAGCGACATCATCGCCGTTCCCGCTTATCTGGACCAAGCCGGGCCAAGCTGTCGCGCCAGCGTCTTCGCCTCGACCTCCTCTCCATTTCCCCTCAATAATCTCGAAGGATGGTGCTACGAGTGTGGAGATCGTCCACCGTCTTCTCCACCTCCGGTCACCGTCGCCGTTGCCGAATCCACCCCCTCCGTCTTGGAGCTGATTGAGCCATCGCCGTTCACCCGGAGGTTCTTGCCGCCGCCGAGCCGTTACACGAGCCACC
MSTRG.22997.2	6	19569056	19571368	-	GGGCCCTAAACGTGTGCCGGAGCTGTTTGCGGTAGAGCCGTCGGAACTGGGTGGCCACAAACTTCAAGTCTTCAGCCGTCAGGGCAAAAGCTTCGACTTCGGACATTGTCTCCACTGTCCTGGTTGAGCTAGGGAGCCTGACCTTCCTCCTCTTCTCTCTTATTCTCGTTCTCCTCTTCATCTCGTTTTTCCCTTTCTCTTTCTCGCTCTCTTCTCTCCATGGCGCTGTGGCGCACAAGGGCTGCGGCGCTGCGCCCCAATTGTAGGGGGCGTCGCCGCCGCCTCTGCCTGGCTGCCCGGCGGGGTGCCGCCGCCGCCTCCTCTCTCCTTCCTTCCTTCTTCTTTTCCCCTTATCCTCCCTCTTTTTCTCTCTCATCCCAACTCTAACCCTACCCGTTG…
MSTRG.23012.1	6	19851381	19856988	-	GTGATATCTGATTATTGGATTGGACACAGTTTATGCATGTTGTAGGGAATTAAGAGCACAAGACAACGAGATGATGGAAAGCAACACTGTCTACTAGATGCAGTTTGTTAACAGTGAGTATTTCTTTGGTGAATTTAGTTTGCACTGAAGAACTGCACATGCGAAGGAGGGATTATTGTCATGTGTCAAGGTTAGGGATTATGGTCACTTTTTTTCTCATATATATGCACTATCGTCTTGTTCTTGCGAACACGGTATCTGCACTATTTTCATTGAATCTTCTAGCCCATGCAAAACAGAATGTTGGTATATGCCAGACACACTACTATCCATAATTTTGCCATTGTTTATTGGTCAACTTTTTCCATGATTGATAGAATTCAATTCCATATCTTTTTT…
MSTRG.23022.1	6	20105936	20109913	-	ATGCCTGGTCTACATTGAGGTTGGTATGCTTTGGACATGTGACTTCAGTGAATTTTGAACTATTTGGACGTGTTATCTTATTTTGATCAGTTAATTGTGGTTGGACTCAGTGTGGACTTGGTCAGTGATGTACGATCTTATGTTTCTATCTAGGATTTGGTCGAACTGCTGTAACTGAACCTAGTTTGCTTTTCTGGCTAGATTTGGTGAAGATGTATGCATTGAACTTATTTATTTTGCTATGGTCAATGTACTGATGTATATGAATATGACCATATTGTGATCTATGAGTGAACCTGTGTGGTGATAGCATGTGCTATATTGGATGTTAAGTGGGCTTGTGAAGTTGTGATGTATTGATTGTTAACCGGGCAATCATTTGAGATACATGGGTTTGTT…
MSTRG.23030.2	6	20230765	20233572	+	CTCAATCCTCTTGACCTCTCCTCTCCCCCAAAAGAGCGGCGACGGCGGCGGCGGCGGCAGCGGCCATGAGCCTGTGATATACGTCGACCTGCGACACGATTCTTTGGTGGCTGGGCTGCGGAGTTAGAGTCTCGGAGGCAGCGACGGCCTCGACCTGTAGACTCGCGACTTGGGGCTGCTGAGGAAGAAGTTTCTTTCGAGTTTTGAGTTTTGACGCCATGCCCTAGCCGGAGCAACAAGCAAGTCAGACAGCAATTACAAAACCGCTAAATGGGATTAGCGGCGCTATAGCCCGCTATAGCCTTTCTTAGCCTCTACAGATACCAGCCGCTAAAAGCCATAGCCAGCTATTTTGAACATTGAAGTGGAGTTGGCCAATGGAGCTCGAAGCGGTGCGGA…
MSTRG.23035.2	6	20364273	20371090	+	CGCACCTGAGGCCCTACATCCTGTTTTTCTGAGACGAGATCACGAGAGGCAGAGTCCACGAGGCCACGAAAGCGCTCCACCGACCAGGCGCCCACCACCTGTTCGATCGAATGCCGCCGCCGGCCACCGCGCGCGGCGCCCGCTCCGCCGCCTCCTCCACCCCGTTAGGCGCCGCCGGTGGCGGCCGACGAGGGCCCCTCCCCGACCCCTTGGCGCATCCGCTCCCGACGCCCTTACCAACCTCTCCGGCTACGCCTTCCGCCCCGACCTCCGGGCTCCTCCATCCTCTCGCACCAGCGCGCCGCCCTCGCGCCGCCTCGGGCGCCCCCGTTCCAGGACCGCGTCGTCCATGCGCTCCTCCTCCTGCTCCTCGAGCCCGCAGGCCCCAAACCTTTCGCT…
MSTRG.23056.1	6	20722133	20723149	-	GTAAACAACTAAACATGCACAAAGGAAGGGTGTGGATAACATCAGGTGAAGCAGAAGTTCATAGCGCATGACACTAAGTTTTTCCACAAATTAATGTCAGAACATCAAGTACGCATGAACAGTACAAAATCACAAAGAGAGCTGAAGGGAGTGATAAAAGCTATTGTATATATTCGATATGTCTAACATGGAGATAAAAAATTATCCAGTGAATGCCTTCCCTACTAGACTGTATACATCATAGTAATGAGGAATACATTGCTAGCATATTATGTGATATTAGAATTTTAAGAATGGAAGAAGGAAAACTGAAAGTGCGTCTAGGCCCCTAATTATTTTGGTGATTAATAATAATGTGATTAGAGAGGACTAACAACTTATTTGAGTATGAGTTGAGGA…
MSTRG.23067.2	6	20821515	20825185	-	TGGTGGCAGCTCGATGGCTCACAGGAAAAGCAGGGGAAGAGGAAGGGCGCAAAGAGACAGGGAAAGTGGACTGTGAGCTATAATTAGACAGTGTATGCACCTTTTTTTTCCATGAATTACTGACTTAAATGGACTAATAGTTGGGTGTCACATTGTATATTACAATAGATATTATATATTATTTCCTGTGATATATATTCCAAAACATGCTCTCCATCGACTAATCACGGGCTTGCTCATATGAGTCATTATAGTTCTGCTATTTTGATCTGTTTGAAATCTACCTCCATGAGAATTATGCTAGCCATGGGCTATTGTATTCCTCCCTGTAATGCAGTTCTACAAATAAGAATATGAGAAATTGATGACATATTTATGTGCAGTGTCCTATTGTCCTAT…
MSTRG.23089.3	6	21151572	21161920	+	AAAAAAAAAGAAACAGGAGCGATTCTCCTGTAGCCCTAGCCGCCGCACCTCCTGCGCTCTGCCGCCGCCGCTGCTGTTCCTCTCTTCGCCGGCGCCGCCGCTGGTGCAGCCGTCGCCGGTCGCCACAGCCTTCGTCGTCCGCAGCCGGTCGTTGGTGAGCTACTGTTGTTTCTGTTAATTTCCCTGCTGCTGCCGAACCCTGCTGTTGCCGATCTGATCTCTTCCTTGCTGGTGGTGCACGGCTTGCTGTTGCTGCCGATATTCGTTTCTGCTGCTGCTGGCCTGCAATGAACAGGAAGGAGGGAGAGAAGGCAGAGAAGAACAGGAAGGAAGGAAAGAAGGGGAAATTTGATAGAAGAAGGGAAATTTGGGGAATTTGGTGAATATTTCCAAATTCTT…
MSTRG.23090.1	6	21151944	21161920	-	GTCAATACCGATATAAACCACACAATCCAAACCATCCTAGCTCCACAAATCCCACGTGAAAAATAAGGATCAGAACCTTAAATGACCTTTACAAGTTCTATGCAAAACTTATGCTGAGCAAAAATCATAGTCTAAAACTAATTTCAATTGTGTGCAATAATAATGTGTAGTCCAAGGGTGCTACTCCCGCCCCATGCCGATCGATGTCATTAGGTACCTAAAAACCAAATTAAACACAAGAGTGAGTAAAGAATACTCAGCAAATACAATCTTGAACTAGTAAAACATACGCATGTTTTATGCATTAAGAAACCAACATGAAGGGTTGGATTTACTTTATTTTTAAACCAAAGAAGTCAAAAGATAGTAGTTCCCTCCCGGGCAGGTGTGAATATCCTC…
MSTRG.23152.1	6	21936922	21938195	-	CTGGAGATTATAAATGAAGATAATTGCAGTCAAGAAGAAAGGCGCAAAAGCAAGTATTAGTAGTGTACGGCTAGGAAATTTTTTGAAGTGTGTGCTTGATCGAATCACTAGAGAAAACTCAAGTATTAGCCAGATCAATTTTTTAGGAGATGATCTCCTTTTGTATACTGTAGCTGAGTTGTTAACGACAAATCTTAAATCTTATGAAGGGTTCGTTGCATAGAACCTTCGGTGAAGCCAGCGCCAATCCGAAATGCAGAAGTCCTACCGTCTCCATCCCTGCGAGTCCCACTACGCCGCCGGCAGACGGTTAGGTGCGAGATGAAGCGATGGCGCACGGCCATGACCGTGATACGGTGGCTCCGATGTCAAGCATCCAAATCATTCGAAGATGCGGTA…
MSTRG.23162.3	6	22082007	22085143	+	GGGGTGCGCCCGTGGGCAGCACCAAGCCGTGGTCCGGCGAGCGCCGTGCGGCCCGGACCTCGTCGGCGGGGCCTGGCGCGACCGCGATGGATGAGATGGCGGCGAGGCCACTTCCTGTTGATTCCCGGTGCGATGCGAATCTCACCCCTCTCCACCGATGTATTTGCTGCATGCGACATGCCACTACTGTCTCGAGTTTTTGACTCGCTCTATGACAAAAGAACCAGGAGCATTGATCCCATCCGGGTTTGTTTTGAGAGATTCCTCTTGTCTTGCATGGAAGCGACCGTTGTACTTTCACATTGCAATGTTAGGCCCTTAATTCTTGTTGTTGCTGTTACAAAAAAAGATGATCATTGAGTAGGAGTACTTACAATCCCAATTACCCATTTGTATATC…
MSTRG.23167.1	6	22224662	22226989	+	GTCGAACCGAGAGGTTAGCCCCACAACTGAATTTAACCCATTTATTTCTCACTGAAATGTTTCACTTTCGTGACCCTGGCAACCAGCCGGGAGAGGTGGTGGCGGCCGGCGGAGAAGGAGAGGGTGGAGCGAGAGGGGTCGCCATTGGCGTGGAGACGCGCACGCGAGCGGAGCTCAACCTAGCGCAACGGCGGCCCGAGTCGAGGAGAAGATGGCGGCGGCGACTCCGGTGACCTCTAGGGCAGGCGCCTACCCTCATGAACCGCCGGCGACGAGGGCGGTATCTGAAAGCTCCTCGTCGTCCGCCACTACCGTCTTCCCGCCGACGGGCTGGCAAGCTCGAGCTCGTGGCAAGGAAGACGTGGCTGCAATCCCTCGGTTGTGTGGTGGCGAAGAAGG…
MSTRG.23190.2	6	22740588	22741938	+	ACACACACACAACACTCCTCCCCTTCCTCCCCTTCCCCTTCACCTCAACTCCCCCTCCCCCCTTCACTAACGGCGACGGCGACAGCGAGCGGCGGCCTGGCGGCAGGCGGGCGGCGGCCTCCCCTCCAGCGGTGGCAGGGCCGCGGCCACCGAAGCGGCAGAGATGGCGAGATGGGAGGCAGCGGACGGCTGGCGGCCTCTCCTCCGCTGGAAATGGCGGGAGGGGAGGCAGGGCGGCGGAGGCGTCCGGGAGGCGGCGCACGGCCGGGCGGACGGCAGCGGCGTGTTTTGTGAATTTTTTTTATTTTTGGAATGATTTGTAAATTTTGTTGTAGATTATTTTAGATTTGGGGATAATTTTGTGAATTACTTGTGGATTGCGGATGATTTTTTGGATGG…
MSTRG.23204.3	6	22957635	22962696	-	GTTCGCCACAACCATCTTGCCAAGAAAATTCAACCACGACTATTATTCCGTGTACAGGTGTAAACGCACACCTTATTTCCTGAAGAAAAATATCAGCGCAGTCAGCCATCTCAGGCCAGCGGCAGCCGGCGACGGCGGCGCCTCGGCGAGCACGTAGCAGCCACACGGCGGCAGCAGGCCATCCCCTCGCCGCGGCTGGCATCAGCATTCAGCAGTGGCGCACGGCCGCCGCCGGTGCTGCTCTCTGCGGCGACCAATGCTTGGTCTGCTGGCGCGAGCGGCGGCGAGGACATGGCGGCTGGTGTAGTAGGTCGGTGTGGGGATGCGCCGGCGACGGCGAGGCCCATGTGGCGGCCGCGCTCGAGAGGGAGCGGCGCGGCAGCTAGGA
MSTRG.23287.3	6	23967681	23970621	+	AGCCAAATCCTCCAGGACCTCCACCCATCCAGATCCACAGCAACCACCACCCAAGTCACGCGCGCCGCGCCGCCGCCGTTCGCCAGTCCGCCGGGAGCCTAGGAGCCGTGCACGCCACTGTTCGCTGCCACTCGCTGCCTTCTCTCGTCGGGAGATTGAAGCCGTCGTCACCGGCCGGCGCGGCGCTTGCAGCCGTCTTCACCGAGAGCCACCGGCTGCCTCTGTCGACACGCCGCCAGCCTGCAGCCGTCTTCACCGGGAGTCGTCGTCGCCGTGCTGCCGGGAGCCGCCGTCGCCGCGCCGCCGGGAGCCGCCATCGCCGCCGCCATCCGTTGACCATGGCTTCAGCCTCCCCCCGTAAGCTATGACAGCGACGATGCAAGTTCACATCGAAGTCAA…
MSTRG.23328.1	6	24300530	24311967	+	TCTATTTGTCGCCCAGTCCGATTTTCGTCCCTTGATCGCAAAACCGGGTACGACAGGTCCTCCAACTTACGAAACCGTTTAAATAAGGTCTCTCGGCAGTATTTGACCCCGGTTTTAGCTGAGGTGGCGCCTACGTGGCTAATTTGACTCGGTCTTTATCTGACGTGGCATTGACGTGGTGATTACGTGGCAATTCAATCAAAAAATAATAAATCCTATGGGACCCACATGTCAGTTTCACACCCACAATAATAGAAAATTGGTGGGGCCCACGTGGACCCCGCCTGTCATCTTCACTACCCCTTATCTCTATCCCCCTCTCTCTATCGTCTCTCTCCTTCTCTCTATCCCCCACTGCTCCCCATCGTCATTGTTGCTCTCCTCTCCGTCTTCCTCCGT…
MSTRG.23328.2	6	24300530	24312469	+	TCTATTTGTCGCCCAGTCCGATTTTCGTCCCTTGATCGCAAAACCGGGTACGACAGGTCCTCCAACTTACGAAACCGTTTAAATAAGGTCTCTCGGCAGTATTTGACCCCGGTTTTAGCTGAGGTGGCGCCTACGTGGCTAATTTGACTCGGTCTTTATCTGACGTGGCATTGACGTGGTGATTACGTGGCAATTCAATCAAAAAATAATAAATCCTATGGGACCCACATGTCAGTTTCACACCCACAATAATAGAAAATTGGTGGGGCCCACGTGGACCCCGCCTGTCATCTTCACTACCCCTTATCTCTATCCCCCTCTCTCTATCGTCTCTCTCCTTCTCTCTATCCCCCACTGCTCCCCATCGTCATTGTTGCTCTCCTCTCCGTCTTCCTCCGT…
MSTRG.23328.3	6	24300546	24307331	+	TCCGATTTTCGTCCCTTGATCGCAAAACCGGGTACGACAGGTCCTCCAACTTACGAAACCGTTTAAATAAGGTCTCTCGGCAGTATTTGACCCCGGTTTTAGCTGAGGTGGCGCCTACGTGGCTAATTTGACTCGGTCTTTATCTGACGTGGCATTGACGTGGTGATTACGTGGCAATTCAATCAAAAAATAATAAATCCTATGGGACCCACATGTCAGTTTCACACCCACAATAATAGAAAATTGGTGGGGCCCACGTGGACCCCGCCTGTCATCTTCACTACCCCTTATCTCTATCCCCCTCTCTCTATCGTCTCTCTCCTTCTCTCTATCCCCCACTGCTCCCCATCGTCATTGTTGCTCTCCTCTCCGTCTTCCTCCGTGGCGGGCGGCGGCCGG…
MSTRG.23328.4	6	24300881	24313522	+	CCACTGCTCCCCATCGTCATTGTTGCTCTCCTCTCCGTCTTCCTCCGTGGCGGGCGGCGGCCGGAGCGACCGGCCGGCGGAGCGGGCGACGAGCGGGGCGGAGAGGCCCTCCACCATCGCCACGACCTCACCGCCTGCCTGCTCCCCCTTCGCGCAGCTCCGCGCCCATTCAGTGAGCTGCTCTGATGACGCTGGAGTCCGCGCCGGTGCGAAGAGCCCGGCAGCCGGCGTGCGGAGGCGAGGTGCGCTCCTCCGCCGAGGCCGTTGGTGGTAGGCTGAGGTGGCCGGGCTGTCACCGTGCTCGTGAACGATGGTTAAGGAAAAAAGTGGAAAAGTATGTGTTTATTTAGCCGGTAATTAATTAACAGAGCTAACCAAAATCACCAGGTTGCTTCTGGT…
MSTRG.23328.5	6	24300882	24311967	+	CACTGCTCCCCATCGTCATTGTTGCTCTCCTCTCCGTCTTCCTCCGTGGCGGGCGGCGGCCGGAGCGACCGGCCGGCGGAGCGGGCGACGAGCGGGGCGGAGAGGCCCTCCACCATCGCCACGACCTCACCGCCTGCCTGCTCCCCCTTCGCGCAGCTCCGCGCCCATTCAGTGAGCTGCTCTGATGACGCTGGAGTCCGCGCCGGTGCGAAGAGCCCGGCAGCCGGCGTGCGGAGGCGAGGTGCGCTCCTCCGCCGAGGCCGTTGGTGGTAGGCTGAGGTGGCCGGGCTGTCACCGTGCTCGTGAACGATGGTTAAGGAAAAAAGTGGAAAAGTATGTGTTTATTTAGCCGGTAATTAATTAACAGAGCTAACCAAAATCACCAGGTTGCTTCTGGTG…
MSTRG.23328.6	6	24300882	24307331	+	CACTGCTCCCCATCGTCATTGTTGCTCTCCTCTCCGTCTTCCTCCGTGGCGGGCGGCGGCCGGAGCGACCGGCCGGCGGAGCGGGCGACGAGCGGGGCGGAGAGGCCCTCCACCATCGCCACGACCTCACCGCCTGCCTGCTCCCCCTTCGCGCAGCTCCGCGCCCATTCAGTGAGCTGCTCTGATGACGCTGGAGTCCGCGCCGGTGCGAAGAGCCCGGCAGCCGGCGTGCGGAGGCGAGGTGCGCTCCTCCGCCGAGGCCGTTGGTGGTAGGCTGAGGTGGCCGGGCTGTCACCGTGCTCGTGAACGATGGTTAAGGAAAAAAGTGGAAAAGTATGTGTTTATTTAGCCGGTAATTAATTAACAGAGCTAACCAAAATCACCAGGTTGCTTCTGGTG…
MSTRG.23342.1	6	24495234	24495711	+	GCTGCAAGGTTGAAGTAGATGGTGTAGAACTCGTCCCTCAAGGTGAACAATGGCTCGAGGAGGAAGCTCCTCCTCACGCCGCTGGCGAAGAAGCTGATCGCATGATACCGCCGCAGTGGCTCGGCCTGCGCGAAGCTCGCCGCCTGCTCGAATCCTGCGGCTGCGGCGGCGGCGGCGCCGCCGCGTGTCCTGCAGCCGACATGCACCTTCGCGCCGGCGCCGTCGGCCCTCGAGCCCGGCGGCACC
MSTRG.23382.1	6	25108016	25109177	-	TTTGCGGCGGGCCGCACGGCCGCCGAGCCGCGCCGGCGGTGAGGGACCAGAGCTCGTTCTACGCGGAGGCCATCGCCGACTGCCTCGAGTTCATCAAGAGCAGATCATAAATGATTTGTCAAATTAGCTTCTTTTATGTACAATTTCTCCCCCCCCCCCCCTTTTTTCACCTTAATTTGCTACTCCCCCGTTTTAAAATGTTTGACACCGTTGACTTTTTAGTATGTGTTTGACTATTCGTCTTATTCAAAAAATTTAAGTAATTATTTATTATTTTCATATCATTTGATTTATCGTTAAATATACTTTCATGTATTTTACAAAAAAAATTTAATAAAACGAACGGTCAAACATGTGCTAAAAAGTCAATGATGTTAAACATTTTGAAACGGAGGGAAT…
MSTRG.23476.3	6	26314477	26315057	-	TTTTGTCCATTCGACGAGGAATTTCTCGTCGTGTTTGTTGTTGATTGATTGATCCAATCTTTGATGCGCCAAGAAGCAAGATGAACACGAATTACTCGTCCCTCCCATTGACCTCCATCGAGCTCCAATCCAACCAGCGCACATCCGAACTTTTATGAGAGAGAAGGAAGAACAGAGAGAGAGAGAGAGAGGAGGGAGAAGAAAAAAAATAATCGAAAATAAAATAAAATAAAGAGAGAGATAGAACCCCAGATCTCTCCACAGTTTCAACGCCTCAAATCTCTCAACTCTCGTCCCAATCCTTA
MSTRG.23540.1	6	27053649	27054278	-	GTGGTGGGACATGCAATCCTATGGAACCGCTCACGGTCGATTGATCTGACAAGCAAAACTGCAATAACTTCTTTCTAAATGTTTATCTGGAACGGTTTGGCGAGAGGCCCCGCCGCCGCTGTCCTTGCGGTCGCGCGGCTTTGCCGGCGGTCGCTCAGGTGGCAACGAGGCGGAGGAGGAAGAAGGAGGGGGAAGGGGCGGCCGGGTCGTTGCCTCCCGAGCCGCCCCTGGTGTTGGGCGA
MSTRG.23568.1	6	27294049	27299276	+	CGAAGCCCACGAAGAGGCAAGCGGGCGGCGTCGCCTTCTTCCCCTTCTCCGACGAGCCGCGCCGCCGCGGCGTCGTATCCGAGGCAACCCCAGGCCAGATGGCGGGCGCTGGTCGTCGTGGGCGGCGCGCTCCGCCGCCGCGTACGACGTACGGGGCCACGCGCGAAGACGCGACGCGACCACGGGCGCTCGAGAGTCTGTAATGCACAATGAAGTGTAAGTGAAAGAGAGTTTAACGACAAGTTTTGAGAATATATTAGTCAGCTTTATACTGATTCATGTCTCAAAATTGCTAGAATTAAATATGTTGAAGATCGTATGGTGCTACCGTGATAGTTTTGTCAACTTGCAGACTCTGAACATTGCAAACTAGGAATGCAGGATTAGAGCAGAGGCCTT…
MSTRG.23568.2	6	27294072	27299276	+	GGCGGCGTCGCCTTCTTCCCCTTCTCCGACGAGCCGCGCCGCCGCGGCGTCGTATCCGAGGCAACCCCAGGCCAGATGGCGGGCGCTGGTCGTCGTGGGCGGCGCGCTCCGCCGCCGCGTACGACGTACGGGGCCACGCGCGAAGACGCGACGCGACCACGGGCGCTCGAGAGCTACAAAGACCAAGCGGCTGGGTTTGCATAAGGTATTGAGGAACACAAATCCCCGGGTTTCACTGACGGCTGACATGTGGTCATCTAATCAAAGGGTTACATGTGCATAAACATGGTTTGTGTATTTGTGATATTCCTCTTCATGCACTTACTTACATAGCATGTCAAACTCGAGTTTCAGAAATTAGTAGTTGTGCAATGCTTTTTTATTTTTATGTGGCATTGT…
MSTRG.23597.1	6	27650596	27656723	-	GTGGAGTTTATGTTATTCATACATGCAAGTTATGTCAATGACACCTAACTGGTTTAGTTTAGATCCTTGTGTCTCATTGTCTCCTTTGCAAGACAGAAGTTCTATTTGATTAAAGCAATGCTGCAATGTATGTTGATTGTGAGGCAATGACTGAAAAGGATGATTATGAGAGCAATACTGAATCACCTGTCTGTTTGTATTAGTATGTGAGTGTGACAATAATATTAATGGCAACTATATCCTTCGTCATTAGCTGGAAGAACATTTTTTTTGTTTTAAAAAGCAAATATAGCTCGTGTGATAGTACTTTTTATCGGTCTGGTTACCAATTTGTAGTCATGTGCCCTCATGCTTTCATGTTTTGGGACTGTGTTGATTGCTGTTAGGAGCCTTCAAAAG…
MSTRG.23608.1	6	27740367	27740726	+	GGTGATGGTGTACGGCTTCCTCACCTTCCTCGCCTCCTCCCCCACCGCCGCCGCCGCGACGGAGGCATCGATCGGATTGGGCGTCGCGCTCATCGAAACCATCAGCCGGGGTCTCTCTCGCGCGCGCAGGATTCGCCGCGGCCGCGAGCTAGGGTTTGGGTGCTTGTGCTGCTGGTGTGCGTGCGTGTCGATGCGGGGGACGAAGCGAAGAGAAAATAAGAATGCGAAACGCG
MSTRG.23619.1	6	27923330	27926280	-	TGATGGTGAATAATGCTGTGGAGGAGAACACCATTCCGGATGGGGGCAGTCTAGCCTGGAGCGGCTACGCCATGATTGTCTTATCAGTGTTGGCCTTGTGGTCTGGGTTCGTCAGTGAACCAGTGGCGGTCTTCCTGGCCTTCGTGCTTCTGTTGCTTGGTTGTGGCTTTCTTCACGTCGCCATGCTCGCACCGTCCAAGCCCAAGATGCTCTGATCCACGGCGATACTAAGAATTTTGGGTATTGTGTGTTCATAGGTTTCACAGAAGGATATGAAAACAAAACAAAAAAAAGGTTATGCGTGTATGTTATGTGCTCCATAGAACACCAATCATGAATGCATATATTTATAGGAGTATTTGGGAACTATGTACAGTACCTTACTGCCTTGTATACATA…
MSTRG.23849.1	6	29935979	29936764	-	TGCACATTTTACGAGAGGTTCATTTGTGTGCGCTTAATTGGGAGTAGTACCAGCAGTTATTAGCAGTAGCAATTGTCCAAGTAATCCTACAGCATCAGCAATGGCAGAAAGGGGATTTCAGGATCTCTTCTTTTTGGGGATTTTTTTTAAAGCTAGCATTTTCTGGAGTCTGGATGCCTCAATGACCTTTTTTTCTATGCATACAGTCAATCAGTTCTTCATGTCTACATCTACACTTAGCTCTTATAGAAAAATAGTTCGCAGTTTAGTACGCATCGATTTGTGGTTTGTTTAAGGCCAAGTGGCCAACCAACTAACCGAGGTAGAATAGTGAATTCCTTTGGTTTCAATAGCATGACTATGATGCTGCTTTCTGTGCTCCCTTATTCTATCTAGGAT…
MSTRG.23891.1	6	30205393	30205859	+	ATGATGCAACAACAAAACACAATGTTGAAACTTATACTTGAAATATATGAAAAAGGTTTAAAAGGCATATACTCATTAAACAAAATTGTGAAGATATGCATAATACATATCCTCCAAAGGACAGGACAGGAAGCAGTATCACATTATCAGATTGGCAACTTCCATAATAATAGGAACCCAATTATTACCAATGGCAGTGACATTTAA
MSTRG.23903.2	6	30321492	30327695	-	ATTCCCCCCAAACAGAAGGGCTCCCATGCATATCGATCATGAGCTAGCTTATTACCCCCTGCTTTTGCCTCTTCCAAATCTGATGAACTGGGTAAGTTAACTGAATATTGCTTAACTAATCAGCTTTTTGTTTCATCTGATGGATAGATAGGAGGAGTAGATCTTGGTGGCATGAACTGCATGAGATGCAGATTGGTGTAATGATGGGGGGAAAGACTGCATGACTGTACAATTGCACACTTATCAGAGCTACTTGGGATCTCTTCTCTTCTCTTCTCTCTCTGCAATAATTAGCCTTTGATGAGATGAAGGGTGATGAGGAAAAGGCTGTCATCATTAAAGGCCTTTGTTCCATGCAGATCCTATCCTTCATGGTTGGAACTAGCTAGTCTGTATTCA…
MSTRG.23903.3	6	30324671	30327695	-	TTTTTGGTGATCTATTTTTCATCTTCGTTTTTCTTCATGTTCTACCTTGCCTGGTAGGATAATGAAACATGAAGTACATATATCATGCTCTGTAGTACACTCCGGGAGAAATATATGGATATTTACTTCCTGTTAATTTGTTGCTTGGAGTAGATCTAGAGAGAAAAACCAACTCTTTGCACTGTGCGTGGATTCTTTACCTTTTTCTCCTTCAATTTTTGTCTCTCTCCAAATAATGTTGCATTGGGACATATTAATTTGATTCCAGTTTAAGGGAATTAATAGGTAGCTAGCAGATTTCCATTTATACTTTGGTCACTGAGGTTAATTAATTAATTGCCTATAAATTGTTCCGATAACTGATTCACACTGTTCAAGAGAAAAGGCAAGCTAGATTCA…
MSTRG.23947.1	6	30601047	30617794	-	GTATGAAGTAGGATCTGCAGAGGTGGAGGTGGGTATGGTGGTGGTCACCGTTCTTGGTGAAACGATCTCCATCTCCAGATACTTGATGGAATCCTTGTGTTGGCTGATGGCGATGTCCCGACAAAAGGACACATCTCCATTGAGGTACGCGATTCAGCAGTGCAGTCACGGCGCCAGTCGTCCCATGAAGTGACCGGGATAGGCATGCTCCATGTAGTGATTCTCCACGAACCAGGGTGGAACACGGAGCGTCGCCGTGTCGGCTGAGGTTCTCTGCTGCGGCGAACCCATTCAA
MSTRG.23948.1	6	30601382	30618119	-	GTAAACAACATCATCATCGATGCAACTCAAGGCCGGGTAACACAAACGCAGGCGACCTAGGGACAAGGAAGAGGTTGCCCCTTGACCTTGAGCCTCCTCCCTGTGTTCATCACCGCTGTTGCTGAGCATGAGGCTATGAAGCAACTGCAAGGTAGCATCGCATGGAGTAGAGGGTGTTCTTTTCGGGGTCAAGCTTGGCCACTCCTCGCAGCTCCTTGTTCCTGACGTCAACAGCGACCATCATTCCTCCCGTCTTAGCACCCCTGCCGGCAGCGTTGCCCAAGA
MSTRG.24004.1	6	31117873	31118831	-	TTGTTAATGCCAAAATTTGGTACACCCGAAGTCATCATCGGTTTAGAGTCAATATCGGCTTCAGAATCTTGGAATCGGCCGATGGGAGTCGTCAAATCGTCAGCAGTTGTGTTCTTGGTGGAGTCGGATCAATTAAAGAAAATTTATCCAGAAGAGTCCGAGTTCAAGGAGGATGCGGTATGGCAAGTTATTTATTAATTATGAATAGTTTGTTAGTTTCCTTTTTTATCTTTAGGAAAGTTTCTTTCTTGTCCTACAAGGACTAGTATTTACCCATGGGTATAAATATGTACACCCGGGGTTATTATAATCTATCAATCTCTCGATCAATACAACTATTCTCGGCGCATTGCCACCCTCTTTACCGAGGTTTTTACTTGTCATCCGGCGGAACTTGGC…
MSTRG.24179.1	7	1781863	1786310	-	AAAGAAGAACGTCGTGTGGAACTTCAAGTGGGATTACGGTGAGCGAGCGGGAAGCCACTCCTGGGAGGCAGTCTGTGCATTTAACTGGAATGGTTTTTCCTTTTGGAGTTGCTGAATGCTGATTGTTGACTTCCGCCACCGCCGCCGCCGCCGGAATTGCTAGGATCCACCACCGCCGGAATTGCTAGGATCCACCACCGCCGGCGATCTCCAGCATTATATTCGCCGGTGTTCTCAACGACGTGGAGCAGAGCA
MSTRG.24195.1	7	2028789	2031923	-	GTTGGGGCACCAATATCTCCATGGTGTCACCATCTTTGCAAGAAGGGGATAGATCGACGCGTCAAGAAATCGTTTCTGTTGCCATGGCTCCAGTAGGCAATACGATTGTTGCTTGCGTACAATTTTTTCTTGACGCAGACTAGTTTCTTTTCTTGTGCTCTGCTGTAAAAATTCTGTTTATATCTGTTCTGTTCATGCACGGTGCTAACCCCGGGCTTGTCGGATTGGAATCCTCTGAAGAATGAAGCCCCAATGCCTGTGCTAGATCCACCATGCCATTCAGTGTTGCAGGTCATGATGCTTCGAGCTCGTGATTGGTCTGTGTCAGCGTAATGGATACATTTCAAAACTATATCTTTCTTAGTGTTTTCTATTTTTTTCCCTTGGAGTTTGATGGCT…
MSTRG.24195.2	7	2029136	2031923	-	GCTGAAAAAGCTCGGAGATTGTGTGTTGACATCAGCTTCGTCTCTTTATGTCTGTGAGATGGGAGTTAAATGACAGCACGAAATTCCATTCTCTTTGGGTGCACTGGTGCAGTCCTCCCCACCTACAAGGATCAGCCACCATCACTGCCGCTGCTGCACCATTGCAGCTTTCCTTTCTGGTCTGTGTTTTCGTGTTGCCTTCTACATGTTCAATTTGATTTCTTTTCATGGATCAATGGTATATGATTTTTTTTCCTGTGTGTTTTGAATCGTCCTCTCTTGCTCCTTAAGGTTGGGGCACCAATATCTCCATGGTGTCACCATCTTTGCAAGAAGGGGATAGATCGACGCGTCAAGAAATCGTTTCTGTTGCCATGGCTCCAGTAGGCAATACGATTG…
MSTRG.24243.1	7	2662660	2664167	-	AAATAACATGGAAGAATGCATGTGAGGTGTGCATGGTCCAGATCTCCAAAGGGAGTAGTAGCACCAGCCACCTGCAGGAGCAAAGCAAGCTTCAGAATCTGCATGATCCAGTGTGTGTTTGTGTGTGCTGGAACAGCACTAGCTAGCTTAATTAGAGTGATGGAATGAACATGATGCTTTGGTGGTATATTGCACATATGTACAAAGGAATAAGGATGTGCTTGTACTGTGTAAATTGATCTAGCAAATTTGTGCATGATGTCATATATACTGTGAATAAATGAAATGTTTATGTATCTGGACTCTGGGATTCTTCCATTTCTTAAAAGAGCATTTCAAGATCCTCTGTTCTTTTGAAAGAAAAAAAATGATTATATTACATTTTTATTATGCAGAGGA…
MSTRG.24243.2	7	2662804	2664167	-	TGTCAGTGTTGCTGATTAAGCTATCCAAGGGTATATATATTATTAGATTGTTAATTGATTAAGAAATGGAAGGGCTGATACCATTGGTGTACAAGGCCATAGTGGAGTACAGGAACAAGGCAAGCAGCAGGCAGGTCACTCTGAGAAGCTTCTTCTTCGTCACCGTCGTCGACGACCAGCTGCACGGCGGCGACTCCGGCCGGTGGTGCTACGCGCCGTCGCCGCCGGCGAGTGCCGCCCACCAGCTGGTGTCGCCGCTGCTGCGATCGGCGCCGCGTCGCCACCGTGCAGGTTGATTAAATTTAGGTGGTCAAATGCTCAATCAACAAGAGGTTAGTTAGCCTGCATATCATATCATATCATATCATGATCATCATAGTGCGTATAAATAAGATCAAT…
MSTRG.24297.1	7	3289420	3289947	+	GGAATAATAAAATGTGAATGAAATGCTAAGGTTTTTTTTTTCTCGAAAACGCAAGAGAATGAAATGCTAAGTTGGGATTTGGGAAGGAAGTAGCAGAAACAATCAAGATAGCATCATAATTATCGGGAACTTGACAAAGATCTTGAGTCCTGAGTATTTCTCCTGACTACTTCAAATGAAATATGCTCTGACAGCCCACGATTTTATACTGATCTGTTACTGTATGGTGCCACTAACCTACTACCTCCGTTTCACAAGTAGCAATGAGCATATGAAGAGCTTCAGCAATTCAAAATATAGGTCCTCTAATTAGTCTAATTCATGCTAATACGTGGATCCCAAAGTTTAGGGCCTTCCGGCTGTTCACTTTATCAACT
MSTRG.24364.3	7	3881699	3882155	+	CTGAGCCCGCTGAGGACAATGTGTGAAGTACTGAAGAAATCAAACTTCAGTCTTCTGCCTGCAAAACACTTCAAAGTTTTCTTCTTCCTTTGTCTTTGGGGACTCTAGAACCATCGGTATGATGTAGTTTCTAGGGGTGCATCACCTTCAATTGATAACCTTATCGCAAAATGTAAAGAAGATGCAGCCCTGTGGGCAGAAAGATTGAGCCACGCTGACAGGGCTGTTGTAGAGTCTTGGAAACTCATTTTATCATCCTCCCCTCACTCTAATGTAACTTAAGCTGCTGTACTGTTCCAATATTTTAATGAAAATTCAGGTGGGGAAGCTCCCCCGGTGACCAG
MSTRG.24385.1	7	4109277	4113654	-	GGCAACAGACTCCCGCTTCAGTTAAAGAGTGATGGCTGAAACCAAGATCCATGCAAACAAGCAAGCATAAGTTGCCATGACGAAATGCATCAAAACAGACATCAGAAATGAGCAAACGGCACAACGCAATACTGCCGGTAACTGTGTTAAAACGTCATCCTCCAACACCGCAGAAGCTCCCGGGCATGCATCTGTCACTATTCCGTCCAATGTTGGCGAGAACACTATGGCTGACAATAATGGTGTTAGACAGGAATTGTCAGACAAGGAATCCGACACCAGAAGGTTACCTCTGCTGCTGCGGGAATGCTCTCTCATTTCTTGAAAGGCGTGTTCAATCACCACCAAGAAGGTTACTATATTATTCTTTTTCTATTTCTCCTGTTGGGGTTGATTCTG…
MSTRG.24385.2	7	4110543	4113654	-	CAATCGAGACTAAAGATCTATTTCTAGTCCCGGTTGGTAACATCAACCGAAACAAAAGATCGGCATGCGCGGCGAAGAGTACAAGGCATGTGCAAGATCGAGGAGGAGACGGGTGGCCTTATCTCTTCCTCTCTAACCTTATCTCTTCCTCTTCCTTCTCTCCTTTTAACTCCTCTCCTCCTTTCCCTCCCCCATCATCCCCACTATGATGGATGAGCCGGGCGGCCGGGCAGCGCGGAGGGCCGGGCGGCCGGAGGCCTCGCGGCGGCGGGCGGCGTGGGAGCAGGCTTTTTTTTCTTTTTTTTAGAATTTATGATTCGGATCTGTGTATTTGATTTGTGTGTGATGTGAATATGTGATGTATTGTGATGAATTTTGTAGAAGTTGTGATGTAATTTT…
MSTRG.24395.1	7	4164289	4166679	-	GTGTTGTAGGGTGTTCTTGCTAGCTTAGCATGTTCAGGAGAAGCTAGCTAGCTATATGGAGCCAATTAATTATCATCAGTCTGGAGCAGCCAGCTAGACAAATCTTGGGTCTGATCTCTGCAAGCTTTTGATGCTAGCCAGGATAATGAGAAGTAACAAAGTCATAAATAAATACTAATCTTGCAAATTTCTCTCTTGTTTTTATCTCATACTATAGTATACAAGATTGCAACTTGCAAGGTTTGTGATATGCATGGCGAAGTGAACCGCAGATATTTTATCTTACTGAAATTATTACGAGTACCGCCTGAATGACATGTGGGACCAGTCCACACTATCGTCGTCACTACGGATGTATTAGTTGGGCAAATTATGATTGTGTAATTATATTACTTTATC…
MSTRG.24395.2	7	4165057	4166679	-	GTGTTGTAGGGTGTTCTTGCTAGCTTAGCATGTTCAGGAGAAGCTAGCTAGCTATATGGAGCCAATTAATTATCATCAGTCTGGAGCAGCCAGCTAGACAAATCTTGGGTCTGATCTCTGCAAGCTTTTGATGCTAGCCAGGATAATGAGAAGTAACAAAGTCATAAATAAATACTAATCTTGCAAATTTCTCTCTTGTTTTTATCTCATACTATAGTATACAAGATTGCAACTTGCAAGGTTTGTGATATGCATGGCGAAGTGAACCGCAGATATTTTATCTTACTGAAATTATTACGAGTACCGCCTGAATGACATGTGGGACCAGTCCACACTATCGTCGTCACTACGGATGTATTAGTTGGGCAAATTATGATTGTGTAATTATATTACTTTATC…
MSTRG.24401.1	7	4288289	4289553	+	GCGCATCGGCCTGGCGCGCCTCTCCTGCTCTGTTGGACCGCCGCGCCCAGAGCGCTCGACCAGTCGGCGGGCGATGGTCGCCGAGGTGGGCGAGGAGGCGGGCACCGCGGCGGAATCGCATCGGGAGCGGAACGCCATCGCCAGCCGCATCCGCCGCGCCGACGCCACCGCAGCGCGTCGCCCCTACATCAAGTGCAACAACTGCGGTGATGTCCGCATCGTCAAGTGTGACCGCGCCCTCTCGACGACTGGCTCCGCGACGACTTCCCCAACCACCAACTCTGCAAGGTGCTTGGCCCCGATCGATCGAGCTCTTTTTCTCGCCGCTCCTCTACGTCTAGTGCTCAACGTCGCCTGAGGCGGCCACCCGGGGCGCGTCCTACCGAGCACACCGCTGCA…
MSTRG.24421.1	7	4490835	4492660	-	CTCTTTTCTGCTTCTAAAAGGTGGGTTTTCCATGAGGAGATCACTATTAGAAGCTAATTCAGAGGATTTCAGAGCAGATTTTGGATGCCGGAGGATGGCGAGAGTGACACATTTCAGTAATCCCCTAAGGTTGCTGAATTTTGTTGGTAGCTTTATCTTTTCCTGTGTAATCTCCCACCAACGCTGAGAGCTCTACTCTATGTAGTTCCTCCTTCCAATGTATAACGTGAGTTGAATGGGTTGGATTTAAGTATAAGTGGAATAAATTGTTAGGGCTTATATGGACACTTGAATGCTAATCTGAATATTAGAACATGAGATGCGGAGAGAGTGGTGGAAGAGGTCAGGAGGTAGTCTTCTCTGCAACAAGATCTGAAGAAGTGCGGGCAAGGAGCGTGG…
MSTRG.24425.1	7	4566930	4571647	+	TTTATTTTGAGATGGATGGAGTAGCAAGTAAGTACTCTATATGATGAAGTAAATTGGTGTGGCACCGCAGAATCGCCGCCCCGCCGGCCTACCCCTAGACGCACAACATATGTGCGACGTGAGATCACGAAAATTCCAAAAATCTTTCCTTCCCCATATACCACCCGTATCGTATCGGCAGATCGGTTGGCAAATTCATTTCATCACCGCGACCACACAGCTACAGCTAACCCCCCCGCGCCGTGCGCACCAAAACGCTCGTGTGTGAAGCTAGAGCTCAGTCAAACAGTTTTAGGTCCATCGAAACAAGTTGGGTGGAGCTCTCTCCACTAAAACTGAGAGTGGAGCTGGATAGAGCTCTCTCACAAGATAAACTACTTCAGACTCAACTCCTTAAAT…
MSTRG.24461.1	7	4982358	4999082	+	TATGCCTTTCACGGTACTCCCTCTGTTACACAAATTTGAATTTCAAAATAGAAATGTTAAAAATTTCACATTGAGAAAATTTAACATTGGGGCATAGACCACCATGGCGGACCTAGCAAGCAGTGATCTGCCCTCAAGAACTAAGTGCATATGTACAATTTCATAAATCTGCATTCGCTGCTGACTGTCCAAAAACGTACCGGTCTCAACGGAGTACCTAATAGACTCGTGCTCTCGTCATATAGGGACAACGAACCCGCCATGGTGGTGTATGCCTAATTTTAAAAATCTCGAAATTCTCTGCAGGGACTTTGTACGTTTTGCAAAATAATCCCTGATAGCCGTTGGATTTTCACAGACAGCCATCGCATAGGGGTTTGGGTTTTCTCTCTCGCGGCG…
MSTRG.24461.2	7	4984672	4994785	+	AGCGGTAAAATTCAAACAGACCCGGAACTTCCTGGTAAGGAATTCCGGAACTTCCGGTCTCCCAGGCCCGGAACTTCCGGTGTTCTAAGACAGGAACTTCCGGGTAACAGAATAGAGAAGAAATTCAAATTTCAAAACAAGAGACTAAGCCAATCTTCACAAGATGGTGCACAGGTATTCTAAGCAGAGGATATATCACAGAATCATCCACAGAAACATCACAGAAAGAGACAAGAGCAATTTTTTCCCGAAGTTCGGATCTTGCGATCCTACTCTCCGTTGAGGAGCTCCAAAGAGCTGGGTCTCGATTAACCCCTTGCCTCACTTGTGCAAAAACCCTAGAGGAAATCCACAGCCTTCAACCCCAAACACCCCTAGGCAAATTTCTAGAATTGAGTG…
MSTRG.24489.1	7	5276948	5279196	+	CGCGCCCTGTTCTCCACTGAACCGCCGCCACCCCCCTTTCATATTGTGTAGCGGCAACGCCTCCGCCATCTCTCCTGCGCCATCGCCCCCCATCCTCGAGCTCGACGCGGTGGAGAGGCGCGCCTCCACCTTCCTTGGCTGGCGTCTTCTCTTCATCCTCTCCCTCTCCAAAGCTCCATCGCTGTCCCCTCTCCCACCCCTTTCTCTGCATTCGGCCAGATCCAGCCAATAGAAGCTATGGCCATGGCATCTGGCTCCCCTGAGCTTGGTGGAGTGGAGAGGCCAAGGAGGGGAGGCCTCCCCCAGTATCTTCCTCTCCCAAATCACCATTGCTGCCAGCTCTTCCTCCCCCTTCCGGATCCGGCCAGATCTAGGCTTCATCGAGTTGGGGACTTCCAG…
MSTRG.24490.1	7	5298689	5300120	-	CGGACGAGAAAAAGGAAAACGTGGGACGCCAAACGCACCTACGCACGATGGCCATCCAACGGCGGAGAACGCACGCAACGACCGCGCTCCAAATCCACCCCTGGGCTCCGGGCCGGATGACGTGCCAAGCAACGGCAAGGGCCACGACAGCGCAAATCGCCGCCCAGACCAGCCATTCCCGGCAAGTTTGTATATAAGAGATATGTTGGGGGTCTCCAAAACCCTACGTATTTCATAGGGCACACCCATGTCGAAATGCTACTTGCTTCCTCATTTCATTCAATATTTCTGAATCGATTTGCGCTTGTTTGTCAACTGATTTGTATTAGATGGGATGGATGCCAAATAAAGGGAGTATATTCGAGACGTTAGATCTTCTCATTGTTTCTAGATATGAAT…
MSTRG.24545.1	7	5914872	5920131	-	GACCAGCAATCAGGATCTCTGCTCATCTATCCTGGCTACAAAACAAATGAGTGTTCCCAGAACAGCTTTGGAAAGAGGCAAGCGGGACTTAACTACTGAAGCGGAAGAGCCCAAGGGCGCCATGGACGCCGCGGCGGCTTCCTCCTCCACCCCGGCGTCGTCGCCCCGTCCCGCCGAGTCCTCCGGGGGCGTCGAGATGATGACCACCCACGGCACGACGCTGTCTGGGGCACCGCAGGTGGGGGTGCCCACGGCCATGGACTGCGCCTCCGCGACCTCGGCGTCGTCCTCGGCGGCGGCCGAGCACGGCGCAGATGGTGATAAACTCTCCTCTCCGCACGACAAGATGGCCAGCGACATCATCAACAAGTCCTCGTGCTCCAAGTTTGACAAGGAGAA…
MSTRG.24574.1	7	6641644	6643871	+	TCATAGCCGCATCACCCCGATCCCCTCCGTCATCGCTCCTAACCAATCAGCGCACCCATCGTCCCAAAATCCCCAAATCTTCATCGCCTCCTCGTGAGGTTCGTCGGCGCCGACACCGCCATCTTGCGGAGCCTGTGGCCAGCGTCGCCGCTTTCTTGTCGAGCCAGTGAGGGAAATCGCGGCGCCATCTTCGCCGCCCTCGCCGGACCAGCGTCGCCACGGAGCTAGCCGGCGGCATCTGCCATCGGGCAAGCGCCGCAGCCGACCGCCGCCCTCGTCTCTTCGGCGATCCAGCAGCTGCCGCCGCCTTTCGTCTGTAGCTGCTAACGGTTGTCCAACTAGCTCGATCCCTGTCCGTGCTGCTCCGTGTCCTCTTTCATTCGTCAGTTTCAGGTATAT…
MSTRG.24663.1	7	8110273	8112765	+	AAATATTCCTCTTATCCTCCTCTATCTTTATCCCCAAAAATCGGAGCTAATCGTTGAGTATCTTATCCGAATCGAACTCGTTTTCGAGTTTATCTCCAAAACCGAGTTTTTGATTTCCCGGATCGATTTCTTGCGGGAGGAGTCCGATCTCTTCAATCCAAGGCTATAAATAGGACCCCCTAGTCCTCCTCTTTCGTTTGCCCCCTCTCCCGTGGTCTCCCGTGCCTCATAGCGCCGCCGCCACGTGCTCCACCCCGCCGTCGTCGCCGGCCGAGCTCCATCCGCGTCGCGCCGCCGCCTCCGTCGTCGTCGCCGGCCGTCGTCGTTCGTCGTTTGGTTCGAGGTTGTCGTTTCCGTCGTTGCGAAGGTTCGTGAGTGCGTCAGGAGTGTTCAGAAGAT…
MSTRG.24690.1	7	8612080	8612764	+	TATGATTTGCGACCTGTGGGTGAGCAATCAACTTCTTGCTGAAGTGTCAGAGAAGGGTACCTGAAGGAACAGAAGATCAACACTAACTTAAAGGCTCATACATCATTTTTAGATGCTCAACTTATCATGGCGGTCACAAGATATTTTGGAGTGGCATTTCTCTACAAGGGAAATGCCTTGCCTGTTGTAGATTTGCCATCGTTTTGTCTCATTTTGTAGATTGTATAGGAGAATCTCTTTTTGTACAACTAACCTATGTACATGGCATTTGTAATTAAATGGAATTGGTATATTCAGTACTAATGGAATGTGGATGCATGAG
MSTRG.24705.1	7	9095631	9096971	-	GCTAAGATTATTGATTGCCCATTTGATTGCATCTGTGGAGAACTGAAGATATCCAGCTGAATTTTCTTGTGGACATAACAATCAAAAGCATGAGAGGAATCGAACAAAGATTGAATTTGTGTTTTTGAGAAGCCTACTTAGGTCAGCCACATCACTCCGACGGATCACATTGGCTTTCCATGGTATGATTATGAGTCCTGACAATGGGGAGCCATTCCAGAACTTCCTGGTTGAACTATCCAGCCTGATGAAATTCAAGGAAATTTACCGCGCTGAGAGATCCGCATTCAGACCAAACTGGGAGTAAGCGTGATCATTCAGAAACAGCGTGCTACAGATCAACACCAAAATTCCTAAATTGCATGTCCTTGCCAAAATTGTAATAGACAATGTGTAATG…
MSTRG.24705.2	7	9095643	9096971	-	GCTAAGATTATTGATTGCCCATTTGATTGCATCTGTGGAGAACTGAAGATATCCAGCTGAATTTTCTTGTGGACATAACAATCAAAAGCATGAGAGGAATCGAACAAAGATTGAATTTGTGTTTTTGAGAAGCCTACTTAGGTCAGCCACATCACTCCGACGGATCACATTGGCTTTCCATGGTATGATTATGAGTCCTGACAATGGGGAGCCATTCCAGAACTTCCTGGTTGAACTATCCAGCCTGATGAAATTCAAGGAAATTTACCGCGCTGAGAGATCCGCATTCAGACCAAACTGGGAGTAAGCGTGATCATTCAGAAACAGCGTGCTACAGATCAACACCAAAATTCCTAAATTGCATGTCCTTGCCAAAATTGTAATAGACAATGTGTAATG…
MSTRG.24706.1	7	9123247	9124818	-	CTTGTCGTTTCCGTCGTTGCGAAGGTTCGTGAAGTGCGTCGGAAGTGATCAAGAAGATTACTTGAAGACCGATTATTGCAAGGCAAGTCACACAGATCCTAAACACAATCCTTTGAGCATGTTGATCCTATATTTAAATTCTCTATTTATTTCAACTGTGCATTTATTTTCGAATGTCACCGGGTGGTGTGAACTTATTCCTTTGTTATGGCCAATTTGCATTGATTACTTTATTCCTTGATACCTTGGGTTATTATAACTTGACTAGTTGGGCTTTATATATTGGTTCAGCTAGATATTAGTTATGATTGCTTAGCCATGCTTAGAAACATTAGCACACTATTGGGATAACTTATGACTCACTATTATTTAAGGATGGCTTAATGATAGTTCACGATG…
MSTRG.24761.1	7	11221942	11225387	-	GGCATTCAGTCCTACTGTGCTACACTGCTATGAGTTCTTTTATCGGACTGCTGGCTACAAGCCATAACATTTGGGTTTAGCATGCCCATTACCTTATAAGCTATAACAGGATGGATATATCATATATGTAATGTATCATATACATATATATAGGCAGCAGCTTGCCCAAATTGTTGTCTAGCATGGTAAAGGTACATTCTTAGAAATGTGCAAATGCCTGGTAATATTTGGTCATATATGTTTTGTACTGAAGGTGATAATCTACATCCTTTTTATATATGTATATGTCAGTAAAATAAATAGTAATACTTCATACCACACCTAATGTATCTATTATTTCTTATTTTGCAACTATCTGCCTTTAGCCTTTGCAATTTGTAGATGGACGAGCTCATGAAC…
MSTRG.24762.1	7	11234138	11234760	+	GCGCTGCGCGGCGGCGCAGCGGCGCGGTCGCGCGGTGCGGCGGCGCGGGGCAGAGGCACGACGCGGCGGTGGCCGGCCAGGCAGAGGCAGGCAGGCGCAGGCGCAGTGCAGGGCGCAGGCAGGCGGCAGTGAGAGGCTCAGAGCCAGGCACAGGCAGGGAGGACAGCAGAGCAAGAAAATGGATAGAAAGAGGAAAGGAAAGGCATTGGCTTCACAAAAGAGTTTGAAGAGTTTTTGGAACCGGGGCTCTGCAAGCGCAATTACTCATGATGAATTGTGAACTTATGACTATTGCTTAATTGTTGCCATTGCCATGTTTGAGATTACGTGGGATAATATTGCGTCATATAATATAGTACATTGAGATTGTTTTTTCTCCCTTTCTTTACACTAGTCTAT…
MSTRG.24788.1	7	11734234	11736839	+	AGGTGAAGGCCAAGACCCGCAAGACCTCGAGCAAGTTCCGATGTTCCGGAGGTGAGCGTTTTCGTTGAGGAAGGTTCAGAAGCGTTTGAAGAAGCTCAAGGCAAGTCACACAGATCCCAAACAACCCTTTGAGCATATTAAACCCGTTTAAAGCTAATGTTTTTTTTCAACTATGCATTATTTTCATATGTCATCGGGTGGTGAGCCTTTCCCATTTAATTATGGCCAACAATGACTTTATTTTCTTTTAGGTAATAAATTGATTAGCTCAAACCTTATATATTGGTTTGTTTAAGCTAAATGCTATATATATAATTGCTTAGCCACGCTTAGAAACATTTGCTCATTAATGTGATGG
MSTRG.24807.1	7	12677291	12678797	+	AAAAGAATGTAACGTCAATAGGAAATTACAAAAAAAAAAGTACAAAAGGCTAACTCTATTTTTCTTTCAGTGTAGTTAAGATTTCATATTTCCAAACTATGACAATTACAAAACAATTTTTAACCATGCAGTGAACATCTTTAAAGACAAGTATCAACAGAGCATCCACTTCATCACTCCACCTTTAAAAACAAGGGTGCAGATCAGTGAAGTAGCACAAGTTGCATTGTGAACACCATTTGTGTCCATCCAATAATTGGAGAAACACTGTTCAATCCAATAATTTAATGGTGGTATTATGCTTTGCTGCTCCAGACAGGTTTCAGACTATGCATGGAATAAACCCACTGTATCCCTGCTCTCTCATTACTTACTATTGTTTTTCTTTTGGAGATGGGA…
MSTRG.24827.3	7	13058774	13059298	-	ATATACTCAGGGCTTGCAAGCTATTCGGCGCCAACGGAAAAAGTGATTTCTACGAAGTTGATCTTTGTATCATGTGTTAACTTGTTTCACAGACTTTTGGATTTGTTGGTTGTATGAAGTATGTGATGGACTTGTAGTATTGTTTGATGTGTGGAATGTGTGATGGAGTTGTGGACTTTTTTCGTCAATCTAGTTAGCTTGTGGACTATGCGATATGTGATTTGGTGTCAATATTTGCTGTGGAACCTGTTTTGTCGATATTTGCATTTTTTGCAGACTGTCCAATGAAATTTGTTGTTGGCAGGGAGGTAGAGGTCGGCGCCAGCTACCCTGACGTCGTGCTGGGGGGGCAACACCAGCAAATCGGCCGAGGCAGAAAGCCTCAGGGGTGGGAGGGTT…
MSTRG.24828.1	7	13060079	13060617	-	GTACGACAGGGTGAGAACAAAGAAGGTGAAGGACTGGGTGCTAGAGCATAATAGATCCATTGATGAATGGAGGACAGCGGGAGAATGATAGGTACATCGAGCCGGGATATCGCATACAAGCAGTACATCAACGAGATGGACTGCCTGCACATATAAGTACTTTACTATCACTTCTAATTCGTCATTTACTTCTATGATTGAGATACTAACCTACGACAACTATTCAACATTTATAGATTGAGTGGTTACCATACCACACCACTGAGGCTACAAGTCTTACACTGAACTCGTTATGCAATCGAGACTCCGATTACTTCATGTACTAGTGCCAATTGATTTGTTTTTGGCAGTTGAATACCACCTTCCGCACCGTGTCATGCGATAGTTCGGGAAGAGACA…
MSTRG.24838.1	7	13265810	13276051	+	AGAAACTTTTCCCCAACTCTCTCTCTCTCGAAAGAAGCAGCGGCGGCGGCGATTTCGCGGCGAGGCGGCGGCGCGACGGCGCGTGATGCAGCGCCGCACGCAAGGGGCGGCGCACGCGAGAGGTGGTCGAGCGCGCGGGGAGGCGGCGGCGGCAGGGCGCAGCGGCGACGGCGGCGGAGCGGCGCAGCGACAGCGCGCGGCGGAGAGGCCGCGGCCGGCGGCTCCCCGTGCGGCGGGCTGATGCCGCACGGTCTGATGCCGTGTCGGCGCCCACCGTCCCGGTTCTCCTCCGCGCGCAGCCGGGGCCACGGCAGTGAGCCTCGACCTCGCGCGGCCCATGGGAGGCAGGCGCGAGGCCGGTCCGAGACGACGGCGAGCTGATGCCACGCGCGGCGACGG…
MSTRG.24838.2	7	13265810	13271677	+	AGAAACTTTTCCCCAACTCTCTCTCTCTCGAAAGAAGCAGCGGCGGCGGCGATTTCGCGGCGAGGCGGCGGCGCGACGGCGCGTGATGCAGCGCCGCACGCAAGGGGCGGCGCACGCGAGAGGTGGTCGAGCGCGCGGGGAGGCGGCGGCGGCAGGGCGCAGCGGCGACGGCGGCGGAGCGGCGCAGCGACAGCGCGCGGCGGAGAGGCCGCGGCCGGCGGCTCCCCGTGCGGCGGGCTGATGCCGCACGGTCTGATGCCGTGTCGGCGCCCACCGTCCCGGTTCTCCTCCGCGCGCAGCCGGGGCCACGGCAGTGAGCCTCGACCTCGCGCGGCCCATGGGAGGCAGGCGCGAGGCCGGTCCGAGACGACGGCGAGCTGATGCCACGCGCGGCGACGG…
MSTRG.24838.4	7	13265816	13276051	+	TTTTCCCCAACTCTCTCTCTCTCGAAAGAAGCAGCGGCGGCGGCGATTTCGCGGCGAGGCGGCGGCGCGACGGCGCGTGATGCAGCGCCGCACGCAAGGGGCGGCGCACGCGAGAGGTGGTCGAGCGCGCGGGGAGGCGGCGGCGGCAGGGCGCAGCGGCGACGGCGGCGGAGCGGCGCAGCGACAGCGCGCGGCGGAGAGGCCGCGGCCGGCGGCTCCCCGTGCGGCGGGCTGATGCCGCACGGTCTGATGCCGTGTCGGCGCCCACCGTCCCGGTTCTCCTCCGCGCGCAGCCGGGGCCACGGCAGTGAGCCTCGACCTCGCGCGGCCCATGGGAGGCAGGCGCGAGGCCGGTCCGAGACGACGGCGAGCTGATGCCACGCGCGGCGACGGCAGCGA…
MSTRG.24847.1	7	13426635	13430398	+	CTGGAGACTGGGACAAGGTGGAGGAGATCAAGGTGGCAACCCCTGCAGGTGCTGAGTGCAGGAGGTGCATCCTCCCTCCCATTGTGTGCTCCTCCTGCTATGCACCTCCAGCACCCAGCAGCTGCAGCAGCCATGGCTGCTCCTGCTCCCCCAGCAACAGCTCACCTCCAGCAGCAGAAGCCTGCAATGGCAGCAGGCAGCAGGCTCATGGGACAGCAGCAGCTCCTCCTCATCCAGAAGAGAAGAAGCCTGTGAAGAGCAACCTCAAGAAGGCACCACCAGCTGCAGTTGCAGCTCAGGAAGAGAAGAACAGGGTGTCGTTGGTGGTGAGCAGGAAGGTGACCTGGCCGGATGCTCAGGGCAAGGATCTTGCCCATGTCCTGGAGTTCCATCCCAGAT…
MSTRG.24865.1	7	13780016	13780397	+	CGCCGTCGTCCGCGGCGCCGGCACCGGCAGCGGCTGCGACGACGACGGCGGCGGCGGAGACCGATGCACGTCGTGGCGGTGCACGAGGGACGGTGAGGGCGCCGTGCCGCGCACGGGCCCGGCGTCGTCGGCGAGACGCACAGCATTATTCCGGCTCGTCTCTCACGGACACCACCCGACCGCGGCGGAGGCGGCGGAGGGGTGAGAATGCGGAGAGGCGGGAAGCGCGGAGGTGAAGTGTGTGGGCGAGGAGGAGGAGGAGGAGGACAAGAAGGGAAGGGAAGGGAAGGGAGGTG
MSTRG.24868.2	7	14230357	14231256	-	ACGGACCGACCATAGACCCTGTTCAATAAGTGGAACACATTAGCCGTCCGCTCTCCGGTTGGGCAGTAAGGGTCGGAGAAGGGCAATCACTCGTTCTTAAAACCAGCATTCTTAAGTTTAAGATCAAAGAGTCGGGCGGAAAAAGGGGAGAGCTCCCCGTTCCTGGTTCTCCTGTAGCTGGATTCCCCGGAACCACAAGAATCCTTAGAATGGGATTCCAACTCAGCACCTTTTGTTTTGAGATTTTGAGAAGAGTTGCTCTTTGGAGAGCACAGTACGATGAAAGTTGTAAGCTGTGTTCGGGGGGGAGTTATTGTCTATCGTTGGCCTGGGCGAGGTCTCTGGTTCAAGTCCAGGATGGCCCAGCTGCGCCAGGGAAAAGAATAGAAGAAGCATCTG…
MSTRG.24902.1	7	15186814	15191346	-	GAATTTGCAAATCAAACAACCATTGGACAAAGAGGGACCTATCAAGATCATTACAAGGCCCATAGATTGAAACAAGAGTCCATGACTCAGCAGAGTGCTTTGAAGAAAAATTAATGATCACTGCAGACCTAGTGATGCAAACAGTAGAAGCAGCAAATATAGCCCCAACCCAACAGACCAAGATTCCACCAGAAGCCCTCACAGAAGGAGAGAAAGAGAGAGAATCAAAACGTTTTGGAGATAATTTCTTAATATAAGCAGTATCAAAACTCTCCTTTTCAGTTTCCTGTAAGCAAAAAACTGAACATCCACTTTCATCAATTGCTTGCCAGACAGGTCTGCATTCGTCTGCTGAATTTACACCTCTAATATTCCAACAGAATATTCTAATTTCTTGTA…
MSTRG.24976.1	7	16814670	16816887	-	AAACCCTGAAAACATTTATCTAAGAGGGGAGATCAGAACACCCTTCATCTGATGGAATGTATGGAGCGCATTATAGGAGGCCTGGTGTGCCTACTGTTGGTCTGTTTTTCTTCATTGTGTTGTTGGCCATCTGAGCCCGCCAACACCCTAGGACCTCAGGCCATAAATAGACATTATTTTGGTACTCCATTTCTTACATGGTCTTGCGCCTTTTTTATTTTGTTTAATATACTTCTTCTTTCATTGTCTTAACTCATTGGAAAACCATGTGTTGCCATTGCTTTTTATGCATTTGCAAACTACAGGCCTGAGAAAAAGAAATGAAATCTCTTGTTCTCTCGATGCTTATGCATATGGACTGCTATGAGGTGACAATGCTCCTACATGTGAAAATAGAAA…
MSTRG.24992.1	7	17099903	17101271	-	GTTTTTTTTTCATCAAAGTGAACAGGCCCGAAAAAAAAAAGTACAGAATCGCGGAGGACACAGCACAAATTAACTTGGAGCTACAGTATTAGAGCTCCCTAGCTTACCACACTGACACTGTTTAGTTAGTACTCTATCTGTACCTTCAAAATAAACCTCAATCCTAGAGAGGAAATTTGTTGGGAGTCCAGATTCATCTCAGGATTAATTGGGCCAGGTCCTGAACCTGTCTAAATCCTTTGTCTCCGCATCCATCCACTTTTAGGTCTCGTGCGCTACCCCTTTTATTATTGCCGAATTCATGTTTCGACAATTTTATTTTTAAAAAAGCCGGCCTTAAAAGATCCGTTTGTAATAATTGGGATTCATGCCCAACAGATAAAACACGTCTATATGTGA…
MSTRG.25020.1	7	17634777	17635544	+	TCCCGGCCAATCCTCCTCTCTCCTCGAGCTTCCTCGCCGGCCGGCTACCACGGTACCACCGCTGCCACTTTTCCACAGCCGTCAATGACCACGGAGGCCAACAGAAGAGAAGAGCCAGGAAGGCCCCCGCCGTCGCGGCGCCTGCCACCGCCGCGTGCACGGGCGGGTGCGGCGATCCGGTGTTACTATTCTCGGCCGTAGAGTTGGCCGGAGCGCTCACCACTGCGATCGAGCTGGTGGGATGCATCGAAACCATGGACGCCGGCGGCGACGGCGTCGTGCTTATATCGGGAAGCTGCGGAGGAGAGGGAAGCATCGGACGAAACCGGCGCATCTGGCGGCGATGAAGGCGTCGCCATACGTTCATCGCCGTCATACGCGGCGATGGCTTGGATGACG…
MSTRG.25025.1	7	17754422	17754778	+	AACTGAAATGCAACTCCTGAGAACCGTCCATTCTAACTAAACAAATTAAGTTTATTTCTACCTAAACATCAAACATATCTTCAGCACGCAAATTAAACCAACAAATTGGGCAGCAAATTTGAATCAACAAATTTGGGCAGAAAAAACACCTCCATCTTCCCAACTATCAGCTTGCATATATTATTATTGCTTATATTATTATTACTGACAAGTGGTCAACCGACAAAAG
MSTRG.25057.1	7	18373250	18374719	-	AGCCGTCCGAAGATGTTCCATCGCCGGCCCACATTAATTCTACTTCCGGCCGCCGCGGCACTGCCACCGTCGGTGAGGCACCGCTGCCCTTCTTCCTCGCTGTTCTGGTTATCTAGACTCCCAGCCACTGCCTTAGTTTCTTGCACGAGAACGAACTCGAGTTCGCACTCAAGCGTGTGCCCCGCCGCATTAGCGTAGGCTATGTTGCTGTTGTTCCCCACGGACAGTTTAGTCTGGGTAGAGTAGAGAGCGGCAGGGTAGCGCATATCAGTTTCCGCCACGCCATGTCGCAGTCCAGCGGCCGCGCTCTGCTCCTGCAGGCCACGCTTTAATTTGCTCTCGACTCGGTTCCAACTTCTTCCAAGTGGAGTGGTCGGATTCAACTTGGCCAAGCGCCAT…
MSTRG.25059.1	7	18466917	18468253	-	GTCTCGATAGTCCTGTACCATGGATGAGGAGGATGTAGACTGCCATTGGTGCGGTGAAGGGGCTCGCCTTCCTTCACTACGCCGACACACCGGTCATCTAGCGTCTTCAAGGCATCCAACATCCTCCTTGACTCGGTGAGCAGCAGGCCGTTCTTGATTTCACTGTGTTCTTTTCGCGGTTTATGGAATTGTGAAATTTGTTAGTGATCCTGTAGCAGAAGTTGATGCAATAACTGGAATGAATGGAATGCATTGGTCCAGCAGCAAATAAGAGAACAACTGGGGTTCAGGAGAGA
MSTRG.25213.1	7	20275377	20293804	-	GTAGTTTAGAAAAGAGATGTTCCCTTGCCCTTCTTGTCTCCACCAATCTCGAAATGCTTGCAAGAAAACTTGATTCAGCAGAAAGCCAATCCTTGCTAGAGTAAATGTCAGACGATGATACTTGAATACATGATATGGTCTGCTTAAATTAAGTTCCTAATAACATTGAAGTATGAAGCACAATAGACCCACAACTTCAGTATCCAGTA
MSTRG.25215.1	7	20279596	20298015	+	GGCGAAGAGGGGAGGGAGGGGGACGTGGCCCGGCGGCGGCGGCGGCGGCGGCGAAGAGGGGAGGGAGGTGGAGGGGCTTGAATAATGCCATCTTGGGCGCCGTGGCGGTCCCGGCCGTGGAGAGCTTGACGGAGGCGGCGGCGGCGAGCATATTGGCGGCGGGAATGGTGGCGCCGGCTTCTTCAGTTACAGTTACTGTGTTGTGTTGTAGCCGGCCGTCCGTACGTCTATGGCGGCGATGGGTTGCGGCC
MSTRG.25236.4	7	20822436	20824060	-	AACTAAACACAGCCTAATGCTGGAAGAAAGAATACACTGATCCCAGCATTAATCAAATTTCAAGATTCTGCCTCTAATTGAAGATATCCAAATGGGCCGGACTAGCTATCTGTTGGGTGTTCAGCTGTAAGCTGGTATCTTTGGAAAGCAAGAAATGCAGCTGCTTTTGCTTCAGGGGCAGGCGGCTGTTAGATACCATCCGAATTGCTCTTTTGCAGATCACAAGCAAAGCATTCTTAGGTCCTTCAACGGATGAGAAATCCTCACGGCGTGGTACCAAATTGTCAAATGTGCAAGCTATGAAAATTGGAGGAGCCAACTCACCTTGGTGTTATTAACATGAGTACTAAGCTGTTCGGTAATCAGCACGTAAGAGGCAGCGGTTGGGATGTCAGTCAG…
MSTRG.25244.1	7	20979785	20983858	+	GAAGCTCCAGCTCTCCCTCTCCACCTCTCTTTCGTCGCCGGCCGCCAAGAAGAGGGACATCGCCAACCGTCGTCGAGCCCTCTTCATCTCTAACTCATACTCGTTCCATTCTCATCTCACCATGACGAACAACTTTGGTTTTGATCCCATTCCATTTCATCTTCTACAGCAGCGGGAACGCCGCCATGTCATGGTCGCTCTAGAGCGCGCTCTGTGCACCGCCGCAGCGACATCATCGCCGTTCCCGCTTATCTGCACCAAGCCGGGCCAAGCTGTCGCGCCAGCGTCTTCGCCTCGACCTCCTATCCATTTCCCCTCAAGAATCTCGAAGGATGGTGCTACGAGTGTGGAGATCGTCCACCGTCTTCTCCACCTCCGGTCACCGTCGCCGTTGCCGAA…
MSTRG.25301.2	7	21502136	21502941	+	GCCAAGTTCCACCTCAGCGCCAGGTTGGCTGGCGCTGAGTTTCCCACAGTCAGCGCCATTATGGCTGGCGCTGAGTCCTAGCCCGCAAGCCATCCAGAAGGCTTGCTGGGCTGGGCCACGGCCGAAACGGCCAAGTCCCACCTCAGCGCCAGGTGGACTGGCGCTGAGTTTCCCACAGTCAGCGCCATTATGGCTGGCGCTGAGATCCCAGCCCGCAAGCCATCCAGGAGGCTTGCTGGTCTGGGCCTGGGGGTTGCGGCCAAGTCCCACCTCAGCGCCAGTCCGGTTGGCGCTGAGGTTGGGCACCTCCGCGCCGAAGCGGTTGGCGCTGATGTAGCTGCCACGTCAGCTAGGGGATCGGCCCGGCCGCCACGGTGGCACAATGTCAGCGCCAGTCCC…
MSTRG.25476.1	7	23202727	23208180	+	CCCACAAGCCGCCTCCTACTACTACTACCCATCTCTCTGCTTCTCGCCAGAAAGATCTAGAAGTCGAAGCCCTAATCCTCTTCCGAGTTCCGAAGACAATGGCCGGTCTCAGGATGAAGGCGCTCGCGGTCGCCGCCATCGCCGCGTCCCTCGTCGCGTCAGCGGCAGCCGACCACGCGCCGGCACCGGCGCCCGTCTCCGACGCCGCCCCCGCGGTGCCCCTCGCGGCCGCCTCCCTCGCAGCCGCCGCGTTCGGCTACCTCTTCTGCTAGATCGATCCCCTTCGATCTGCCTCGGGCTGATCCGTTTCGTCGTCGTCGTGTGCGTGTCTCCGTCGTCGTGTGGTCGTCGCGTGGGGGGGATTTGTGTATGTAATTAATGAGTCGGCGGTGGTGTGAG…
MSTRG.25606.1	7	24470110	24471114	-	GTGCCTCACCCTGCTGTGCCGGAGTTGCCGAAACACGAAGAGCCACCACACCCCGTCGTGCCGGAGTTGCCAAAGCCTGAGGTGCCACACCCTGTGGTGCCGGAGTTGCCGAAGCCCGAGGTGCCGCATCCCACCGTGCCAGAGCATGAACAGCCGCCCAAGCCTGAGAGCCATTATCCCGAGAAGCCATGATCGATCCAGAGATCGATCGATCGGCCGGTCGTATCGTATCCTGAAATTACTACGTGTTGCTGTATGTGTGTATGTTCATGTGTAAGCTTTGATCGATGTTTGCCTAAGATATTTTCAGTGATGATCTAGCTAGCTGTGTGAGTGTGTGAGATGATGTACGTTGTTGTTGTGTTTTGTTTTGTGGCAGCTTTCTTTGTTCTTGGATGA…
MSTRG.25630.1	7	24667952	24668944	+	AGGAATTATAGCTATTTATTAAGACAGTCTGGTATGAGCAAAATGGATGGATTTGAGCGGTGAAAAGCAGTGCGAAAAGTTATCCCCTCATGCTACTTCTGGGCACCCAAATCCACGTCAGTGCCTGTCCTTATGTCAATGTGTGCTGCCATATTACATTCTTTAAAGAAAGGCCTTTATGATCACAACTACTGTAAGCCATCTGTTTTTTTGTACTGTTGTCTTTTATCTAGGGTGAGGGGGGTACTCTGTTTTCAATAAAAGAAGGTTAAAGATGAAATTAGTATCCTGCAGTTGTGAAGAAGTGAAGAAAACTCCCATTTTCCAATTAATAGCATTTTTTAAAAAAAACCAACCAATGCATGTTCTACTGCACCTTCCAACTGTTATCTGTTACCA…
MSTRG.25636.1	7	24737089	24738922	-	TTTTATGCTGATTGTTTGTTGCATTCTTTAATATGATATCCAAGTACAAGCTATTTTCAGGCTTCCAACTATTTCTAGCAGAACCAATAAAATGCCAACTTGAAGGAGAAATTGCTATTAAAACTATTCTGGTATAACTTGACCAAAAGGAATAAAAATTGAAGAAGCAAATTTTCACGCAACACGAAAGTAACTACAAGAATGAAGTGAACACAAACTTCACGTTAATATGAGGGAGCACAGATTTGGTGTACAATACGATGTGACAGCAACCTAATTGAATTTGATAATCCAGGAGGGAGGTTGGATCTATCATTGCGTTCATTAATTCTCGCTTTGACCTCTAGTATGAATTTTGGGAAGGGGAAATCCCCTATTGCATGTTTAATAATTGGAAAA…
MSTRG.25654.1	7	24950958	24952028	-	GTAGTGGACTATACTTCTGTGAATGAGACAGTCTCGCATGGTGTGATTAATACAGAATTATATGTTTCTGATCTGGTTAAATGTCGGAGAGCTGCATTACCTTCTATCTCAGGCCTCGGTAAATTAAATGATTCTCATGGTGAGGACGTACACAACTATCTTTTGTGAGGTTGCCAACGAGTTATATCATAATAGGGTCACAATGGAAAATATTCTATCCTTTCTTGATGCTCTTGGAGGCTTAGGGGCAATAACACATATCTTGGTTCAAGATACCGTGGATAAGCTCCATAATGGTCTTTTAAAAAAGAAAATCACCCATGATCTGGATGCACTTTCCCATAAGTTTGATAAGGAGATGAACATTTTGAAAGACAATTTTAAAAGGGAAACAAGAAT…
MSTRG.25739.1	7	25691765	25694718	-	ATTGAGCGTTGGAACGAACAACGTGAGAATGGCACATTCCCTGGACCCTTGTAGGCCATAACAAAGAAAAACCCATGCTATCATCCCACAAATTCCCAACCAATCTTTCATGAATAACCGGACAAAATAACCAAGAGCTGATGCTGTCAGTCACTTGTTTCTATTGAACAGTTCTTACAAATAAAAGTCCTGACTGGTTCTAAGTCGAAGAAGGCGCTTCTGTATTTAGGTAACACAGTTGTTACGGAATTGTTCAAATAATTCACCTTTGGAACAATGGAATGTACCCAGCTTGCTGTCCCACCGTGCAATGTTCATATGATATGATTGTGTTGGTTGCATAGGAAAGTTTGGAAAAACATGGATTGGAAGCTCTCATGATTCACCACCTTAGCTTCA…
MSTRG.25925.1	7	27513372	27515386	-	CATTACCAGTGCTTGCCTGGCAATCTTTGGCAGTAAGCAATCAACATCTGAACTAAATGATCCGTTTTGGCACTGTTGATGGCATGCAGCCACTGGCGACTCATCAGTTCTTTTGCCCTCTCCACTAGGGCAGAGAGACGCGAATGGGCCTGACTCGATGTGAACTGTGTAGGTAGGCTACACTGCGGCCCGCTGCCTACTTCGCTTCATACGGCCGAAAAGCCGTGTCTTCCTCGACCAGCCTACGGCGATGGCGATGAGGCGACGAGCTAGGCGTGACGGCGCCGGCTGGGCAGTGGGCGTGGCTCTCCGGCGGCCCGGAGCGGCAGACGCCGGCGAGGGAGAATCATCTCCAGGCCATTCCTCAACA
MSTRG.26015.2	7	28239062	28239555	-	GCGATGGCGGCCGCGGCTCGGCACTGGAGGCGATGGCGGCTGGGAGGAGTTGCTTGAGTTTTTCTTCTTTTTTTTTGACAGGGGATGTTGCTCTAATTTGTGATTTGGATCTGCTTGATTTTGGGATGATTGCAGCTTGCTATTTGTCTTCTAGTTTTGTAAAGAAAAAGCGGGTCACTCTCGAAACCGATCTGGGCAGCACAGGCGACGACGAATTGGGCGGCGTGCGGGCAGCGGCCAGGCGACGACGTGCGGGCGGCGGCCAGGCGCAGCTCCTCCTGCCGGCGAGCAGGCGTGCACTCTGCGCGGGCTAGGCGGCGGGAGGA
MSTRG.26087.1	7	28735402	28735962	-	GTTGGACCTACTAATTGTGCAATCAGTGTACCATTCGCTTTGGCCCTGATTAATCACAGGACAAATGGATCAACCTACAGCCCGGAGGTGTGATGGTGAACTGCTCAGGGTCAGTCTCAACTTGCCACTCAAGAAGGGTACAGGTGTCGAGCTGCAGTAGGAAAAGGGCCCACGGTATCAGAATCAGCTCAACCAAGGACTGAGAGGTGGGCCCAACCTTGCCACGTGGGTGCATGTGGCTCGTAGACGTGCACTTGCACAGCATGGTATGTGGGGCCAGACCAGGAATATATATGGGCATATGGCGTATCAGTTTCAGAAGCTTTGAAA
MSTRG.26093.1	7	28783740	28784005	+	CGCGCCGGTGGTGCGGCGGAGGCGGCGGCGGATGGGCGGGAGCGGGCAGGGGAGGTTGAGGTTGGGGTTGGGGCTCCGCCCCGGGGAGGGCTGATCGCCGGGCTTGGGCGGCATCGCCATTGCTTCCTTCTACCTGTGAGAAGAGAACCACACACACCACACACCAGTGGTTGAAGAGAAGAGGAGGAGAGTGAGGGGGTGGCGTGGCGTGTGTGCGAG
MSTRG.26124.1	7	29021102	29024567	-	GTCAAACTCCAAATCCTCTACCCATCCAGATCTGCACCAGCCACCAACCACCACCCGAGTCAGTCCGCCGGCTCCGGGAGCCCGGGAGCCACGCGCGCCGCCGTTCGCCAGTCCACCGGGAGCCCGGGAGCCGCGCGCGCCGCCTTTTGCCAGCCACCACCGACGCCGTTCACCAGTCTGCCAGCCACCACGCGCGCCGCCACTCACTGCCTTCTCTCGCCGGGATACTAAAGCTGTCATCGCCGGCCGTCGCCATGGACTGAAGTCGCCGTCGCCGGCCGCCTTTCATCAATGCGCCGCCGGGCCGGCGCGGCGCCTGCAGCCATCTTCACCGGGAGCCGCTATCTGCCGACCATGGCTTCGGCCTCCCCCCCCCCCCCATAAGCTACGACAGCGACG…
MSTRG.26163.1	7	29350018	29350913	-	GTACTATATAGACCAGTGAGAGATTTCAGCGGCATACCGGGTAGTCAATCACTACGCATTTGCTTGACAGGGTACCAAAAGAATTGGCGTGATAACCCAATCTGCGTGGCGGCGCGCAAGGACGGCACCAAGGTCGTATCCGAGCAATGGGTGGACGATAGCTTGGATCTCGGAGAGATGGCTGATGCTGATCGTATCGCTCCGAGATGGTGCAGCGCGGCGGCGTGGACGCCGGGGCCTACGGCGCAGGCTGCACCCACCTCATCGTCTGCGACCTCCTATACTAGAATCAATCAAACAATCCTTGCAATTCCCCAACCCTAATTTCTCCTCCCATCCGATCCCTCCGCCCACCTCTCCATGCCCGCACACGGCGGCCAAGATGCCGACAACCGGCGC…
MSTRG.26195.1	7	29591347	29591875	+	AAAAAGTTCCAACGAAACAGAATACTACAATAGTAGTCACACTTATAAGATGCAGAAAATAGTGGACATGCATATATGCACGTAATAGCTTTATTATAGGACTATTGGATGTCCAGCTGGTTCTGCCCAGCCTAGCTAGGCTGAAGTGGCATACATGGGGTATAAGATTGTTAGTTTGGTTCCTTGGCTCCTTAGTTGGAAAATCAAAATGTATTTCAGCAGTGAATAACTCCTTATCCAGATATTTAGTCATTTTTAGCTCATTCAAATTGACCACATGCTACCTTGTAATAAGCAAGCCAATGAAGTCAAGCCAGGATGTGAATAAGAAAGCAAATATGCAAGTTTGTTTGCCAGCTGTTGATCAATGGAAACAGTTAAAATTTGAAGTGTAGCCTA…
MSTRG.26201.2	7	29625095	29626411	-	TCTTAGGTTGCTATATTTTGGGACGGAGGTAGTATTAAATAATTAGGCATATTTTAAAGATCAATTGAGATGTGAAGTTAAAAATCATCAAGAGGAAAAACCCAAATTTGGAAGATTCATTAAATGGTGCAAATAGAAATCAAAATACAGGACAAAAGCGTTAATTGGTCCATGAGCTCTGCGCCTTAAAAAAATGATGAGCAACCAGTTTAAATGCACTTCACAAAGTGATCCGATCTACAGTAATTATTTCTGAATATTGTAATGTGGAATTTATTCTAAGTTGTTTCTTACATTGACATATCGGCCATGTCACTGAACATTTCAGTGGCAAAATCTTATGTGATTCATAACTAACTGACAGGAAAAAAATTTTACCCCACTCCACAACACTGTAAT…
MSTRG.26269.1	8	471521	472220	-	CTCCCTAACTGCAAAGATTCCATACTGATGAGAATTTCAATCTTTTAGATAATGGATGAGAATTTCATGACAGCAACTCTGCAGGCTGAAACTAATGGGAAGGTCATTTTCTCCATCCACCTTTAAAGTTATGGAGGTTCTTACTTCTGCATGATGATGGCTCTAATGGCCCCTTCTGCTTCCTTTCTGTTTCTTTTTCCTTTTATTTTCTTTTTTTAAAAAATAAAGATCATCTTTGTGCTTCCCTTTTATATTTCTGTTTAACTTTTTTTCTCCTTCTCCTCCCTTTACGCGCGAATTCTGTCTTTGAACATTCAGGCAGTATTTTGTTCTCTTGTTTGCTGTCATGCGTTTTTATGATCTCCCAGAACAAGTTGTGATCACATCAAAACAAGGAGC…
MSTRG.26413.4	8	1921779	1924155	+	GAAGAGAGGCGGAGACTCGTGGCGGCGGCGGCACACGAGCGCACTCGCGCGCGACGGCTTCCAGTTCGAAGCGCCGGTGAGGCGGCCGGCGGTCGGCAAGGGGACGCGACGCGCGGCGGCGGCGCGCCGGCACTGCAGCAGCCAGCAGCAGCTAGGGCACGCGGCTCACCGGCCGCTGGCTGCTGGGGCCTGGGGGCGCCGGGCGGCAGCAAGGCAGCCAGGCAGGGCGCGGCGCGCGGGCGGGCTGGCGGGGGGACGCGGCGGCGCGCCGGCACAGCAGCAGCCAGGCAACTGAGGCAAGGCAACAAGGCAAGTAGCGCCGGGCAGCAACAAGGCAGGCGGCAAGCCGGACGGCACCAACCACCAAGGCAGCAAGGCAAGCAGCAGCAAGCGTCAAGG…
MSTRG.26525.1	8	3318225	3318764	+	AGGCGGCTGGCTGCTGTTCACGCCGTACGGCGGCGGCGCGGCTGCTGTTGCTGCGGGGGACCAGGGCCGAAGTTGAACTGCGGCTGGTGCGGCGGTGGCGGGCCCGGTGGCGGCGGCGGCGGCGGGGCCAGGAACGGCGGCGGCGCCCCCTGCGGCGGAGGCATGTGGCCGTACGCCGGCTGCTGCGGCGGCGGCGGCCCGTACGGGTTCATCGGCGGCGGCTGCGGCGGGAACCCACCCTGCGGCGGCGGCGGGTGCGGCGCGTACGGCCGGTACGACGCCATCCTAGGGTTTCCCCAAACCCTAACCCCAGCGCCGCAGCAGCAGCAGCAGCAACCCCGCGCCCGCGGCGGCTACCTCTCCCACCACCTCGTCGTCGTCGGAAGCTTCTAGAAGGGT…
MSTRG.26543.1	8	3593719	3595449	-	CGCGGCGGATCCGGCGACGGTGGCGGCGTTGGCAGCAGCCGCGAGCAGATCCGGCGGCGGCGGGCAGGTCCAGCGGCGGCGGCTCCCTCCGCTCCCTCACACCGCACCTATCCCCCTCCGCCGCGGCGGCACCGCTCCTCCTCCCCATCCGACGGCGGTGCCGTTCCTCCTCCCCCTCGCACGGTGGCGGGCGGGTGCGGCGTCATCCCCTCCGCCGGATCCAGCGGGAGGGGAGGCTCCCCCTCTCCCACCAGCGGCGGCGCCGTTCACCCTCCCCCTCCCCCTCCCCCTCCCACGGTGGCGGGCAGGGATGGCACCCTCCCCTCCGCCGGATCCAGCGGGAGGAGAGGCAACGGCGGCCCGGCGTCCCTGCAACAACGACGACGGCACCCTTCCCTT…
MSTRG.26565.1	8	3732640	3733247	-	GCTGACCTTGTCCGGCATCAGGTCGGTCGGCCCGAACGACGCGCTCAGCAGCCTGTTCCCCGCGCTCAGCCCGATCACCGCTGGCGTCGCCGTCATCTTGTCACCACCCTGCGCGCGGCGGCGGCGGCGGCGGCAGCAACGGTGTCCGCACACACACACACGCACGCACTTGGCTGCACTAGTGGTGGTGGCTGGACCGCGCCACGACGACGGTGGCCTTGCTGGTGTCGTCGTCATCCTCGGCCAAGCCGATGGCCATGGCGTGGTTGTCGTCGTCGAAGGGGAGCTCCCACTGCTTCTCGAGCATGGACCTCTGCAGCAGCACGATGGCCTCGAGGGAGGACTCGAGGTCATGGGCGTGGGCGGCGCGCGAGGCGGGCGACGG
MSTRG.26565.2	8	3732644	3733247	-	GCTGACCTTGTCCGGCATCAGGTCGGTCGGCCCGAACGACGCGCTCAGCAGCCTGTTCCCCGCGCTCAGCCCGATCACCGCTGGCGTCGCCGTCATCTTGTCACCACCCTGCGCGCGGCGGCGGCGGCGGCGGCAGCAACGGTGTCCGCACACACACACACGCACGCACTTGGCTGCACTAGTGGTGCTGGACCGCGCCACGACGACGGTGGCCTTGCTGGTGTCGTCGTCATCCTCGGCCAAGCCGATGGCCATGGCGTGGTTGTCGTCGTCGAAGGGGAGCTCCCACTGCTTCTCGAGCATGGACCTCTGCAGCAGCACGATGGCCTCGAGGGAGGACTCGAGGTCATGGGCGTGGGCGGCGCGCGAGGCGGGCGACGGCGTCGGCGGG
MSTRG.26571.1	8	3832566	3835183	+	GAATCCTAACAAAATTCCGTCTGGAATTTGCCCTAAGCAATATCCGATTCGTCTCGAGTCTCGTCTCAACAAAAAGGAATTAATCTCCCGGAGGTCTCCTCGTCCCCTTCCCCGCCGCGAGCAGCGCCTCCCAAGTCGCGCCGTCCGGAAACTCGATCTCATCGCCGCGTCTTCGGCCGCTACTCCGATCCGTCGCCATCGGATCTCCTCCCCACCTGCACCACCGCCGCCAATAAGTGCACATCATCCCCCAACAAGTAGACATTACTTCCATCCAAGGATATGCCTCGACTGGGGGATCCGGATGCAGATTTGATACGAAGAGTTCTTTGGGAGATTGGATATATCTACTGCATCTATATTAATCGGGATAAGACCTCCCTATTTTTATGCTCCCAA…
MSTRG.26589.2	8	4175803	4178533	-	AAACGGAGATAGAGGCAGCTGAAGCTTATGACCTAGCTGCCATCGAGCTTCGTGGTGCCCATGCTGTGACCAACTTTGATATTAGTAACTACTGTGAAGATGGTTTGAAAAAATTAGAAGCCTCATCAGAGGTTCCAAAGCTACTAGAGGGTCCATCGAAGGCTGCGAAGCTCGCTGGACGATAGATAAAAGAATACAACTTGTAAATTGTTTTTTGTTTTATTTATTTTCTTTTTAACACCAAGTTGGCCCTTTTTAGTTTTCCCGCGCTTGTATGTGTTTTTCGAGATATTCTTATCTGCCGTGTTGTCATGCTGGTGTTTACCAGCTCCAGAGATAGGACCATGTGATGTTGGGGGTGTTCGGTTGATATTACTCTTTGGCATAATGATAGCTAGG…
MSTRG.26611.1	8	4545870	4550779	-	ATCTCCAGGCAAGATGAATAAATCTATTCATGGAGCAGCAGGCAGCAATGTGAGTGCTCCACCATGAATATATTAGACCTAGGCAGGATCCATCAAAGACGTGCGGATTTGTTAACCATGGCTAGCTAGTATAGCTAGTTCCAAAGTCCAAAGAGTTGCCAAGAAGAGAAGAACACAGCTGGTTGCTTTAATAGTTTGCTAGTATTAGCTACGGGAGGGATTACTACTGACTGCATATGGATGGTCTAATGATGCACCGGATGGTCCAGAATGAGCTAAGCCATCTGAAGGTTCAAAATGTGCAAGTAGGAAGTGCCGTTTTTTTTAGTTTGTAGAAATTGATTGGAAGTGTATTGTCAGTCAAACCGGCTATCTTGCGTACATGGAAATAGCAGTAAA…
MSTRG.26622.1	8	4592000	4592865	-	CTCGAGGTCGTCGTCAAGCCATCGATGAACCTCTTCCTTCGGACCTCTTTGGGCGATGTTGGTGGTGGTCTTCGCTACTATTGTTATTCTCCAACAAGACCTAAAGGTGAGCTTAAATAAGAGGCTTGTTAGCTCAAACAAGGCATATGGGAATGAGTCAGTTCAACTCCTGCGTCAGCCACCTGTTCCTTCTCCGGCGACCCTCCTGCTCTAGCGACGGTCTTCTTCCTCGACTACGACGATGGTTTAAAAGGGCAACTGAAGTGTATCTCTACTTGTCTAGGTTGCTTTAACCTCCATCCTTCGGAGGTCCCATTTGGGTTCGCAACTGGGTTTCATCTTTTGCCGCTTGCCATGGTTTTTCTGCTCCTATCGTTGTTATCTGAGTTCTGGCTGTTG…
MSTRG.26627.1	8	4669824	4675971	-	GTTGTCTGACAGACATCCCCAATTTTTTCTGTTGAAACGACCTTACTTGAACAGGATCTGTTCTATAGGCTCGTACCGTTGCATCCTTTACCGATAAGGAGGTAAGCACTCAAGTCTGGTTGATGCGATATGGCCTCTGGGCCAGAGCGTGATTAACGGGCCAGGATGAATCCGATGCGGTCTCATCCGACGGCTGTAGAGGATCGTTCCTGCCTGGTTCACTCCAGTGCAGGGTGGCCCAGA
MSTRG.26627.2	8	4669827	4675971	-	GATCTGTTCTATAGGCTCGTACCGTTGCATCCTTTACCAATAAGGAGGCAAGCACTCCAGTCTGGTTGATGCGACATGACCTCTGGGCCAGAGCGTGATTAACGGCCAGGATGAATCCGATGCGAGCTCATCCGACGGCTGTAGAGGATCGTTCCTGCCTGGTTCACTCCAGTGCAGGGTGGCCCAGAGGTTGTCTGACAGACATCCCCAATTTTTTCTGTTACGACCTTACTTGAACAGGATCTGTTCTATAGGCTCGTACCGTTGCATCCTTTACCGATAAGGAGGTAAGCACTCAAGTCTGGTTGATGCGATATGGCCTCTGGGCCAGAGCGTGATTAACGGGCCAGGATGAATCCGATGCGGTCTCATCCGACGGCTGTAGAGGATCGTTCCTGC…
MSTRG.26627.3	8	4669831	4675971	-	GACCTTACTTGAACAGGATCTGTTCTATAGGCTCGTACCGTTGCATCCTTTACCAATAAGGAGGCAAGCACTCCAGTCTGGTTGATGCGACATGACCTCTGGGCCAGAGCGTGATTAACGGCCAGGATGAATCCGATGCGAGCTCATCCGACGGCTGTAGAGGATCGTTCCTGCCTGGTTCACTCCAGTGCAGGGTGGCCCAGAGGTTGTCTGACAGACATCCCCAATTTTTTCACGACCTTACTTGAACAGGATCTGTTCTATAGGCTCGTACCGTTGCATCCTTTACCGATAAGGAGGTAAGCACTCAAGTCTGGTTGATGCGATATGGCCTCTGGGCCAGAGCGTGATTAACGGGCCAGGATGAATCCGATGCGGTCTCATCCGACGGCTGTAGAG…
MSTRG.26627.4	8	4669832	4675971	-	GTTCTATAGGCTCGTACCGTTGCATCCTTTACCAATAAGGAGGCAAGCACTCCAGTCTGGTTGATGCGACATGACCTCTGGGCCAGAGCGTGATTAACGGCCAGGATGAATCCGATGCGAGCTCATCCGACGGCTGTAGAGGATCGTTCCTGCCTGGTTCACTCCAGTGCAGGGTGGCCCAGAGGTTGTCTGACAGACATCCCCAATTTTTTACGACCTTACTTGAACAGGATCTGTTCTATAGGCTCGTACCGTTGCATCCTTTACCGATAAGGAGGTAAGCACTCAAGTCTGGTTGATGCGATATGGCCTCTGGGCCAGAGCGTGATTAACGGGCCAGGATGAATCCGATGCGGTCTCATCCGACGGCTGTAGAGGATCGTTCCTGCCTGGTTCACT…
MSTRG.26645.2	8	4950955	4951788	-	GAAGAGAAACAAGAAGACAAAAACAAATGTAGGAAGGAAGAGAGCAAAGGGTGCCATTGATGCCCAAGCTACTGCAGTTGATGTTCAAGCGAATACACGAAGAACAAGAGCAGCTGCAGCAAAAGAAGCAGCTGCAGAATCACAAGTGCATGCAACACAAACAAGCAGTCCTGGACCAATCAATAGGAGTTAAGGCATAATTGTGTTGTTTTTTCATTTCCTTTCACTTAACTTTGGTTCCTGTCTTGCTTACACCCATCAAAAACAACAGGAGGCTGGCATTAGAGGTAGGTCAAAGCTCCGTTGAAGTAGCACTTGTACCCAGGATAACAGATTAGCATTGCATGTGACCTAAGATTAGTGGCGGATTCAAAAAATTTTATGAGCTGCCACTGAATA…
MSTRG.26756.3	8	6562058	6585906	+	CTCAGTTTAATGTGGTTCAAGTTGCAAAAGTTGTATAAAATAAAGATCTACATATTAAAATTGTCCATAAATTGAATTAAATCTATTTAATTCTTTTTAAATGGGCTTTAATTAGATTTAATCTTGTGAAATTCATAATAAATTCATTTGAAGTCAGAATGAGGCCGTTCAAGTCTCATAATTCATCTAAAATTATGATCTACATGTTTGTTTATTTTTTATGTACTGTTTATTTGGTTTTTATTAGTCTTTTTCTTCGTTTTGCGGGTTAGCTTGTCGTTTCCGTCGTTGCGAAGGTTCGTGAGTGCGCCGGAAGTATTCAAGAAGATTAATTGAAGACCGATTATTGCAAGGCAAGTCACACAGATCCTAAACACAATCCTTTGAGCATGTTGATCC…
MSTRG.26761.1	8	6802006	6802750	-	GTACTGCACACATTCAAGACTTGTACTATACAATGCAAGTGTATACGCATGCAGTAGATGACCAAGTTCAACTTAGAGCAAAAATGATGATTATTCAGATGTTTATCTCATCAATGGATCTACGGCAAATAATTTTACAAAGAATAGAGAAATAGATGCACATTTTAATATTGTATGTAGAAACGGTACTTACTATTAAGACTTGTTATATGGTCTGCAGTTCGGCTATCTTCCTGGGCGTGCTCTGTGGCTCAAGGTGAAAAATGGCGATGCAGAGAGTAGCGGCTGAGGCAGTGGAGGGCATATCAGTACATGACATCGCCACATCCACGAGTGGTGGCGAGACGGAGGGCGGCCGTGGCCTTCCTCGTCGGCTTGCAGCGCGGAGCCGTGGAGGCA…
MSTRG.26762.1	8	7099269	7099866	-	GTACTGCACACATTCAAGACTTGTACTATACAATGCAAGTGTATACGCATGCAGTAGATGACCACCTCTGAACTTTTCCCCTCTCGTGAGACTCCTCGTCTCCTGCTCGGCTGCTCCCACCAGATCCACGCTGCTGCAGTCTGAACTGGTGAGAAGCAGGCAAGAGGAAGCACTCATCTTCTTCTCTCCTCATCCTTTTTCCTTTCTCTGCTGCAGTCTGCAGTTCGGCTATCTTCCTGGGCGTGCTCTGTGGCTCAAGGTGAAAAATGGCGATGCAGAGAGTAGCGGCTGAGGCAGTGGAGGGCATATCAGTACATGACATCGCCACATCCACGAGTGGTGGCGAGACGGAGGGCAGCCGTGGCCTTCCTCGTCGGCTTGCAGCGCGGAGCCGTGGAG…
MSTRG.26767.1	8	7456173	7457628	+	CCTCCTCCCACCGGCGCCGCTCGCCGGAGCCGCTCCGCTCGCGCGCGGCTGCGCGCCCGATGGCGCCGCCTCCCGCTGGAGCCGCTCGCCCTACCCCGCCGCCTCCTCACACGCGCCCGTCGCCGCCTCGGATCCGTGTGTCGCCGCCGTCTCTGTTGCTCGACTCCACTGGGAGCAGGGTGCCGCCGTCATCGCCGAGGGAGCGGGCCGCTCGGAGCCGCGGGACGCGCCGCCGCCGCCGCTGTGGGTCGCCGCCTTCTCCGCCGCTCGCCGGTGGTGACTTAAACGTTGGTAGAACCCTGCACAAATAGGAGGCGGCATCTTAATACAATGAAAAATGATGGGAACTCCACAACAGATTTGTCAACACAATCAGGTTTTTTCGTTTATGCCAACGCA…
MSTRG.26791.1	8	7919050	7922364	-	GTGCTGAGACAAGGAAGGTGTTGGTTGTATATGACATTGTTGGTGATGTGCTTAAAAACTTGACAGTAGTATTGCTTGCTTACATGCATTCTCAAGGTATAGTTGAATTTTATTGGTTCAGAACATAGGTTCACAGTTTCCATCCCACTAGCTAAGAAAATGATAAATCTGGAGAGCTGTAAAAATGTTTGACCTCCACATTGAAAAGTAGTGGGAATCTGGTCCTCTAGGCAATCAACCTTCAAGAAATGAAGTATACTTCATTTGGTGGTGCTGGTTTCAACTCTCGACCAGTTTCAAATGCCATTGGTTGCAACTATTGAGAATTTGATTCCTCTGGCAGAACTAGGAAAGAAGTCATCTGGCCCTTTATCTCCCGTTCTTCCTACAACTAGGCTA…
MSTRG.26791.3	8	7919525	7922364	-	ATGATTGACCATCGACGACCTGTGTTAGACGAGTGACGAGCCAGCGTTGAATGGAGAAGGGGATGGCAGGCTCAAGCTCAAGCTCGCGGCGCCGGTGGTATCCAGCAAAGTAGACTATTTTTTTGGGTGGTATTTTCCGAATTTTGCATCCTGCATCCCACATGTGCTATGTTAACCGATTTTTCCATTCTTTTTTATTTATGTGATTTAATTTCGTTTGTTCTGTTTTAGGTGCTGAGACAAGGAAGGTGTTGGTTGTATATGACATTGTTGGTGATGTGCTTAAAAACTTGACAGTAGTATTGCTTGCTTACATGCATTCTCAAGGTATAGTTGAATTTTATTGGTTCAGAACATAGGTTCACAGTTTCCATCCCACTAGCTAAGAAAATGATAAAT…
MSTRG.26799.2	8	7981055	7988202	-	AAACCATATGGAAGTACCATGCAATATGCCAAGTTTAAAATGAAGTCAGTAATCTTCCAGGGTGACGTCGGAGAAGTCACGCAATCAGTTGCGCAGGACGAGACTAAAGGTGGAAAATGAAGACAATGATGGTAATGTATCCGAAAACAACATCTGAACCATCAAGGCACAGTGGAAAATACCACAACCAGCAAACTCACAACCACTCACGGATTTATCATTCTAGAACATCTTCATTTGATGCATCATTCTTAGTATGTTTCTGACTACTGAAATCTGATGAGTTACAAGTACAATTGTTCTTCAAAACTGTTGCTATTTGATTGGGCTATGGCACACCATAGTACTATTTAGGGAGAATTATAATGATAGTAAATATTAGGTCTCACATGTTTGCTC…
MSTRG.26806.1	8	8066845	8071916	-	GTCCACACCTTCAAGATCACAAGCATCTGGGGTAACTCAAACAAGCCCAATAACAAGGAGCAGGGCTAGAGCTCACAATTTGGATGTTGATGCTCCAAGCAACAAGGCAGCTGGTGCCATCTGAAGACTGAAGTTCAATGACATGAAATTTGCTTTTGTATAAATGTAGGATGCTATGTTCACTGATGTTAGCTTTTACCCGGTATCGCTTTAGAGAGCAATTGAGTTGAGTTTTGAGTTAGGGTTTCGAGTTTAGTCGAAATTTTTGTAAGGAGTGCATTTGGTGCACTTTGTAAACACGGAGAGAATCAATAAAGTCGTCATCTACTTTAAGAATTCTTCGATTTGTGTTTCACCAGGTTTCGGCGGTCTAACCGGCAACTCACCGGCGGTCAGACC…
MSTRG.26822.2	8	8290333	8291280	+	GAGGACCCGCATCCATCGGCCGTGGTCTCCGCGGCATCGGCGACGGCGGCGGCCTTGCGGCGCGAAGCTTCAGCTCCGGCCAGATCAACGGCGCCCTTGCCGCCGGGCCTCCGTGGAGAGCAGCTACGGGGAAAATTAGAGATGTGGCGATAGAGGAGAAAGCCTATCATCAGCAGCAATTGTCTGAAGATGTCAATACCGGGATTCCAAATGAAGCAATAAGATCAGCTATGTGCAGCTTTGGCTGCGCCGAC
MSTRG.26838.1	8	8479583	8481489	+	TGCTCCTGTTGCCACCACATCCTCGCATCCTCCTCCTCCTCGGTACGGTATTCACCTCTTCCATAGCGGAGGCATCCATGGCTGCAGCGGCAGGGCAAGGTGATGCAAGATAGCAAGAAGATGCTGACCTCGCCGGTGCCCACACAATAGCGGCAGCAGGAGGGCAGAACGTGAGGATGTCGGGGAGGGAGACACTGGACTTGCCATCGGCGTGGATCAGATGTGGTGGCCCTGGCTAAGGTCACTCCTCTCACGAGGCTGCTCATATGTGTTCTTCCCTAGCCATTACCTCTCCCATGCTGCATCATTAACTTGATTTCGGCGGATGGAGTAGATGAAGAAAACAAAGGCTTATGCAATGAATCGAAGTTCCATGTCCTGCATTTCTCAGCTGGAGTC…
MSTRG.26885.1	8	9123414	9123913	-	GCGGCGTCGGGCGCGCCTGGGACGCCCGGCACGGGGGGTGGCGGCGGGACGGCGGCGGCCGGCGCGGGCGCGCCCGCCGCCGGCGGCCACTGCTGGTGGAACGGGTGGATCGTTCCGGCCATCGGGGCGGCGGCGGCGGAGGGGAGGGGAGGAGGTGGCGCGCGGGCACAAACCCTAACCCTAGAGAGAGATTGGGTTTTGGGGGTTTCGGGGAGAGAGAGAGAGAGAGAGAGAGAGAGAGGCAGCAGCGCACGCAGATGAGATGACCGCGGCCTTGGCGGCGATGGCGTGGTGCGCGGAGGAGAAGAGCGCGAACCCCATGGGCTGGTCGCCCTTGAAGTTGATCTGGGAGGCCTCGAACCCGGGGAGCCAGCGGAGCAGGTTGTGGAGCTCCCGCTC…
MSTRG.26898.1	8	9410185	9410914	-	GTGTGCCTCACATGAATCTAACACTGCAGAGGAGACAACAGACTGTTTAGTGGTTACTGACTTCTTTAGAGGATTGCAACCTGAGTTTTCTGCAATGAGATAATTTAATTTCAGTGCACAATATAGAAGCTAATGGTTTGCAGTACTTGATATACTTTAGTTGTGATTGGATTTCTTATTGAATTTGAGATTTTTATGTTCAATTTCTCCAAAATGATACGCAGCAAGAAAGTAAAA
MSTRG.26926.1	8	10222193	10222652	+	AACGGCGTGTAGTCCGGCGACGCGGCCCGGGGCGGAGGCGTCGAGGGCGTGTAGTCCAGCGACGCCGCGCGGCGCGGAGGAGTCGGAGTCGAGGGCGTGTAGTCTGGCGACGCGGCGTGGCGCTGAGGAGTCGATGGCGTGTAGTTCGGTGACGCGGCGCGGCGTGGAGAGTCGGAGTCGAGGGCGTGTAGTCCGGAGACGCGGCGCGCCGCGGAGGCGTCGATGGCGTGTAGTCCGGCGAGGCGGCGCGCCGCGGACTCCCCATCACCATCGGGCTCGACGGCGTGTACCCCGGAGACGAAGCACAGCAGAAGCACCCC
MSTRG.26988.1	8	11639847	11640525	+	CAGCCGTCACGCACTCACGCTTCCTCCGGCGGCGGCAAGGCGACGGCATCGGCGGCCAAGGCGCGGGCGGCGGCGGCGAGCAAGGTGCGGGCGACGGCGGCGGCGGTGAGCAAGGTGCAGGCGACGTCATCGGCAACCAAGGCGCGGGCGGCGGCGGCGGCGGAAGCGGGAGGCGGAGGAGTGGGAGAGGCGGAAGAGGGGGAGGAGGAGGAGGAGGCGGCAGAGACGAGAGGACCCCGTGGATGTGCTCGGGGAGGAGGTGATGGGGCGGGTGATGGAGCTCCTGGACGCACGCAGCACCTGGCGCTGGGTCGCCGCCGACGACCGCCTCTGGGCACCCAAGCTTATTTGATGAGAGCTGGGGCTGTCATTCATAGCCATGGGATGGAAACTTGC
MSTRG.26995.2	8	11723624	11728029	-	CGTGGTCGAGGCGCCGTCGGCGCACGTCTCCTCCAACCGACGGAGCCCATGGTCTCGGTGTCTCCTCCGGTAGAAGCGGAGTCCGCTGCAATGGATGTGAAGGGGGAGCGGTTGTTCAAAGGGCGGTCGCGGAGGTTGTGGTGGTCGCCGACGAGGTTTCAACGGAGACCTTCGCGGGGGATGTTGATGCAGCGCGAGGCCGTTCTCGCGGCGGGTGGCGAGGTGGCTAATCCGATCCTTGCCTGTCTGTTCCAGGAATGAAGCTAGTGACATCTGAACCACCAAGCAAGGGAGGCACACCGATCCACACAGTGAGTCAGTATAATGTCATATCTCAGAACTGATTATTGTTTCACATATGTTTTAGAAACTATTTTTAGGGGGGAATGAAATGCTTGA…
MSTRG.27022.1	8	12425215	12431026	-	GGTTGCTATGGAGGTTTGTACTGGTGTTTGGATCCACATGTCAAACAGATTTGCCTTGTGGTGGGAACTCTTCTTCCTCCACAACGATGAAGTGGCGCCGTTCTTTCAAATCATCTCCGGTGGGGTTGTTGCTACTGGTTTGATGTTGTCGACGTTTTAAGTCATGACTACGGTATTTGCATGACATGGGGATCGTTGGTACTAAAGTATATGCGAGATTGAGGTAGAGTATATGCGAGATTGAGGTAAAAGAGTCAGAGACAAGGATTTTTATACAGGTTCAGGCCCCTTCACAGGAAGGTAACGACCCTACTCCTGTTGGCCGAAGCTGGTATTGCTCTTTGTTCATCTGAATCACACAAGTACAATAATTGGGATAACCTATCTAGCTGTCGTTGA…
MSTRG.27037.1	8	13063880	13067388	-	GGTATCTGATTCCTTCTGGTCGTCCTCGTCTTGATCCAGATCAAGCGTGATCCCAATCTGCGCGCTTACTTTCTTGGCTTGGATTGATTGATTGAAAATGTGTGTTTCTCAGGCCGCCTCCTGTTATTAGGTTGAATCTGAGATGAACTATTATTTAAATTCTGTTGTATTCTGGTTGTATCTATTATTAGTTGAATCTGATATGGTATCAGTTGTTAGGTTTGAATCTGAGATATATGAGAAATTGGATTGAATTTGGTGGGCTCAAATTTAATGGGCTTATTTAGTGGGCTTTGATCTGATAGCTGGTTGACAAAATGGGCCAGTTTTGAAATGGGCCTATTTTAAAATGGACCAATTCCAAAAAAAATAATGGGCAGCTGTTAAATAATTAATGGG…
MSTRG.27037.2	8	13064525	13067388	-	GGTATCTGATTCCTTCTGGTCGTCCTCGTCTTGATCCAGATCAAGCGTGATCCCAATCTGCGCGCTTACTTTCTTGGCTTGGATTGATTGATTGAAAATGTGTGTTTCTCAGGCCGCCTCCTGTTATTAGGTTGAATCTGAGATGAACTATTATTTAAATTCTGTTGTATTCTGGTTGTATCTATTATTAGTTGAATCTGATATGGTATCAGTTGTTAGGTTTGAATCTGAGATATATGAGAAATTGGATTGAATTTGGTGGGCTCAAATTTAATGGGCTTATTTATTCCCCTTCTCCTCACTCTTTCTCTTCCTCTCTCTCACTCTCTCTCCTCTCCCTCTTTCTATTCCTCTTCCGGCGACGAGCACGAGTGGGCGGCGTGCGCGTGCCGGCAGCTG…
MSTRG.27040.2	8	13103539	13107239	+	CCGCGCACTCTCCACCTTCAGCTCGCACCTCCACCTCCCTCCCCCCTCCCCAACCACCCGTGTTGCCTCTCCCTCTTCACCAGGCCATCGCCGCCGGGCATGCGCACGGGTGCAAGGCGATGGTAGAGGCGCTTCACCCGTGTGTGTTCACGCCGGCGGCAGCCGTATTGGCTCCCAACCTGGGACCAAGGGAAATTGATGGAGAATGCCAAGGATTTAGGGTATTTAGGGTTTTCTCCATCGAGATTGCTATCCTAATTGCATTTTGGTATTTTGCTTAGAGTTCTTTCTCCTCTCATCTATTTTTTGTTGGCTGCATTCCTTCTACAATGGTGCGTGCTCATCTCGAGCTATTTAAGCGATTTCCAATTTGTTGATCTGTTCGTTTTGGGGACTTAA…
MSTRG.27053.1	8	13935008	13936433	-	TTATAATATGAAACGAAGGGAATAATCTATACTTGGGTCCTATAGTGTATAGCTTGGTTCAATTGGTACACGTGCAGTGTGAACATCTTTGGAATAATAGTTCACATGACTCCTATCCTCCACTCTTTGCTCTAGTGTCTTCCGTTCACATCGCCGGAATGCGCTCGCCTGCCTCCACGTCGCGTGGCGTCGGTAGGAGTTGGTCGCCAACCGCCACGCCGCGCTCGACATGGGGCTAATCATGGGGGGAAACCTCCTCCAGGCCGACCTCGAGGCCACCAAATAGCGCGCATCATCGCCAACCCCGATGAAGGCAGCGACGCGGAGGCTATCGATGAGTAGACCCGGTCATCGTTTCTCTCCCGCAACAGCACGGCCCTCCGCCGTCGCTCGGCTCCT…
MSTRG.27066.1	8	14283997	14286426	+	CGCCGCCCGCCACCGCCGCCAGCGGCGCCTCCCGCTCGGCCTCGACCGGCGAATCGCGTAGGAGGGAAGCGTCACACTTACGCAACGAGAGGAAGCGCTGCTCCGGGGGCACGAGAGGAAGCGCTGCTCCGGGGGCGGCGTCCGGCGCGGCTTGACTCGGACGCGACGGCGACGGCACGGTCTCTCCTCCGGTGGCCACCTTCTCCTCGCTTTGGGAAGAAGGAAGTCTGCAAGGATACTGGTTTTGTGCGGCATCGGCAAATGTTAATCCTGAACCTTTGAATATGTATATTGTTGATGCAACCTTTGAATAGAGCAAATGTTGATACTGAACCTTTGAATATGTATAAGTTAGAAGGTCTGCTGCTTCATAATAGTAGATCATATGTGTATTTCTGA…
MSTRG.27079.1	8	14589411	14589938	+	GCTGGCGGTGGCGGTGGGGGCGCCGCGGGAGGAGCCACCTGATGACGACAACCTGGAGCCGATGGCGATGCGGAGGAGTAGGCATCGGCGGCGGGGGGAGCCGGGGAGGAGGAGGAGTAGGAGTCGGCCGGGCGGGGGGATCTGGAGCGGACTCGACGGCGGGGGATTCGGCGTCAGTTGCGGGTGGGTGGAGGATTCGGCGTCGGTGGTGGGTGGACGGAGTAGGCGTTGGTGGCGGTGGCGTTGCGGCGGCGGCATGGGACGGTTAGGGGACGGCGATGGAGCAGTCGGCGACGCAGTGGAGGAGGACGGCGATGGCGGCGGGGAGGAT
MSTRG.27084.1	8	14681265	14682728	-	CTTCTATTGGTTGGTTGATTCTACTGAATCAGCGTCTCCTCCTTCAGCTGGGGTACCTGTTCCTAATGGAGCTGGAGCCCCTGCTCCACCTGTTGTTGGGTGATTTTGCCCTCTTGTATTTTTCTTTTCTTCTCTAACTCTCTGGTTATGGTGGTTCTTCTTGCTACTGGTTTTGGTCTCTACGAGGAAAACGAGGCTCGGTCAGGATGGAGTTCACACTGATATGGTTTTTGTCACAGGGACATGGTTGACTACTAGGTGACTCACCTACTAAGGTTTTACTGGTGGTCTCCCTGTTTGACACCTAAGCATGGTTTATTCGGTGGAGGCTCAGCATAATTTTTCACAGATTTGCAATTAAATAAAAATCTAGTGAAAAGTATGATATTTGTAACTTTT…
MSTRG.27111.2	8	15335898	15342780	+	TTCCCGTCGCCATTCCCCCCCATCCCCGCTTCCGCCGCCGTCCATCTCCCTCGCCGCCTCCGTCGCCTGTCCTGGCGTCTCCTCCCCCTCCAGCGCCGTCGCCTTCTCTGCTCCCTCGCCGCACTCGCCCTTCCTCGCCGCCTTCTCCACCGCCAGCGCCCCTCTGTCGACGTCCGCCTCCCCCGATATTGGCGGCTTCCCTCCGTCGAAGCCCTTCCTTGTCGCCCTCGCCGCCTTCGCCTCCGCCCGCGTCTCCGCGCCGGCTTGTGAGCCCCCACCGTCGCTGTCCTCCTCCCCCGCCCTCTTGTCTAGCGAGTCGCGTGACGTAGCCGCCCCTCCACCCGCCTCCGCCGGCGCGCGATGAGTCCTCTTCGCCGCGTCGCCTCCCCGCGCCACCAC…
MSTRG.27136.1	8	16254411	16259580	-	CGCGTGAGCAGCGGAAGCATGCATAGAAGATATTCATCGGATCGAAGATGGCGTTCAGCTATATTGTAATAAGGAACATATAAGAATCCAGCCATACTTCCCGGCGCACCATCTCATACATGTGTGTATAGCATACGTACGTGCGCGCGTATAAATATCCATACACAACCACATTGCCGGTGTGGCAGGTAATCACTAGTTCGTATACTCGTACACATGTACTCGTGGGCGTACGCACTATACTATTAAATGTATATGCAATACTGTTAAATGTATGAGTTGCAATGTAAGCAGTGCTTGTATTATCATCTATAGTTATTTGTGTACTCGGGCAGTTTAATACAAGCACTGCTATTTATGATAATACAGAAATAATAAAATACAAAAGTTTATTACAAG…
MSTRG.27238.1	8	18459961	18462304	-	AACGCTGTCATGTTATACTGGTATAATTTATCATTTTCTGAATGGACTAACTGATGAAGAAACTAAACTACTGGTGAGCACCTTAATTCCATCTTGCCATCGTAGACGGAGTATATTATCTGCACCTAATTCTGTATATAGGGTATATATATCGTTCCTCAGTTTGACCGATAGTCAAGTATCCTCCCATCCACTAAAGGTAAACACAATTTCTCTTATGGTCTCGGAGAATGCAAGATATGGTATTTCGGGATTCGATTTTGATGCTATACAGGAACAATTGCACGTTTTCTCTTGCTGGTGTCCACTTATCTATCTGTGTTCATCCCATTTTACCTAAAATGATTTGCCGTATTAGTCTGAAGAATCAGTAGGGAAATAAGTACATGCCTGAAGGGC…
MSTRG.27239.2	8	18465876	18467562	-	GAGGCCAATGCAGAATTGCAGGTGAGATATATGGGGTGCGGCATGAATGGCAATTGAAGATTGGAAGAGCATGAATGAGAGGATGCTGAAGAAATGACATAGAACAATCAATGACAAGATAATGAATGTAGCCTTTCTTTGTAATTCCTACTATGTAGTATATACACTATTAGGAGTTTGTAAAGATTCAGAACACCTTGTATCCTGAGAACTAGTTTTGCCAGATGTCAAGTTATCCTGAGAACTATTGTAACCTTGTGCAAAATACAAAAGAGAAAAATTGATTGCCTAAAAGGATGGTAAATACAGCAGGCAGAAGTGGATGGTGCTAAAAGGATTGTAGTTTGATGAATGTAGCCTTCGCTGTTAATCCATACAATGTAGTCTGTATACTCTTAG…
MSTRG.27260.1	8	18798549	18802686	+	ATCACTCACCACCCGTGAGCCAAAGAAACCGAGAGGGAGAGCTCCAGCTCTCCTCTTCCCTCTCCTCTTCGTTGCCGGCCGCCAGGAAGAAGGACGCCGCAACCCATCGTCGAGACATCGCCAACACCAAATATTTCCCGTTCCGTATTCTAATCTTCATGCCGAACAAGTTTCCTTTTGACACCATCTCATTTCATCCACTGCAGCGACGGGAACGCCATCGTGCCCACGGGAGCTCCAGAGCGCGCCCGGAGCGCCGCCGCCACGACCTCGTCGCTGTCCCGGCTTCTGTGGAGCGAATCCGGTCGAGCCGTCGCGCTAACATCTTCCCCTCGAGGTCCTCTCCAAATGCCCTCAAGAATCCCCAAGATCTGAGCACTGAGGAGAGAGATCGAGCTA…
MSTRG.27289.1	8	19305368	19311071	-	GTTCCTTATTGCAAGCAAATTCAACCCAGAAGCCTCTTAATCGCAATAAGTTTCTTTAGAGAAGTCACTCTCAAGGCAAGGACGAAAGCTGTCAGCAACATATGTTACTTCATTCCATGTAAAGCCATTACAATGGCTCCATTTCAGCTGCAGGGGTCGAATCACTGGCGTAGACAGGGTGGAGCACATGCCCAGCAACAGGATCAACATGAACCCATTTCCTGCCAGTCAGCTTGTTGCGCTCGAATCGCACATGTCCTTCTTTCAGACAGAAGAGAGTATGGTCAAACTCTTGAAGCCAAAGGATTAACCCTCCTACAAAGTAGTTCTCTCAAATTCCCGTGACATAGGTTATTCCATAGGTATTTCGAAGAAAAATAAGCATCTTGACTTTCCCGG…
MSTRG.27289.2	8	19305465	19311071	-	GTATTTCGAAGAAAAATAAGCATCTTGACTTTCCCGGCCCAAGCAACATTTTTAGAATTTCTGTGTGTTCATAAATCATGTAGGTTTGTCAACCTTCATGCCACAAATCACAAAGGATACTTAAAACAAACAACTTTAAGCCACAGCAAGAACCAAAAACAAAAGGGTTCTAAACATGATGGTTAGGTTCCTTATTGCAAGCAAATTCAACCCAGAAGCCTCTTAATCGCAATAAGTTTCTTTAGAGAAGTCACTCTCAAGGCAAGGACGAAAGCTGTCAGCAACATATGTTACTTCATTCCATGTAAAGCCATTACAATGGCTCCATTTCAGCTGCAGGGGTCGAATCACTGGCGTAGACAGGGTGGAGCACATAAACTCTTGAAGCCAAAGGATTAA…
MSTRG.27290.1	8	19307388	19312974	-	GTGGAGGGGGTGCGCGGGGTGAGGAGGGCGAGGGTTCGCCCGCCGCTGCACCGCGAGCGGCAACCCACGGAGCCCACGGAAACCCCCAACCGAGATCTCCCACGCGCCTCCACTGGATCGACGGGATGAACAAGTACAACCCCTCCTACTAGGAACAACCAAATCCCTCGACCGCACGACGAGCCCCCCGCAACCACCCCGATTCCTGCCTCACCCGCGGCTAGGAGCGCGGCGGAATCGATCGGACCAAAAAAAAAAAAAAACCTAGGGCTTACCCGGCGAGAGGATGGCGCAAGCCCAGCGGGGGGCGACGGACGGATCTCTCCCGCGCCCAGAACGACGGCGTCCGGATGCGCGCGTGGGGCGAGGAGGTCGAGCTCCCCCCCACCACCGGTGGCG…
MSTRG.27373.1	8	20398059	20399191	+	TGAACAGTTAATCCAGCTCGAAGAGCTCCACTTTTTTGACATGCCAAATAATTTTCTTGAGAGACTGAGAAATGGAAATGAAGATCATGCAAGGGTGCAGCACATTAGAAACATATTATACTACAGTAAAGGGTTTCCGCACAGATCAATAGAAGCAACAATGAGGGTGGAGCCTGACTCCTGAGACTGTCGCGGAAATGTCCAAGGACATATGAAGAAATACCACTAAACGCGTGATATTTCAGTGGCACAGAACCAAATTTTCCAGGTTATATTATTTGCGGTAAGTGGCTGCAAACTTTGGATAAGGCCCAGCAGAATGTCAACCTATGAATCTGATGTCATCTGTGATCACCAGAACACACATTCTTCAGGACTAACAGAGAAAATAGAAAACAC…
MSTRG.27412.1	8	20998579	20999082	+	GCGGTAGCAGGCAATGCGAACGGCGGTGACCGGCGGCAGCGTGGAGGAGGGTGGCGGCGCCGTGGAGGTGCGAAGGTGCACGGGTTGACGATCAGGTACAGCATCGCCTTCCCGGCCTGGTCCATCGTGTCGGATCGGCGGCGAGAAGCACCGCGAACCAGTCCCTGGGCCTCGGCATCCACCCCGGCTGCTGTAGCGCCGCCTGGAACGTCATGGCAGCGAACAGCGTGGCCACCACCATCCAGCCATCCGCCGGCGACGGCAGCGGCAGCCTGACGGCCGATGTAAATTGCAAGCACTTCAGCTGAGTTGATTAGCCTGGACAGAATTGCTGCTCCTGCTTCTTCATGCCTTGTCGTCGTCGTCTTCCGGCGC
MSTRG.27417.3	8	21021389	21025901	+	ATAAATCATTAGCATGGTATGAAGTAGATGCACAGCTCCACCATGATCAACAGATGCAAGAATAACGTAACAAACAAATGACTTCAGTTGGGGGTGAGTTTAACAATTGGTCCAATTGACTATGGCCCATGAATTGAAAACTGCAATAACTCCACGGTGATGAGACCCCACCCATGCCACCAAATCCAGAGGAATATGTGGTGACAGAAGAAACAGAAGGACGCAAGAGCGAGCGATCTCTACATCGGCAGCTACAGTGATTGGACTATTAGCTGATGATATCTCCACAGTGCCTTACTGTGAAGATGCACAGCCTCTTAAATGGCACCAGATGGATGGTCTCCCCCGATTACCTTTCCTTGAGTAAAAATGTTTTATCTGTCACTGTAGACGCGCAAA…
MSTRG.27422.1	8	21034854	21035284	+	TCCATACATTTATTTGCTTATCTGTAATTGAGACAAGGATGGATCAACTGTTCCAAAAGGGAAGTCTATCATGCTATTATACTACTAGGCCATAAACAAGAACAGTTGCCCTTAACTGTTTAGTGTCACAAAAACACGTCATTTTTTTTATATCGATCAGTATTTGACACAATCGTCAAAATGCAAACTTAATCGCCAATTTCTCGCATGGCCTTAATCTAATTTCTCTTACTATGAATATGTAAAAGTCGATAAATTCATAGTACTACGATGCTCTTTTGGAATGGAGGAATTTTATATTTGTCATGAATGGATTAGGGCTTGTTCGTCTAATCCCCAAGAGAGAGGGGTTAGAGGAGATTGAG
MSTRG.27445.1	8	21321148	21323202	+	CCGCCGCCACGCCGACGCCGAGCGCCTGTCCCGTCCGCATCGCCGTCGCGACGGACGAGGAGGAGGAAGCGCAAGTTCGGCGGCGTGTGCTTCCCGAGGAAGCTCTTCGCGGCCGCGGCCGCGGCCGCGGACGCCGGCGCCTCTCCCCTGGCCGGCGCTTCACCGGAGCAAGCGGTCCCACCGGTCAGCGAGGCAGCAGTTGTCCATTGGAGTCGCAGGAGCAGCAGCAGGAGCAAGCCCTGGAGAACGGCAAGGCAAGGCAACGCGGCTGCGACGACGCGCCCACGAGTAGTGGTGTAGCGCGGAGACGAACCTGTCCATGAAGCGCCCGTGGCCGCCGCCGGCGGCGCCGTCGTCCCCGGCCGCGTCGAACATGGCGTGGCGCAGCCAGTGCACCGC…
MSTRG.27457.1	8	21478844	21479277	+	AGGGAGCATCGCGCGTGACGATTTGATTAATTAACCTGTATAAATTCGAGTGCTAATTTGTCACGCGCGATTAATTAACCTCGAGTCGATGGGTTAATGATGCTGCTGGTGAGAAAATTACTAGCGGATCCCAAGATCTGCACGCCATATGGGGAGAAAGGACGGCCATGGCAGCGGCTAGCTAGCTGTGATTATTGGAGAAGGTTGATGTACACTGCAGATCTGGCAACCTGCGCACCTGCCCCAGAAGAGAGGAGAGCGTCAGTATAGCGGCTGGCCCAGATCTGGAAACTGCGCTGT
MSTRG.27513.1	8	22159288	22162350	+	ACAACACGGTCAGTCGCGCACTACCACCACAGGCAAAGGCAACCGCGGGGTGGGTGGTCGTCGACTTGGTGCCTTTTCAGGCCACGGCAGCGACGCACGCCGTCGTCCCCGCCCTTTACCCTGACGCAACGGCCTCCACTGCGCGCGGTTGACGCCGCGCGGAAACGGGAGTACGTAGAAACGAGTAGAAATATCGCTGCCTCCAAGTTGCCGCGGCCAACCAGCCCGTGGCCTTGGTGCAGGTGCAGCGAACGGTGAAATGCAATCCCCCTGGCCCCGCGCGGCTATAAGTAGCCGCCTCATGCACCCGCGGCCTTAGCTAGCAAACCAGCGTGCTCCTCCTCTCCTCCACACACAATCCGATCGGTAGCCGCGGGCTCGTTGTTGCGATGGCCGGCA…
MSTRG.27688.1	8	24051772	24052331	+	CGCCGCCGCCGCCGCCGCAGCTGGACGCCGACGCCGTCGCGCTGCACCAGTCCAACGGGTTCGTCATCGTCGTCGTCGTCACGTCGGAGAGATCGGCGAGCGGCGGCAGAGAGCCACCGTGGCACGTGAACGCGTCGGCGCCGCCGGCGCCGCAGCCGAGGAGCCTCAGGTTGGCCTCGACGTCGTCGCTCGTGATCACCGGAGCCTCGGAAAACGCGCACGGTGTCGTCTGGGTCTGGCCGCCGCCGGAATGGCCTACGGCCGTCGGCGTGATCGGGACAGAGCTGCCTGCAGGCGACGACGAGCAGGTGGCCGCGGCGGCGGCGCGATGGTGGAGGCGGCGGACTGGAGGAGGCACTGCAGGTACTGCATCTTGGCGGCCTGGATGGCAACGTCGGC…
MSTRG.27688.2	8	24051851	24052331	+	CACGTCGGAGAGATCGGCGAGCGGCGGCAGAGAGCCACCGTGGCACGTGAACGCGTCGGCGCCGCCGGCGCCGCAGCCGAGGAGCCTCAGGTTGGCCTCGACGTCGTCGCTCGTGATCACCGGAGCCTCGGAAAACGCGCACGGTGTCGTCTGGGTCTGGCCGCCGCCGGAATGGCCTACGGCCGTCGGCGTGATCGGGACAGAGCTGCCTGCAGGCGACGACGAGCAGGTGGCCGCGCGGCCGAGGCGATGGTGGAGGCGGCGGACTGGAGGAGGCACTGCAGGTACTGCATCTTGGCGGCCTGGATGGCAACGTCGGCGCCACCACCACCACCGGCGCCCTGCATGATCTGCGCCGCCGCCGCCGCCGCCGTGTCGCCACCGCCGCCGCCGCCGCAC…
MSTRG.27688.3	8	24051851	24052331	+	CACGTCGGAGAGATCGGCGAGCGGCGGCAGAGAGCCACCGTGGCACGTGAACGCGTCGGCGCCGCCGGCGCCGCAGCCGAGGAGCCTCAGGTTGGCCTCGACGTCGTCGCTCGTGATCACCGGAGCCTCGGAAAACGCGCACGGTGTCGTCTGGGTCTGGCCGCCGCCGGAATGGCCTACGGCCGTCGGCGTGATCGGGACAGAGCTGCCTGCAGGCGACGACGAGCAGGTGGCCGCGGCGCGGCCGAGGCGATGGTGGAGGCGGCGGACTGGAGGAGGCACTGCAGGTACTGCATCTTGGCGGCCTGGATGGCAACGTCGGCGCCACCACCACCACCGGCGCCCTGCATGATCTGCGCCGCCGCCGCCGCCGCCGTGTCGCCACCGCCGCCGCCGCCG…
MSTRG.27707.1	8	24298994	24300026	-	GTTCATGTTGGAAGAGAAGACCCAAGACAATCGGGATGCCATAGTTCAGGATACAAGCCTCTCAAGCAGAGCACTCGTCAGATTGGTGAAAGAAAACGCGGACCTCCTCCGCCACTTCGATCGTTACGGGGTGGTGGACGAAGTCTCCATCCCGGGGGTCGAGGCCGACACCCTCACCGGCCTCCCGGCCCTCCGCTTCGCCATCGTCAAGTTCGGCCACCCGGAGTTCGCCGGCCTCGCCCTCGCCGATCGGGAGCAGGTCATCGACGGCCAGAC
MSTRG.27776.1	8	24887112	24887595	-	GATTTGAGAAGTGATCAAGCTCGAGTTTGGTGAGAGCTTTTGGTGTTTTTTGGACGGCTGCGATCCATTTCGCCTTTTCTACTTTTTTTTTCCCTTTTTCTGGTGATGAAGTATCGTCGATCTCGCGAGGACGGCGGCGCGTGGCGGTGTGCGGTGGCCGGAATCGTGCATCGCCGCCTCCGATGGGGCTCAGATCACCGGCGAGCCGCCACTGCAAGCTACCTTGACCAACCCAGCTTTGGCGGAGATCAGTTGCGGCGCAGGTGTATGCCATGACTAGCGAGAGCAAA
MSTRG.27853.1	8	25645368	25646454	-	GTTAAAATGCACATATTCACACACCATGGATCCTATTACCATTTTTGTTCATAGAGTAGATTGAAAAAATGTGCGTGCAGAAAAGGAAGAGAGTTGGGAGCTGGGTGGAACAAAAGCAGCCATAGTACTCAGAAGAAATGTGCTACTACTAAGTATTTCATCCGTTCCATAATATATGAGATTTTAAAGAAATTTGACACATTTCTTTCAAATTTCTTATATTTTGTGACGGGGAAGCAGTACCAATGCATTTTGTGACGAAGAAATGTGCTGGCTTGAATGCTGGATGGATGGATCTCATGTGCTGGTTTCTGAAACCGATGCTGCCCTGCACAAAAAGTTTTATATGTATAGAATGGGTTTGATTGATCTGCTTCGTGAAACGTTTACGTGGCATCT…
MSTRG.27922.1	8	26283418	26284228	+	GTTCACTCTGGTCTCCAGCTGTTGTGTCCTCCTTAGTACTTGACATGATGCCTGGCTTCTTAAGAACTTTGGAGCAGTTCTCACAGAACTTTTGCTGAGGAAGCGGTCATCTTGGCTTCTGTACTAACCTCTGGTTGAACAGCACTGTCATTTTTCTCTTCGCTTAGTGGAGAAACAAATGATGGTGAAGCAGGATCTTCTGGAATGCGGGGAAGGACATCAACAACCTTTCCTTGGACCTTATCCTTTCTAGTCTGCAAAGGACCACCTGCATCCATGCTATGAGATATCTGTTCCACTTTGGTAGAATCTGCAGAATCAAGCATATAAGTTTTTAGTTTTGTCCTCAACAGCTACTTCCTGAAACCAGCAATCTTCATTCTCTACATGGTTTGAGAA…
MSTRG.27941.1	8	26430459	26433044	-	TACCTGCGTGACTATTCCATATTTTCTGCTACTGGATAGAGGCCTTTGCAGAGTACCTCCGTCGGTATGGAAGAAAATGTATTGTTACCGAGTTATACGGAGTATTTGTTATTCCATTGGATATACGGAGTACAACTTATCTGTGACTGTGACCACATGTGCATAAGTTGGTTTAAAACTTTAAATGGGCTTCCCTGAAGACATCGTGAGGAGTGCTCTGAAGATTGTCGACGGCGACGAGAACATGATTCTTGAAAAGCTCTGCTCTGTCTGAGGCCCTATGGTCGATATGAACTGTAAATTAAATCCCCATTTGTAATAAGACAACAGTGCTTGCTAATGCTCATTTTCTGTCTTTTCAGTGTGCCCTTTATGACACCTGTAAAACCTATTAGCTTG…
MSTRG.27975.1	8	26754204	26754967	-	CTTAGTTGACAGTTCTACTGCAAGAAAGCAATGGGCACACAGAGGAAACAGAGTGAATCTGCAAACAGGATATCACAACTCAACATTTTACAGATCATATGAAAGCAGCCCAACCCGCTGAAATACACTGCTCTGTGTTGTAAAAGCGTGGCAATACATTGCTGTACGTGTATATTGGTTAAGTTGTGATGAACATATCTGCAACAAAGCTATGGCCGACGATCGGCAGTAACGGAATTAGCCAATGATGAGTGGAGTTTTGATTCTATACAGAACAATGCAATAGTATCTTTTGATCTTCTAAGTTCTAACTAGTGTAAGTTCATCTGAATGGTCAACTGAAGACAAGGGCCTGAAACACCTCTCAAAACTCAGCCAATTGAACCACCTCTTGTTCTT…
MSTRG.27981.2	8	26807218	26808295	+	ACAAGATCAAGCTAAGCTAGCTAGAGTCATCCATGGTCCTGAAGAGTTGCAGAGAGTAGAGATATATCTAAAGCTATATATGTACACTATTTTTGTACTAAGAGAGCAAGGCTTACATGGAGACAAGGGTTTAGCTCTGGTAGCCAAGGATGACTTGCCTGTGTCCTTGTGTGTAAGGATCATTAATTATTATTCAGAAAATGATCCTTTCAGCAGGTTTCATGGGCAGTCTCCTTGGCTAGCCTGAGTGATTCTTGTCACTTATGCTAGGCTTGCATCTCTCCTTCATCTGTATCTATGCCGATCTGTTCTGAAGAATCAATGCATGCTGGTGCGGCTAATTAAGTCGAGCGATCTTGTGTTGTACTTTGATGCTGCTTCTTTCTACCCATCACATAG…
MSTRG.28009.1	8	27062920	27064638	-	TGCCGGATAGTCTTCAGTGCAAGGAATTAATTAAGAGCAGACAATAGAAAATTCAGCGAGAGTGTTCACCATTAGCCGACCCTCCTCCAATGCCTCTCCGCTGTGCAAACGCCTGCAAGGATCAGTGTGTTGGATGCCTGTACTGTATGCTGTTCGATTATCCCGTTTGCATGTTGCGCCTTCTTCTGGTAGGCGAGGCCATCAGCTGAATCAAACATCACTATTGGAGCAATCAAACATCACCATTGGAGGCTGGAGCTATAGTTTAGTTTCCTGTTTGTAAAGAAAAAGTGAAGAATGTTCGTGACTGCCGGGGGTCGGAGAATAAAACTCCGAACCCCACCGGTGACCGAGCTGATTGCATGTCGTGCCTTCTTGTATTCTTCAGAAAAGCCAAAC…
MSTRG.28050.1	8	27372749	27375779	+	ATCCAATGCTTCGGATCCAACGATAGCAGCGTGCGCGGGGTCACACGGTGGGAGGGAGATCGCGCACACGCGTAGTCACCGGGCAGAAAATTGGTTTGTTTCCTTCCACGCCTCCTCTTTTGCTCCGCACATCACGGTGCCACCATCCCTTCAGCCGCCAACCACCCCCTCCGCTCGCGCATCCACCCCTCGCGCCCCTTCCCCCTACTGCCGCTCCCCGGCCGACGGCGGCACCTCCACCTGCGGCACCGCCGGATCGACGGGAGTCCCCGATCTTCCTCCGCCAAACGCCAACCTCGCCGCACAGCGCCCCCATCCCGTCAACCCTCTGGCCACCTGCGCCTCTCCACCGGTGATCTCCTCCCTTCTCACCCACAGACACCGCTGTTGATGCCCCGC…
MSTRG.28050.2	8	27372808	27375779	+	TCGCGCACACGCGTAGTCACCGGGCAGAAAATTGGTTTGTTTCCTTCCACGCCTCCTCTTTTGCTCCGCACATCACGGTGCCACCATCCCTTCAGCCGCCAACCACCCCCTCCGCTCGCGCATCCACCCCTCGCGCCCCTTCCCCCTACTGCCGCTCCCCGGCCGACGGCGGCACCTCCACCTGCGGCACCGCCGGATCGACGGGAGTCCCCGATCTTCCTCCGCCAAACGCCAACCTCGCCGCACAGCGCCCCCATCCCGTCAACCCTCTGGCCACCTGCGCCTCTCCACCGGTGATCTCCTCCCTTCTCACCCACAGACACCGCTGTTGATGCCCCGCCTATCGCCGACGCCCCACCCACCGCCGCCCCTCCCCGCTCGAGTCCATCCCTCGGCCAG…
MSTRG.28050.3	8	27372898	27374933	+	TTCAGCCGCCAACCACCCCCTCCGCTCGCGCATCCACCCCTCGCGCCCCTTCCCCCTACTGCCGCTCCCCGGCCGACGGCGGCACCTCCACCTGCGGCACCGCCGGATCGACGGGAGTCCCCGATCTTCCTCCGCCAAACGCCAACCTCGCCGCACAGCGCCCCCATCCCGTCAACCCTCTGGCCACCTGCGCCTCTCCACCGGTGATCTCCTCCCTTCTCACCCACAGACACCGCTGTTGATGCCCCGCCTATCGCCGACGCCCCACCCACCGCCGCCCCTCCCCGCTCGAGTCCATCCCTCGGCCAGATCAACGCCACCGCCGTCGCCGTCGCACGCATTCCTCCCCGTCCACCCCCGCCGCCAACGCCCAACCCAGCACCGCCCCTCCCCTCCATC…
MSTRG.28084.1	8	27606766	27609317	-	TGGTAAGCGACGTACCCGTTGATAGCGAGGCGCATGTGGTGATTTCAATCTCCAGGATGGATCCTGTGGTGACTTCGTCAATCTCCAGGATAGATTGGCCGGTCGAGTCTTCGAAAATGCTCATAGGAGTGAGTGTGCGTGAGTTGAGTGTCTGCGTTATACTGTATAATTCTCAAAATTTATAACATTAAGTAATGTTCTAGTGTTTAGAAATGAAGTAAATTATTTTCATTTGTGAATGGTTGCAAATTATATGCACAGTTTATAGGCTCCATGTTTTCTGAATTCAACTCATGTAGCCTATTGACTGATTCCACATGGTATTGAGTATTGACTCTTTCTGAGGACTATATTGTGAACCATTGGATCTAAAATGTGCGTCCCGGATCTCCTCGTTAC…
MSTRG.28085.2	8	27616007	27617735	-	TCCGGGGGTCATAGGTCTTACTCGGAGCTAGGAGAGAGAGATTCCTCGATCTATGACTTGTGTGCTAGCAATGCCAGCCAGGGAGTAGTTTACTGAATCTGAGCCCCATCGAGTCCCAGTCGATCCATCGCACAAATTTCATTCTGATTTTACATGTCATATTTAGGCAATGGGAGTTCTCAACTATGATGGTGTGATTGAGATTTTTATCATACTTTGCTATGAATTGTCGGCTTCGGCTAATATAGTTAGAAAACAGTTTGACCCTATGAGGAGCGAATGAATTTTCCTAAAAATCCATTATTCTGGGGCTCATGATTTTTGTGGACTTTACTATGATGGTGTGATTGAGATTTTTATCATACTTTGCTATGAATTGTCGGCTTCGGCTAATATAGT…
MSTRG.28088.1	8	27618068	27618717	-	GCACAAAATGAGAGGATGTCCCCTCGAGGGACAAAAATCCACTTCCCAGCCAAGCGTAAATTAAGGAGAAGATGATGAACCGCCTAGCTGCGCCGGCCGCGTGTTCATGCATGCACGATAGATGCATCATGCAAAAGGTAGAAATTGGAGGGACGGCCATGAGTCTCGTGGTGGCGGTGGCCGGGGAGACGATGCCTCGCCCCGGAATAGGCAGGTGGCTTTCGCATCATGCTCCGCCTGGCTCCATCCGCGCGCGACTGTTGTCTGTTGCATTGCAATGAGCCATCTTCTTGGAGTTGGGCTGAGCAGTGAGCTAGTGACCAAGGTGAAAACTCCATTCATCCCTCAA
MSTRG.28103.1	8	27642545	27643373	-	CGGGCTCATCGGAGATTCCTCATACTGCAAATGATCTCAAATAGTCTGAAAATTTGTGACATCAAAAAGACAGCCGGAAGATGCAATCCTCTAATTTGCTCCAGCTTCAGGGAACAGTGTGAATAACTCTACTTTGGCTAAGTGAAAAGAACTATGTGAAGCTGAGCTGATAGCGTGGCTTTGCCCCAGTAAGCTGCACGCTCAAGAGATTGTACTGTTGGGTTCTTATGGATGACAAAAGCACAAAAAGAACGAAACAACAGAGGTACGTGGAAGTTTCATCGGTGTTGATTGTTGAAACTTGTTTCAGATATCGTAAGCAGGATCCACCATTTGTATTCACCTGCCAAGTTGTAAGGATCTGAGCATATCTGATCAAATGAACATCTGAAGCAACAC…
MSTRG.28111.1	8	27652371	27655971	-	TGACCAGCAGATCCTTTAAAATTTGGACACCAGTCACAGGGGATCAAAGTGGTATATGATCTATCTACAAAGGCAAACTAATTGATCTTTGGTGGAAAGCCATGTCTGTTTCAAAAACTCTGGCGCTTTGTGATGAATCCAAGAGATAAGAAGGAAAGGAAACTTATGGTTTGATATGTCTAGCTTTTTGCTGAGGCCTATTTATTCAGTTGATGTGCAATGCAGAGCATCATTTGGATGGTAGACAAACAGAATCCTGCCAGTTCACCTCCCCGATGCTGTCTCTCAAGGTTTGAGATCTGGCAGCAGCATATGGAATCTCTCGTATGTTATAATAATTTGTTATGCACTGCTATCTATCTTCCAAGTGAGCTATCACATTGTCATGTCCCAACTATT…
MSTRG.28209.1	8	28310141	28316815	-	GACGAGAAACAATATTGAAGGAACTGCAAATTACTCTCAGATGATCTTTACAAGAATGGATGAAAATGATCACTTAGTGTTGGGTTCCAACAGTATGATCCACTTATACTCTGTTGCGTAGAGGAGTAAGGGAGAAATTTCAGAACTATGTACAAACATACTCCAATGATTTTGCTACCATATACCTGTTCAACTATTTACTAGCCATCATCCTTGTCATATGCACTATATGAGAAATAAGAGTATCCAACTCATCTTCTGCTGGTGGCAGGGAGAGGGGAAGAATGACGAGGATGTTGCTCCCGGCGACGGTTTTGCTTGGGCGATGGCTTCCAGGAGAAGGAGAGGCCGGAGTAGCATAGTGGCGACGACAGTGGCGGTGACACCAACACGAGAGGA…
MSTRG.28227.7	9	3626	13364	+	ACCTGGTTGATCCTGCCAGTAGTCATATGCTTGTCTCAAAGATTAAGCCATGCATGTGCAAGTATGAACTAATTCGAACTGTGAAACTGCGAATGGCTCATTAAATCAGTTATAGTTTGTTTGATGGTACGTGCTACTCGGATAACCGTAGTAATTCTAGAGCTAATACGTGCAACAAACCCCGACTTCCGGGAGGGGCGCATTTATTAGATAAAAGGCTGACGCGGGCTCCGCCCGCTGATCCGATGATTCATGATAACTCGACGGATCGCACGGCCCTCGTGCCGGCGACGCATCATTCAAATTTCTGCCCTATCAACTTTCGATGGTAGGATAGGGGCCTACCATGGTGGTGACGGGTGACGGAGAATTAGGGTTCGATTCCGGAGAGGGAGCCTG…
MSTRG.28227.8	9	3626	13364	+	ACCTGGTTGATCCTGCCAGTAGTCATATGCTTGTCTCAAAGATTAAGCCATGCATGTGCAAGTATGAACTAATTCGAACTGTGAAACTGCGAATGGCTCATTAAATCAGTTATAGTTTGTTTGATGGTACGTGCTACTCGGATAACCGTAGTAATTCTAGAGCTAATACGTGCAACAAACCCCGACTTCCGGGAGGGGCGCATTTATTAGATAAAAGGCTGACGCGGGCTCCGCCCGCTGATCCGATGATTCATGATAACTCGACGGATCGCACGGCCCTCGTGCCGGCGACGCATCATTCAAATTTCTGCCCTATCAACTTTCGATGGTAGGATAGGGGCCTACCATGGTGGTGACGGGTGACGGAGAATTAGGGTTCGATTCCGGAGAGGGAGCCTG…
MSTRG.28227.13	9	5771	16143	+	GGCACGCCTGCCTGGGCGTCACGCCAAAAGACGCTCCGCGCGCCCCCCCTATCCGGGAGGGCGCGGGGACGCGGTGTCTGGCCCCCCGCGCCTCGCGGCGCGGTGGGCCGAAGCTCGGGCTGCCGGCGAAGCGTGCCGGGCACAGCGCATGGTGGACAGCTCACGCTGGCTCTAGGCCGCAGTGCACCCCGGCGCGCGGCCGGCGCGGTGGCCCCTCAGGACCCAAACGCACCGAGAGCGAACGCCTCGGACCGCGACCCCAGGTCAGGCGGGACTACCCGCTGAGTTTAAGCATATAAATAAGCGGAGGAGAAGAAACTTACGAGGATTCCCCTAGTAACGGCGAGCGAACCGGGAGATGCCCAGCTTGAGAATCGGGCGGCCGCGCCGTCCGAATTG…
MSTRG.28227.15	9	6035	32009	+	TCAGGCGGGACTACCCGCTGAGTTTAAGCATATAAATAAGCGGAGGAGAAGAAACTTACGAGGATTCCCCTAGTAACGGCGAGCGAACCGGGAGATGCCCAGCTTGAGAATCGGGCGGCCGCGCCGTCCGAATTGTAGTCTGGAGAGGCGTCCTCAGCGACGGACCGGGCCCAAGTCCCCTGGAAAGGGGCGCCTGGGAGGGTGAGAGCCCCGTCCGGCCCGGACCCTGTCGCCCCACGAGGCGCCGTCAACGAGTCGGGTTGTTTGGGAATGCAGCCCAAATCGGGCGGTAAACTCCGTCCAAGGCTAAATACAGGCGAGAGACCGATAGCGAACAAGTACCGCGAGGGAAAGATGAAAAGGACTTTGAAAAGAGAGTCAAAGAGTGCTTGAAATTGC…
MSTRG.28227.18	9	13963	22224	+	TCAGGCGGGACTACCCGCTGAGTTTAAGCATATAAATAAGCGGAGGAGAAGAAACTTACGAGGATTCCCCTAGTAACGGCGAGCGAACCGGGAGATGCCCAGCTTGAGAATCGGGCGGCCGCGCCGTCCGAATTGTAGTCTGGAGAGGCGTCCTCAGCGACGGACCGGGCCCAAGTCCCCTGGAAAGGGGCGCCTGGGAGGGTGAGAGCCCCGTCCGGCCCGGACCCTGTCGCCCCACGAGGCGCCGTCAACGAGTCGGGTTGTTTGGGAATGCAGCCCAAATCGGGCGGTAAACTCCGTCCAAGGCTAAATACAGGCGAGAGACCGATAGCGAACAAGTACCCGAGAGACCGATAGCG
MSTRG.28228.1	9	3052	11478	-	GTGGCCTTGGCAGCGCCGGCACGCTTGGGTGCCGGGCGCCGCGAGGCCACGCCGCTCGCGCCGTCGAGCCGCCGCGGGACGCCCGGTGGGGCGCCCGCGGCGCGGCGGACGTGTGCGAGCACCTCTGCCCGTGGGACGGGTAGCAGCGCGCAAGCATCTCTTGAAGCCTGGGGCGGCACGGCGCGTGGACGGCCGTGGAGTGACGGGGCCCGGGAGCCGGCAGTCGGCCGCACGAGGGCGGGGGTCCTGCGAGCATACACCGGTCCAAAGCTGCTCATACGCTACGCAGCCACGGCGGCAAGGCCGCCCAAGCATCCTGCCGCGCGGAGCACGGCTGGTCTGCTGGGAGGACGGCCTACCGGAGGGCCACCACGCGTGGGAGACGGCGGCCGGGCGGGC…
MSTRG.28229.6	9	5991	24318	-	GACGCCTCTCCAGACTACAATTCGGACGGCGCGGCCGCCCGATTCTCAAGCTGGGCATCTCCCGGTTCGCTCGCCGTTACTAGGGGAATCCTCGTAAGTTTCTTCTCCTCCGCTTATTTATATGCTTAAACTCAGCGGGTAGTCCCGCCTGACCTGGGGTCGCGGTCCGAGGCGTTCGCTCTCGGTGCGTTTGGGTGTTAGCGCGCAGTTCGGCACCGTAACCAGGCTTCCGGTTCATCCCGCATCGCCAGTTCTGCTTACCAAAAATGGCCCACTTGGAGCTCCCGATTCCGTGGCGCGGCTCACCGGAGCAGCCGCGCCGTCCTACCTATTTAAAGTTTGAGAATAGGTCGAGGGCGTTGCGCCCCCGATGCCTCTAATCATTGGCTTTACCCGATA…
MSTRG.28297.1	9	2028914	2036185	-	TGAGCGGCAGGAGATGTGGGATGCAACAAGTGGCTGGGCCGTTTTATCACGTTCTGACGGATAGAAGTGCAGAGCAAGAGAAAGTTCAGAACCAACACACATCTGTCGCCGCAGCAATCAAATATGGTATACATTGCCATGTGAAAAGCATGTCGATCGGCAAAAGAACAGATGTGGACTCTTATCTGTCGAATCTTTATATTAAGTGTGGACAGGAGAATAATGAGGACACCAAAGAATTGATGTGGTCCGAGAGGCATGCATATATATAGAAGAAGAAAAAACTAACGACTGGAGATCGAATATTTCTTGTGCAAAAACATTGAAGCGGCCTCCTGCACACTTGTGGTCCAAATAAACTAGCTAGTTACATTTAAATGGGAAAAATATCTGTTTTGT…
MSTRG.28302.1	9	2135979	2137018	-	TTTCTACATCACTACATGTCTATCTATCCACACTAGTTCTTTCATGTGATGTATTGTTGACAGCTAAAATCTTGAGGTATTTCTGAGTGCCTCTTCTATTTAAACTTTTGGTAAATGGATGATGAATTGTGAGCTTATGACTAGTGCTTGTTGGCATGTTTTAGATTGCATCATGATAGGATATTGTTCATATAATATCGTGCATTGAGATTGTTTTTTTTCCCTTTCTTCTTGCTATGGCCTAATTCTCGCGATAGCCCATGGGCCACACCACCACACCTAATTTTTTTTCCGTCCTCCGCAAAGCCATCGGGGATAATTGTGTTTATACCCCAACTTTTAACTGCAACTGTGATTTTGCCCTTATTTTTTAGGGTTTGCGAATTTACCCCTGCTTTC…
MSTRG.28334.3	9	2668736	2672135	+	CTTGTTGTGTGTAGCAGTTGCTCCATGTGATGTTATATACTTGTGATGATGTTGGAGGCGATTGGTGTGGTTTGATGATTCTCGACCTTATGTTGTGTTGATGTGTACAATTTCGCAGGGAATTGGTGGATTTGTTTTCGGAAACGAGAGGTCCGAGTCCAAGGAAGACAGGTTGGTTGGCATTTTGGCATTAGTTGTTAGTTCACCTGTACACAATCAAGGAATGCTTAGCTTTAACTTATGGGAAAAGGAAATTATTGGTGCATGCCACACTTGGAAAGTGCTCTTTTGACCGTGTTCTGTGCTGCAGTTACGTCGAGAGATTCCTTGACTGCATAAGCAACGGTACCATACCTGACGACAGCAGGTCTGCCATGACCGAGCTGCAGCCGCTTGTGG…
MSTRG.28362.1	9	3607643	3608063	+	CGGCGAGGACGGCGCGCGCGCGGGCCGGGTCGGCCGCGGCGCGCGGGCGGGTCCCGGTCCCCCGCCGCGGCGGCGGGCGGATGGAGGAGGAGGTCGAGCAGCGCCGAGATCTCCGCCGCCATACCGCGGAGACGGGGATCTCCGATCGGCGGCGGAGCCCTAGAGAGACAGCGTGTCCGGATCGATCGCCCGCGGGGAGCAAGGGTTTTACTTACACTCCTCCTCCAGGTGTTTGTTCTAGAGAGAGAAAGAAGAGAGAGAAAGAGAGAGAGGAGAGATGGGCGTGGGGAGGAAGAAAGGCGAGCGACGATGATGACGAAGAGCCTCGTCGCCTCCACCGGGGTTGGGGTTAAAG
MSTRG.28379.1	9	3928610	3930916	+	AAGCCCAGACGAGATTTTATCCCGGCCCACCCCGGTGTTTTCCTCTCGTCATCGGCCGGGAAATATTCAGCTTCTCTGGTGGCGAGGAAAAAAATCCTCTCGACGCAGCGACGCAACGAGAGGGGGCGCTGCGGCGGGGACGGCTGCACGGCGCGGCGCGACTCCGACGCGACGGCGACGGCACGCTCTCTCCTCCGGCAGTTGACTCCTCCGGTGGTCACCTTCTCCCCTCTTTGGGAGGAAGTCTGAGAGGATGGTGGTTCAGATACAGAGTGAATGAGCAGACATGTACAAGATGATGGCTTTTGCAGGAGCAACAAATGTTGATCTCTGAACCATTGTATATTGCTGATGTAACCATTTGGTCTAGGAGTGGGTGTGGCAGCTCACATTTATTTT…
MSTRG.28379.2	9	3928610	3930916	+	AAGCCCAGACGAGATTTTATCCCGGCCCACCCCGGTGTTTTCCTCTCGTCATCGGCCGGGAAATATTCAGCTTCTCTGGTGGCGAGGAAAAAAATCCTCTCGACGCAGCGACGCAACGAGAGGGGGCGCTGCGGCGGGGACGGCTGCACGGCGCGGCGCGACTCCGACGCGACGGCGACGGCACGCTCTCTCCTCCGGCAGTTGACTCCTCCGGTGGTCACCTTCTCCCCTGTGAGTTCCTTCCCTTCCCATCTCCCCTAGCCTCCTCTTCCAGTGTTAGGGTTTCTTGCGCTCGTGGCCTCGTGCTACTGCGGCGGCGCACGACGGTGGCAGGCATGGCGGGGGACGCCGCAGCATCACACCCCCTCACCATGGCGCCGTTGAAGCTCTAAGCGCTAC…
MSTRG.28385.1	9	4049816	4052375	+	GCAGCAGCGCTGCTGGCCCCTCCCCCGTCCCCGCCTCCGCCTGTGCCTCGGACTGCCGTCGTCGCCATTGGCGCACTTCCCGGTGCCATCTTCTTCTCCGCTCCGTTTCGATCTCCGTGTTTGCTCCGTCTTCGCCTAAACTGTTGCTGGCCGCTCCTTCATGCCGGCGTGTTGCTTGTGATCTGGCGCGGGGCCAGCCTATGTGGTCATGATGGTGTGATGAGGTGAATCAAGGGAATTCCATCTATTATGCGTTGGGGGGGAGAGGACTCGTGTGGAGGACAGAATAAGGGGATTATGGGATGTTTAGGATGGGTTTTCCTGCTTCCTACTTTTCTCCGTCTATTTTCCCATAAATTGATTTTCTAGGTGCTTATTGTTCAGATTTAATTAAGTGCT…
MSTRG.28414.1	9	4813194	4817481	+	GAGCGCCGACCGGCTCTGGACGCCGCGCGACGCGTGGCTACGACGTGTCGACACCCTAAAAACGACGAGCTCCATTTCTGCCTCTCCCAGACGCGTCGCCACTCTTCACCCACCATTCCAGTGCCGATCCATCCGAGGGAGAGCATCCTCGCTGCTCTTCTCCACTGGTTCTCCATCGCCGGCCGCGAAGAAGACGATGGCCGCAATCGTTGATGAGCCGCGGTCGTTTCCTCTTCTCTTGCGTTCCATACTCTCCTCACCATGCCGAATATTTCTCCTTTTGATTTCATCCTCTCTGGTGCAGCCAATCGACGGAAACGCTGCAGTGCACACCGGAGCTCTGGAGCGCGCTCTGTGCACCGCCGCAGTGACATCATCGCCGTTCCCGCTTATCTGCAC…
MSTRG.28435.2	9	5327504	5330180	-	GAATCTTGTCAATCACAGCCGATCGAGATAAAGATAAGGTGACCATAGTTGGCAATGAAAACATGGATGTCACGTGTTTGACAATGGAGTTGAGGAAACAGATGCGGCGTACTCACATTGTCATTGACACGGTCACACCGGTTGATGAGAAGAAGGAAAAGGAGGAGAAGGAAAAGAAGGAGAAAGAGGAGAAGGAGAAGAAAGAGAAAGAGGAGAAGGAGAAGAAGAAGAAGGAAGAAGAGCAAAACAATCCCAAGATTGTTTGTACGCCGTACTATGTGCACATGGTGGACGAGCCCAGTCCATCATGCTGCCAGATGTAGCTATATTGTATGAAATCACTATGAGTGTGTTGTGGAGAATTTTGGAAGATTTATTATCAGCCATTTGCTGCAAATT…
MSTRG.28450.1	9	5699167	5701596	-	GAATGAGTAGAATGATAATTGGGTCAATCGGCAGTGCTACATAATTTCGATTCAACTACAGAAACTCAGGCAAGTCTCTCCTTTGATCATGTTGATAGATGATAATTCTATTTCAACTTAAAAATCTATTTCATAAAAATATTTCTCCTAGTATTGCATCCAAATATATTTTCTAGAATAATGAGATTAACTATGATGATATGATTGACAAACTGATGATGATGGAGATCATTGGGATACTAGTATGGTGGGTATGGGGAGCTCAGGGATGAGATGATTGATGATGAGGGCAGGACAGGGCTCTCCCTACATACGGTGTATAAATATAAGGACTAATCATCCCCTCACTCGTATCAAAGAACCGTATATACCGTGTCGACCATATATCCGTCTTAAGAC…
MSTRG.28450.2	9	5699814	5701596	-	GAATGAGTAGAATGATAATTGGGTCAATCGGCAGTGCTACATAATTTCGATTCAACTACAGAAACTCAGGCAAGTCTCTCCTTTGATCATGTTGATAGATGATAATTCTATTTCAACTTAAAAATCTATTTCATAAAAATATTTCTCCTAGTATTGCATCCAAATATATTTTCTAGAATAATGAGATTAACTATGATGATATGATTGACAAACTGATGATGATGGAGATCATTGGGATACTAGTATGGTGGGTATGGGGAGCTCAGGGATGAGATGATTGATGATGAGGGCAGGACAGGGCTCTCCCTACATACGGTGTATAAATATAAGGACTAATCATCCCCTCACTCGTATCAAAGAACCGTATATACCGTGTCGACCATATATCCGTCTTAAGAC…
MSTRG.28501.2	9	7015956	7017520	+	TATCTTCTCTCTATCCCCTCTCTCTATCCTCTCTCCCCCTCTTATCTCTCTCCCGCTCCTGGGCGGCGGAGCGGCGAGGAGGCCGGCTGGAGCGGGCGGCGGCTGAGCGACGAGGAGGTCGGCTGGAGCGGGTGACGGCGTGGCAGCACTGGGGGGCGCTGGGCGACGACCTCGGCCATGGAGGGCCGGCTCCTGGGGTCCCCGGAGAGGCAGCGCAGCGTGAGCTGGGCCGCCTGCTGCGCCGCCCTGGACGGGTACTGCCCCTCCAGCCGCGGGTCCACCAGCCACGCCAGCTTCCGCCGGTCCGCCAGGATCCAATTGCCACGGAAGCGCCACGTCAATACCACGTGGGACGAGGATCTAGTCAAACCAGCCACGTAGGCGCCACGTCATCCAAAA…
MSTRG.28525.1	9	7731061	7735866	+	GAACACCTTGCGATCACTCTCTCACCACCACTAGAGATCACCATTGCGAGGCTTCCCGGCCAGAGCTGGAGGTTGGAGGGAGTGGAGGAAGAGTTGTGCTCCTGCCGTCGCCATTGAAGGACCCGAGGACCGCTGGACACCGGGAACCACGCGTCGAACACTTTCGGGCGTCACCAACAGCTAGCCGCCTCCACTTCGTCCGCACCGCAGCACGCGTCGCCGCCCTTCGCCGTCTCTCCATCCCGGGAATTGTATATCGGTTAGTCGTGAGGCAACGTATGCAGCTTCCAGGAGGTGAAGATTGATCAAGATTATACCAAGAATAAGAACTATCCTGAGCAGGCAAGTCATCACCCCATCCCCTGAGCATGTTGGTCCCAATTGTGAAATTGTTTTGTT…
MSTRG.28570.1	9	8828365	8831259	-	ATTCCGAGGGAATTGTTGAGTCGATTGAGGAGCAGGGATAGCAAGACTGCGATCAAGGCAAGTCATCACTAATCTTTGAGCATGTTGAACCTATTGCGAAAATTATGTTGATTTAAATAAAATTACATGCTATACATATGTGAATATGAATGCCCTACTTGTTAAATATGCCATGCCTTGATATTGATTATCTGTATGACCATTGTAAACCCTGCTAACGTGTGTACTTAGTCGATATTGAACAAATGCTTAGTCATGCTAATTAGAATCATGCATTCTCATATTTATCAAGTGCTATATGCTTGGGCAACTACCTTAAGGAAGGTAGTTGAGATGCGGCATGTGGAGGCATGGGCACCACATTGCCATGACAAGGATAACATGAATTGTGAAAAGAGA…
MSTRG.28608.1	9	9689647	9691962	-	GCTTTTGGAGGAAGTCTGAGAGGATGGTGGTTCAGATACAGAGTGAATGAGCAAACATGTACAAGATGATGGCTTTTTGCAGGAGCAACAAATGTTGATCTCTGAACCATTGTATATTGCTGATGTAACCATTTGGTCTGGGAGTCCTGGTGTGGCAGCTCACATTTATTTTTATAGCTCAAGTGAATCATGACATAGTTTCATCTTTTTCTTTTTTTATTGTCAAATTTCACTACTATGACTGTATTTAGTTGTCTCTGTATTGTCAAGTGACCTCAAGCTTTGTTGGGTGATGCCTCCTTGCCTTAAACCGGATACAGGCCTTGATGATACTGCAATATTTTTGTTTTAATGATGGAGACCACATATATATAGCTTAGTCTTAAAAAATACTGCAAT…
MSTRG.28618.1	9	10226035	10229353	+	CGCGCCGCCGCCCCTCCCCAATCGCGCCCCCCTCTCCAACCCTAATCTCTCCCTCTCACGCGGCGCCACCGCCGTCGCCGCCGCCCTCGACTGCCGCCGCTCCGCCGTTGTTGCATCCGTCGTCTCGCCGCCACCGATCTCAATCGCGTGATTTCCTTTTCTTATCCCGAAATCGTGCAACCCTCTCACCCTAACCCTAATCTTGTCCCCGCCGACCGACGCGCCGCCCCTCCCCGCTCGAGTCCATGCCGCCGCAAGTTCGCCGTCGCAGGCCGCGTCACCCGGATCAGCGTTGACGTCGCACGCCTTCCTCCTCACATCGCCCGGCATACGCTCGTCCTCGGTCATATCGGCGCCACCGCCGTCGCCGTCACACGCAGTCCTCCCCGTCCACCTCGC…
MSTRG.28618.3	9	10226041	10229353	+	GCCGCCCCTCCCCAATCGCGCCCCCCTCTCCAACCCTAATCTCTCCCTCTCACGCGGCGCCACCGCCGTCGCCGCCGCCCTCGACTGCCGCCGCTCCGCCGTTGTTGCATCCGTCGTCTCGCCGCCACCGATCTCAATCGCGTGATTTCCTTTTCTTATCCCGAAATCGTGCAACCCTCTCACCCTAACCCTAATCTTGTCCCCGCCGACCGACGCGCCGCCCCTCCCCGCTCGAGTCCATGCCGCCGCAAGTTCGCCGTCGCAGGCCGCGTCACCCGGATCAGCGTTGACGTCGCACGCCTTCCTCCTCACATCGCCCGGCATACGCTCGTCCTCGGTCATATCGGCGCCACCGCCGTCGCCGTCACACGCAGTCCTCCCCGTCCACCTCGCCGGCCT…
MSTRG.28618.4	9	10226041	10229353	+	GCCGCCCCTCCCCAATCGCGCCCCCCTCTCCAACCCTAATCTCTCCCTCTCACGCGGCGCCACCGCCGTCGCCGCCGCCCTCGACTGCCGCCGCTCCGCCGTTGTTGCATCCGTCGTCTCGCCGCCACCGATCTCAATCGCGTGATTTCCTTTTCTTATCCCGAAATCGTGCAACCCTCTCACCCTAACCCTAATCTTGTCCCCGCCGACCGACGCGCCGCCCCTCCCCGCTCGAGTCCATGCCGCCGCAAGTTCGCCGTCGCAGGCCGCGTCACCCGGATCAGCGTTGACGTCGCACGCCTTCCTCCTCACATCGCCCGGCATACGCTCGTCCTCGGTCATATCGGCGCCACCGCCGTCGCCGTCACACGCAGTCCTCCCCGTCCACCTCGCCGGCCT…
MSTRG.28630.1	9	10629503	10685714	+	AAAAAACAGCAGTGGAATAATGGTCTAGCAATAGCTTCAGCTCTGACGGAGCGTGGGGCTCCTCACCGGGAGACCGCGCAGGCCCCCCTTTGCCGGTTCGGCCGGGGGCGCTAAGTGAGGTTCTTCGCCCTCGATCTGAGGAACGTCAGCGAGAGAGGAAGCGCACAAGACACGGGCGACGTAGACAGTTCGGGCCGCTGAGAAGCGTAACACCCTACTCCTGTGTTCTGGTGGATCTGTGTCTGAAGGAATACAGAGAGCCGGAGAGCGAGAGAGAGTTCAGGCTCTAGAACCCGTTCGCCAGAGTCCCACAACCCCCC
MSTRG.28635.1	9	10748262	10750107	-	CAGATCTAGCCGGGAGTGGCGGCCCGGCAGGAGGGGAGGCGGGGGCGGCGGGCGGTGGTAGAGGGAAGGCGACGGCCCCGGGGGGCGGCGGGCGGTGGTGGAGGGAAGGCGACGGCCCGGCGGCGGCGAACGGGAGCGGAAGCAAAACTCTTGTGTTCATGTGTGTTCTTTTGTTCATCTTTTGTGTTCATGTTGTGTTCTTGAAGTGAAAGTGAAATTGCTTGATGAGTAATGGATTTGTGCGAATTTTATTCCTTTTCTTTTTCTGGGATTATTGGTCGGTGTAGTTCTTGTATTTGAAAGGGATGATTGCTTGATTGGGCTTTTAATCTATCTTTGATTTTGTGATTTGCCCGCCGTACGCGATTAGGATTTTGAATCCATCTCTGATTCTTTTGT…
MSTRG.28635.2	9	10748297	10750107	-	GCGACGGCCCGGCGGCGGCGAACGGGAGCGGAAGCAAAACTCTTGTGTTCATGTGTGTTCTTTTGTTCATCTTTTGTGTTCATGTTGTGTTCTTGAAGTGAAAGTGAAATTGCTTGATGAGTAATGGATTTGTGCGAATTTTATTCCTTTTCTTTTTCTGGGATTATTGGTCGGTGTAGTTCTTGTATTTGAAAGGGATGATTGCTTGATTGGGCTTTTAATCTATCTTTGATTTTGTGATTTGCCCGCCGTACGCGATTAGGATTTTGAATCCATCTCTGATTCTTTTGTGCATTGGCCAGCCTACGCGATGAACTAATACGGATACAGCAGGGACGACGTATGAAAATTTGTGGCAAAAACATCTTAAACTTTTATAATTGGTAAAGATATACAAAT…
MSTRG.28635.3	9	10749470	10750107	-	GCGACGGCCCGGCGGCGGCGAACGGGAGCGGAAGCAAAACTCTTGTGTTCATGTGTGTTCTTTTGTTCATCTTTTGTGTTCATGTTGTGTTCTTGAAGTGAAAGTGAAATTGCTTCGTGGATACCGAGTTTTGATTTTTTTTTCCCTACCATGATTGCGTCTCGCGTCAATTCAGTCGGTATGGATGGATAAGAGCCACACGTGTCCGCTCTCTCTCTCCTTATCTCTTCCTTCTCTTCTCGCTCTCCATCTCCACCGCTGCTCCCCTTCTCTCGGCGCTCCCTCCTTCTCCTCCACCGCTAGGCGAGCGCAACCCTAGCGACAGCGCAGGCAGGGGCTCGTCGTCTCCTCTCTTTCTTCTCTTCTTCTCCCCTCGGCTCTCTCGCACCCTCCCCTCGC…
MSTRG.28635.4	9	10749470	10750107	-	GCGGTGGTGGAGGGAAGGCGACGGCCCGGCGGCGGCGAACGGGAGCGGAAGCAAAACTCTTGTGTTCATGTGTGTTCTTTTGTTCATCTTTTGTGTTCATGTTGTGTTCTTGAAGTGAAAGTGAAATTGCTTCGTGGATACCGAGTTTTGATTTTTTTTTCCCTACCATGATTGCGTCTCGCGTCAATTCAGTCGGTATGGATGGATAAGAGCCACACGTGTCCGCTCTCTCTCTCCTTATCTCTTCCTTCTCTTCTCGCTCTCCATCTCCACCGCTGCTCCCCTTCTCTCGGCGCTCCCTCCTTCTCCTCCACCGCTAGGCGAGCGCAACCCTAGCGACAGCGCAGGCAGGGGCTCGTCGTCTCCTCTCTTTCTTCTCTTCTTCTCCCCTCGGCTCTC…
MSTRG.28657.1	9	11232080	11233290	-	ATTTGGAGCCATACTTGGGAGAAGAAGATGAGCTTGAGTCGAGGACGAGTTCAGTTCAAGAGGAGGAGGATGATGCGGACATCACTCTTTCGGATACACACAACAATCCTCCAACGGTCATACAAGGACCGATAACAAGAGCTCGTACGCGACAATTGAATTTAAAGGTGAGCTCGTTTCTATATTCTTCTTTGTAGGAATTTGAGAATAGATTGCTACCTAATGATTATATTGTGATTTGGATCAATGGAGGGGACAGGGAGACATGTGGAGAAGGACTTAGAGCCATAGAGGATCATCGAGGACGTCCAAGTCAAAGTGGAGGCCCAAACCAAGTCGACTTCGAGTGCGATTCAGAGTCCATGACCAGTCTGCACTAAAACTGACGTCTAGGTTGCA…
MSTRG.28681.1	9	11784869	11785356	-	GTGGTATCAACCAGGCCCCAGGCATGCACGGTGAACCGTTTCTTCGCATCCTCAACTGCGCGAAATACCTCGGCTATTTTCACCTCTTACAACCACAAAAGAATCATATATGCTAAAGTCAAGACATAAAAGAATATTAGTCGGCCTATAAATCTCACAATATTATCAATGCACAAACTAACTATTATCACTGGATGCCTTTGCTCCCTTGGCAACCTTTATGAAGACATCCTCCAA
MSTRG.28697.1	9	11925137	11925746	+	GAAAACAAAGTGTTCCATAATGTTGTCATTGCCTGAAAAAGTTTTGCTTTGTTCTGCTGTAAGTTTCTCATGCTATAACCCCCTTTTTTTTTTTGCATGACTTCAATAAAAGCTTTCATTATCTAAAAACATAACCTGTTTTTGCATGTTGATAAATGAGTGTATCAATCTAATTGATGCTATGATTACTAGGGTCTGGACCTCTTGGCAGTTGGCATTGTACCTCCTAGGACTGGATGAGAGTGTTCTGCTACTCTCAAATACTAGTGGTGAGGCCAATGTGGCGATAAACAATGATAGGAACCAAAGTGTCAGATAATGGAAGTGCACGTGATAATGATATTCTTGCGAGAAAGAAGCTAAGCAAAAACTAGCATATATAACTGCATTTCACCATTG…
MSTRG.28705.1	9	11976294	11977985	+	AGGCACCAACTCTTGTAAGGTTCAGAGTTCAGGTCCATTCCAAAGTTGCAATCAATCTGTCTCGATTATTGCCTCTCTGCTCTGAGTGTGACTGTCAATCTGTGAGCTTAGCTAGTGACTGGCCATTGCACGAGAAAAGAACAGGTTGATCGATCATTAGTAGGTGAAGTGTTCTTGCCCTGTTCTTTTCTTGGTTTCTTGGGTAAACCAACTGGTTGGGTTCGGTGAGTTTGAGAACTTCAGAAACTGTAACAACAATGGGAGGCACCATGGATTACCTGTCTGATCTTCTCGGCGGCGGCGGGAGCAGCAGCCGTCGGAGGTACAAGAAGAGGAAGCAGTTCCAGACGGTGGAGCTCAAGGTGAGGATGGACTGCGACGGCTGCGAGCTCAAAGTCA…
MSTRG.28713.1	9	12109637	12111352	-	CCTGTTAATTTCAACTGTTCCATGCCGTCCGCATCCTCCACAAGAATCCTTCATGGGACACGTTCTGATGACTCCTCGCCGCCGCCGCCGGCGTCACCGCCCAGCTGGTGACCATGATCATCATCGTGTTAGCTGATCTTGCGGCGGACCAGAGGAAGAAGAAGAAGAGCGGAAGCATGGCGCCCCTTCTGATCGTGCTGCTGCTGATTGCGGTTGCTGCTGCTACAGGATGTGCAGCTGCAGATGCGAGAGGCTCACGCTGCAGCAACGATCCCAACTTACCCAGGAGGATCCGTGCTTGCGGCCCCCCGTCAATTAAGCCTCACAACTAGTATACATACGCTACTGTGAGCTCGATGCAGCACAATATATACTACTAAAATAAAGCTTGTGCTGCTC…
MSTRG.28743.1	9	12582732	12585584	-	GCGTGTTCGCTGCGTTGTGGGTGGCAAGATGGAATTAGAAACCATGTTGGACCGGCTTTTGGTGGCAGTATAATAGTATATATATAGTTTTGTATAGTAAGTGCAGAAACTAACAAATCACTATAATGTTATTGCATCAGCTTTAAATGCGAACACGCTAAATGGATTTAATTTAGAGCTTCCTAATTTACATCCAGTACGGAACATGCCGAATTATTGGGTTAATCAAGCCTTTCACATAGATCCTTTGGAAGAGGCCCGAAAAATGTTTGACAAATTGGAAAGCACCTAATGTTATTTGGACCAGAAAATGCATCAAGTTCCTTATTATTTATTTTGAAGTATGTGGGAGCAGTACACTGGTCAGGGTGTACTCATATCCCCAGACCAATACTCTTC…
MSTRG.28760.3	9	12833963	12838384	+	CCGGATTGCTTTGCGTCTCTCTCTCTCTCTCTCTCTCCGCCTTTCCCCCTTCCTTCGCCGTCTCTCCCTCTTTCCCTCTCTCGATTCCCAACCGCAACGCCGAGCGGCGTCGCCATGGACGACGAAGCCGGGGAGTGAGCTCGCCGGCGGCGGAGCATGATGGGTTTGGGCCGTGCGTGGTCTGGCCAACCTACACGCGTGATCCATGGTCGCTCTGCCCGGATCTGTACCGGTGGCGAGGAGAGTTTGCTTCAAAGTCCTGTTGATACGGTGGATCTGATTCTTCTTGCACCGGAGATGGCTCCAGATCTCGTTCATCGGCTGGCATCTGGTGGTTTCGTTCATCGGCTGGAGGAGGAAAGGTGAGATCTTTATGGCTTAGTCGGCTGGAGATGGAAA…
MSTRG.28760.5	9	12833971	12835751	+	CTTTGCGTCTCTCTCTCTCTCTCTCTCTCCGCCTTTCCCCCTTCCTTCGCCGTCTCTCCCTCTTTCCCTCTCTCGATTCCCAACCGCAACGCCGAGCGGCGTCGCCATGGACGACGAAGCCGGGGAGTGAGCTCGCCGGCGGCGGAGCATGATGGGTTTGGGCCGTGCGTGGTCTGGCCAACCTACACGCGTGATCCATGGTCGCTCTGCCCGGATCTGTACCGGTGGCGAGGAGAGTTTGCTTCAAAGTCCTGTGATGCAGATCAGGCCGAGTCTGATGGCTTCCTTCGTCGGCTGGATGATGATAGGTGATACGGTGGATCTGATTCTTCTTGCACCGGAGATGGCTCCAGATCTCGTTCATCGGCTGGCATCTGGTGGTTTCGTTCATCGGCTGGA…
MSTRG.28770.1	9	12970515	12971104	+	ATATGGCTTGGTGCAGAGAGAGATACTTTGCAGCTTACAGCTAGCTTGCAGTTTGTTCTTTTCTTTGGTCCTGATAAACTACTACTACACCCCACCATGCATAAAGACCACAATGTGTCTTGAGTGCATAAACAAATCCTGCAGCTGCCCCCTTCATTCCATGTAAAGGGGTAGAACGGTAAATTCAGTGGGCTAATTGATTACTCTGCAGACAACAACCTCCAAATCTTTTCTTTTTTAGGCCAGCATCAGCACTGAACTTGTGCATCAGTTTCCCACTGATGCCCCCCCATCAGCTACCATACACAAGTTCTCCTCTGTGCTCATATTAAAGAGATTATGGAGATGAAAAACTGTAATCTTTCACAGATGGTGCTCATAATATGGTAATTAATTAAC…
MSTRG.28787.1	9	13416175	13418252	+	TAGGAGATCCAATCCACCTCCCCCTAGCCGTCATTTGGTACCCTGGGGCGCCCACCTCCCTCTCTGGTCGATGTCCCCATGCCTGCCCTACTACAGACCTGGGAAGAAGAAGAAGGGAAGGAGAAGAAAGGGAAAGAAGGAAGCGAAGGGAATCGAGGTGAAGATGGAAATGAGGGGTTTGATTACCGCCCATGGACGCCAAGTGATGCCACTTCGGAATGCAACTAGTGTTCATCTCATCATCAGTGAAGGCAAGTAAACGTAGCGGTGGTTTGCTACAGCTTTGACTTGTTATTTGATTCTACCTCCACGTTGAAATTATATATCATCAACCAAGATTATTATATGTTACACAGTGGATTTACCTATCTGAATCATACTTATTGATTTTACAATGTT…
MSTRG.28790.1	9	13543059	13543586	-	CGACACGTCGACGACACGCGGGACGAAGACTGGGTCAACACCGCCACGTGGGCGCCATGTCAGCCAAAACCGCTTCCAAAACCACCCAGGTATATAGTTTGCACGGTTTTGATAGTTGAAGGAGTCGATATACCCGGTTTTGTGGTTGGAGGTCATGAATCATACTCGGGTCATAATTGAGGGAGTCAAAGTATACTTTTTCCCACATAAATATAACTGTTATTTAAATCCAAATGTATCCTAAGAGCTGTTCTGGATATGGTTTCAGATAAGCTAAGTAGCTCGCCCGGCCGTCCACGCGCTGCCGCCTTCTTCGTCCTCCCTCCCCTGACTGCAGCTTCGGGGAGGAGCTCCTGCTTCCTGCTTCTGCCTTCGTGCTTCGGCCGGCTGATGGAA
MSTRG.28795.1	9	13576631	13577704	-	GAGCGCCCGAGGGAGAGGGAGCCGACGGCCGGGCTCGGCAGCGCGGCTAGCACTAGGCGACGGCACGTGGCTCGTGTGACCAAGGCGGCGGTGGGCGGCCATGGGGAGAGTCGTGTGGGGGTGGTGGCGTGGCGCCTCGGCGACGCATGGCTTGGGCCTGGGCGGCGGCTGGGCGCGACCGAGGTGGACGCGGCACGGTGGCGGAGCGAGCACTGGGCAACAGTAGGGAGGAGCCCGGGGGCGTCGCGCCAGGCAGGAGTAGGTCGGGGGCGCCGGTGGCTCATTGAGGCGCGAAGGATCCGCCGGCGTTGGAGATGGGAAGGGCGGATCTGGCGCCCCCTTCCTCTTCCCCGCAGGCCACAGATCCCGTCGCCTCTCCGTCCCCCACGCGCCTAGAAT…
MSTRG.28817.1	9	13904670	13907823	-	AAACTTTTATCAATGGATGAGTTTTTGGAGCACAGAAGGCAATTCGGGAAGAACGGGGAGGAGGATACTTTTAGAGATGCAGAAATTTCAGAACATGAAAAGCGGGAGGAGAAGCTCCTTCGTAAAAGATTGTCATCTACTGTCAAAAAGTTGTCCCGTTGCTTACACGAGAAGAAGCCTCTAATTCTAGAAATTGGAGTTCAAATAGAAAACAATAATAAGTGCGTAGACCTCACTGTTTTGGATATGCTTTTTTTTGCTACTCTTCCTAATCATGTTTCTTGTATGTATGATCAAGTTAAATACTTTCTGGTGTTAATCCCTAGCTTCGTTTCTATCGGTCTTATTCTTGATAAACTCCATGTGTTTGGTTGACTCCAAAAAGAAGGGCAACTTCCA…
MSTRG.28902.1	9	14959689	14960024	+	CCGGTTCACGGCTTGGAGACGGAGGCGGCGTCCTTGAGCTGCGACCCCTCGCCGTCGGCGGCGCCCCCGCCGCCGTTGGCCATGGCCGACTGCGCCGTGAGCACCGACATGCTCGGCGAGGCCGGCACGGAGCCGTCGGCGTTCAGGCCGGGCAGGTGTCCGCGCATGGCCGCCGCCGCCGCCCCGGCCGGGAACTGCTGCGCGGCGGCGACCACCGGCGGCCGGAGATGGCACGTCGCCGAGGAGATGGCGGACGCGAGGGAGATCGGCATGAGGCAGAGGCCCTT
MSTRG.28913.1	9	15102246	15106578	+	CCTTTTCTACTCCCTCAAAAACATTTCGTCGAACACCTTGTGGGCGTGCTGCACCTTCTTCTCCGCTCCACCACCGCAGCCGATCTTCGTCATTCTGCCGTCTCTCGAGAGTGTTGAAGAGAAGCCCTTGTCGGTACGCTTGCGTATCCAACAAGATGATCAGAGTGCGGTCTTGTTCTAGGTCTCGTCCCCCAGTCGACTGCCTGTGGCATGTTAACCGGGCCCTTATATTATTTTGTCTTCCGCTGCTGTTCTCTGGTAGTTGTTGGCCTACCTGGCCCTAATTAAACACAGAAGATTTCCGATTTCCAAAATCGGGGGTCTACAATCGAAGATGAAGATTGTCGCGGAAACAGAGTAAGAATCGGCTGAAGTCCGGATCGACTACGATTGGATCGG…
MSTRG.28913.2	9	15102246	15106578	+	CCTTTTCTACTCCCTCAAAAACATTTCGTCGAACACCTTGTGGGCGTGCTGCACCTTCTTCTCCGCTCCACCACCGCAGCCGATCTTCGTCATTCTGCCGTCTCTCGTAAACACAGAAGATTTCCGATTTCCAAAATCGGGGGTCTACAATCGAAGATGAAGATTGTCGCGGAAACAGAGTAAGAATCGGCTGAAGTCCGGATCGACTACGATTGGATCGGCTGAGTTGGAGTCAGACTTGGTTAGGTGATGCAGCCGATTCCAACAATACGACTTGGTGTACGACATCGGGTTGGGTTGAGGTGCTTCAAGATGATTGCCATGCATGGATAGAGTTCTGGGAAGGCAATTGTATCTATTAATTAAGACATTTTATGTAATTTTCTTAGAGATATGCTT…
MSTRG.29070.1	9	16858403	16859384	+	GTGTTTGAGAAATTAGTGAATACAGCAACCCAGACAAAGTCACAGTAAAAAAAGGTGCAGTTCATCTATCAAGCAGCAATTGGGTTGAACTGTTTCACAGTAAAATGAACAGTGTATTATCAATTGGAATCCACACAGTTGTAAAGAAGTTTGAGATATAATACACCATATAGCTACCTCAACAGCAAGAAGGATGTTGTAAAGGAGACAAAAACCCATCATTTCAGGGGAAGTGGACAGAGCTCAGAAAGCCAACAAACAACCAACTTAAGAGCAAGTATAATAGTAGGCTATAAGCCGGCTAAATGCTGAGGTGGAGGAGAGAAGAGAGGAGAGAGAGAAGAAGCGGGCTGTAAACTTACAGCCGGCTTGGACACAAGAACCAAGAAACTCTGTGAG…
MSTRG.29082.1	9	16951548	16953538	+	TAATTGGTAAGCTAGCCCCTCAATAAATGGCAATTCAGCTCGCGCGGCCCATCCCAAGGAGCTGCGCCAACTGCCCTCCTCTCCCTCTTCAAAAACACCAGCGCTCTACTGCACTGATGGCTCGATCAGTAGCTACCTCTCTTGGCGTGTCTTCTTCTTCTTCTTCCTCTTCCCCACTGTCCATGGTGGACTCCATCTTGGCATCTCTGAATCAGTTTGATTTTGATAGGAGTTCTTGTTTTGGAGTGCATGGCATGTCCAGGCTGAAGTTAGGTTAAGGGGATTGTTGTCTGGTTCAAGGTCTCCACATTGTGCAAAATGTTCATTCATGGAGGCACAGGATGCTTGGTGATCTCGGACCAGGCTTCAATCCCTTTAACCAGCATCTGCACAATATGT…
MSTRG.29189.1	9	17827950	17835041	-	ACGTAAGCTGGCAATCATCCTCCACCTGCCATTGACGACGAGATCACTTGAGATGACGATCCATTGGCAGGTCAAACAATGGCCCTTTTTTAGGGAACCGCAACCTTTTAGCTACTCCAGCTGAGCTCCATTAAAGTAAACAGATGGGGGAATTTGGAGCAGTTGTGCAAGACAAAGCAAGATACAAAATGCACGGAAACCTAGGCACCAACAACTTGTTTCAGTGTGATATTGCTAACCAGATATAGGTACTATGCATCTTGGATTGAGAGCCGATGGAGGAGCAGAATGAACGTTCAGGAAAGTAACGGGCAAGCTGTGTGGCCACAAGATGGGGAATCTTTGGTATTTTGGCAGTAATTGGTGCTTCACAAGGGAAACAGAATCCTCGCAAGAAGT…
MSTRG.29189.2	9	17828022	17835041	-	ACGTAAGCTGGCAATCATCCTCCACCTGCCATTGACGACGAGATCACTTGAGATGACGATCCATTGGCAGGTCAAACAATGGCCCTTTTTTAGGGAACCGCAACCTTTTAGCTACTCCAGCTGAGCTCCATTAAAGTAAACAGATGGGGGAATTTGGAGCAGTTGTGCAAGACAAAGCAAGATACAAAATGCACGGAAACCTGATGGAGGAGCAGAATGAACGTTCAGGAAAGTAACGGGCAAGCTGTGTGGCCACAAGATGGGGAATCTTTGGTATTTTGGCAGTAATTGGTGCTTCACAAGGGAAACAGAATCCTCGCAAGAAGTTCAAGTGTTCAACTTGGAGCATAAAGGTTTTTCTGTCATTATTCTTATGGAGTCCTGGAATAGGAAGATAAG…
MSTRG.29207.2	9	18001301	18002324	+	TCCGGTCGCCGTCGCTCCGAAACCCCATGAACCTTTCCCCCCCTCCCTTCGCGCCGCCGCCACCCCTATCCGCGCCATCACCGGGAGTGAGAAAGGCGACAGCTGCAGCAGGAGCAGACCGCGCGAGAGAGCGAGAGGGAGGAAGGTATGGGAAGCGGCAGGAAGCGAGGGCGCACTGTCAGGAGCCGGCCAGATGAAAGGTCCTGAACGCAGCGCCGCCACTTCAAGCAGGGGCGCGAGAACATCTTGAAGCACAAACCCCAGCGCCCTCCTGTGGCGAAGGAGCCGAAGGAAGCGGTGATGGGTGCAGGGGAACCCCTCGTGGTAGCCCTTCACCACCGAGAACCCGGCTTGGAGGACTACTTACAAGTTTACCTTATGGTAATAGAAGCCTAAAGC…
MSTRG.29354.1	9	19208971	19212726	-	GGTGTTTATGCATTACTTTTCTTCAAAAGTTGTAAAGCTCGAGCAATTGGGCTTCGCTTAGCCCGGTCTATGGGGAAATTGAGGTAATGTGCTTGCCACTTTCCTGTTCATTTTGAATCAATAAAGTTACCAATTAGATCCATACACGGAAATGCATCTACATAGTGTACCATGTAGGAATAGTTAGGCAATGTCATAGAACTGTGCCTGAAGGTGGAAGCTTCCAACCATGTGTTTGATGATGCTGTTTGACTTTGTCATAGTCTGATATTTGTTAATAGCATATTACATTTACAGCTTTTAAACCTATACACCGAACATTTAATTTGCTACCATATTTAAGCAGGATCCCATTTCCCTTGTTTTCCCCAGATCATTACAATGTTTGAACAAAAATAC…
MSTRG.29480.2	9	20033420	20034797	+	AGATTGACACATCTAGCACTAGTGAGCATGGCAGCAACAAGCCAGAAGGACAAGATTTAGAAAATGAAGAGACTGGACCATATGTCCTCCAAAAGTTAGCATTTTCAGAGGTGGAGCGTAGAACAGGATTAAGCGGTCAAGCTTGCGTCTTCTTGATGAGCATTTAGCATACTCATTGACTAAAAAAGGGACAACTACAAAGCTGTTCATCTTACAGTACGAGCAAACTGCAAAAGGCAACTTCGCGGAAATGCCTATTGAAGAATTGATCAAGAGATGATTGGTCCTGTAGTTGAAAAACATCCATACCCTACAACAACAGTTGTTGCTGAGAGCTATCACATACTC
MSTRG.29634.1	9	21161927	21163649	+	AGAATTTGGATCCAACGTCCCAGATCAGCGCGCGTCCCACACCTCCCTCTCTGCCGCAATCACCGCACATCCGCGCGACCGCGCGCCTCCCGATCCGATCCGATCCAGATCGGATCGCCTCCCCTCCACCCGGATCCCTCGCCTCCGCGTCGCCGGTCTGCATTCGCGCCGCCCCCGGTCAGCCCGCGTCGCCGGTCCCCATCATCGGCGGCGCCCGACGAGTTTAACCCTTGCGCGGCTCTGCTGGAGTGCGAGTACAAGAACGACGCCGCAGCCGAGAACACGCTGCTCTACTCGGCGGCGTCGGTGGGGGACATGGCGTTCGTGCAGGAGTTCATGGACAGGGACCCCTTGCTGGTGTTTGGCGAGGGCGAGTACGGCGTGACGGACATGTTCTAC…
MSTRG.29634.2	9	21161927	21163649	+	AGAATTTGGATCCAACGTCCCAGATCAGCGCGCGTCCCACACCTCCCTCTCTGCCGCAATCACCGCACATCCGCGCGACCGCGCGCCTCCCGATCCGATCCGATCCAGATCGGATCGCCTCCCCTCCACCCGGATCCCTCGCCTCCGCGTCGCCGGTCTGCATTCGCGCCGCCCCCGGTCAGCCCGCGTCGCCGGTCCCCATCATCGGCGGCGCCCGACGAGTTTAACCCTTGCGCGGCTCTGCTGGAGTGCGAGTACAAGAACGACGCCGCAGCCGAGAACACGCTGCTCTACTCGGCGGCGTCGGTGGGGGACATGGCGTTCGTGCAGGAGTTCATGGACAGGGACCCCTTGCTGGTGTTTGGCGAGGGCGAGTACGGCGTGACGGACATGTTCTAC…
MSTRG.29634.3	9	21161954	21163649	+	GCGCGCGTCCCACACCTCCCTCTCTGCCGCAATCACCGCACATCCGCGCGACCGCGCGCCTCCCGATCCGATCCGATCCAGATCGGATCGCCTCCCCTCCACCCGGATCCCTCGCCTCCGCGTCGCCGGTCTGCATTCGCGCCGCCCCCGGTCAGCCCGCGTCGCCGGTCCCCATCATCGGCGGCGCCCGACGAGTTTAACCCTTGCGCGGCTCTGCTGGAGTGCGAGTACAAGAACGACGCCGCAGCCGAGAACACGCTGCTCTACTCGGCGGCGTCGGTGGGGGACATGGCGTTCGTGCAGGAGTTCATGGACAGGGACCCCTTGCTGGTGTTTGGCGAGGGCGAGTACGGCGTGACGGACATGTTCTACGCCGCCGCGAGGGGCGGGAACGCCGAG…
MSTRG.29645.1	9	21222063	21222582	+	GCGACGCGACGGCGGTGATGGCGGCTACTGGCGACGCGGCGGCGGTGGGGGAGGAGCTGCGGGCGGGCGGCCGGGGAGGGACGGCGCGCGGGCTCACCCGCCGGCAGCCGCCCACGAGGCGGCAGCGAGGGGAGGAGCTGCAGACGGGCTGCGGGGAAGGGGTGGCGCGCGGCCGGTAGAGAAGCAGCGTGCGGGCGGCCGGGGAGGAGCGGCGCTGTCGGCGACTCCCACTCTCAGATCCCCCTCGCTCTTTCTCTCTCTCACCAGGGTCCAGGGGCGCTGTCGGCGGCGCGGTGGCGCCACAGTGTCAGCAAGAAACAAACATATGCAAATCCAATCTGATGGGAGGAGCATAGCAACCGATGCGAGCAGCAAGCAGAACGGAGAAAGCCGC
MSTRG.29683.1	9	21559413	21560631	+	CCGCAGCCGCCGCCGCCACCACCACCACCACCACCGCGCGGCGCAGAACGCAGAGCGCCACCGGCCCGCACCTCCCAGCATGGGCATTGCCCCGGGATCCTCCACGGCATCATCGCGGTTTGCCGAAAGCGCGACGCCTCCGATGCTCTCCTGGTGGTGGTCACGGTGGGCATCGCCAGTGGCGCGGTCATGGCGAGCCTCCGCCCCTCGCCTTCTCGGCGGCTGTACCCACCGTGCCTCAGGTACCTGTCGCCAACTCACGACTAGCATACATATCTCTGAGTAGGATTTTCTAATGACTGGTTACATCGCATTCAGAGCTAGTGTAACTG
MSTRG.29715.1	9	21711112	21711435	+	AGCGGGAACGACAGTGGCCGATGGCGACGCCGGCGAGCGGGCGAGGACGAGGCGGCGCATCCCCCTCCGCGCCCGTCTTCGCCGGCGGCGGCTGCTCCTGCTCCCCGCGCGCGCCGTGTCGCCGTTGCCGCTGAATACCGCCGCCGCTGCTGCTCCTCCTGCTTCCCGCGTGCACCGTGTCGCCGCCGCCGCCGCCGCCGCTCCTCCCGCTCCCCATGCACGCCGGAGTGCTGTTGTCTCCGCCACCATCGCCGGGT
MSTRG.29791.1	9	22235719	22236261	-	AAGAGGGTGGTGCGAGGTGCTTGTTGATGCTGCTGTGAAGATCGTCCCGGGTACACATGGCATAGCATCCACTATTTTTTCTTGAATAAAAATGGCAAAGTGCTTAAATTGGCAAGCATAGCATTAACATAAGACTGAAAAATGGAATTCTGAAAGCATTAATTATTTTTCTCGTAGGAGTATAAATTAGTCAATTTCTCCACAGCCTCATATGATATATTTCATATCTTAGCTGCGTAGAAGACACGCATACATATCGATACAGCCATACAGGTACAGAAGGCAAGCTACGGAAGTTCTCTCGTGCTAACTGCGTGTCAACCCTATCAAGACAAATTCTTCAAAGAAAATCTATA
MSTRG.29835.1	9	22673386	22675940	+	GTTATTGTTTTGAAGGGCAGGGTACAGTTGATTGTGACGCCTCACCATAACTTGCTTAGTTGTTCACTAGATTTGCAACCAAAATGTCGGTTCGATTGATAAATGTGTTTTATGTTTTGGACATGTACATGTCAAGCCTAATTAAGCGAGGAGTGAGAGCAATAACAGTAACAATAGGACAGGGCGTGCTAATTTGGAGACCTATTATAGGGTAGGTAAAAAGAAAGAGAATAATACAGACGTCGTCACTATGCAGTGCAGGCATGGACTAGCTGCAGCCTGAGGCTTTTATGCATGTGCGGTCAGTTAAGTCGGCATGAAAAAACAAACAAAGAATGAATGAATGATGAATGAATTATCCAGATGCGATGAACTGAGTCAATTTCCATCCGCGAAAAA…
MSTRG.29887.1	AP008246	198498	202876	-	GTACAGATGGTCCACTGGGTAAGAAGATGGAGAATTCGAGAACTCGTTCTGAGATTGGTTGGGAGCCCAAGTATCCAAGCTTCACAGAATTCCTTGGTCTTGACAGTTGACATGCTTGTGTATGCTTGCAAAAATCTTCAACTCTAAATGAACAGCAACACGTTGTGAACCAGTTATTTTGTTTTGTTTCCATTGCGTTTTTTTTAAAAGACGTAAATACTGTATATCTTGTTCTGCTATGTGCTTATATCAGTTAGCGTTCTAAGTCTGACCGTTGTACAATGGTTTCGGCCAGAGAAATATTTCGCAAGAAATAATGGACTCTGTTAACAGAAGTGGAAAATTTGACACGAAGTTCCAAGGTTTTACTGATGCTGCTTCCCTTGCAATTGCCATAAT…
MSTRG.29888.1	AP008246	201256	201571	+	CTCATAATGAATTTGATTGATAATATGATCTGGTCGTGTGTCCAAAGTTCCTTTCCTCAACCAAAAAAAATGAGCACCTCTATCTATTTTGTGTGTCCTGCTAGCCTGAGGACACAGCCTCCTGCCTCAAGAACAACATTCTCTGCTTTTAGAAGGACGTCAGTACGAGGGCTTCTGCCAATTGGCACAGATGGGCAATCCT
[truncated: 3 more rows]
