# Supplementary material for: Transcriptome analysis reveals a lncRNA-miRNA-mRNA regulatory network in OsRpp30-mediated disease resistance in rice
Source: BMC Genomics. 2023 Oct 26;24:643. doi: 10.1186/s12864-023-09748-w (PMC10604448; doi:10.1186/s12864-023-09748-w)
Supplement: Supplementary file 3 — Additional file 3: Sequence comparison between predicted lncRNAs and lncRNAs from other databases. [file 12864_2023_9748_MOESM3_ESM.xlsx]

## Sheet: predicted lncRNA vs NONCODE
query	subject	identity	alignment_length	mismatches	gap_opens	q_start	q_end	s_start	s_end	evalue	bit_score	q_seq_len	s_seq_len
MSTRG.713.1	NONOSAT000340	98.98	392	4	0	347	738	392	1	0	702	790	392
MSTRG.1491.1	NONOSAT000035	95.017	1144	50	3	1	1137	316	1459	0	1790	1137	2827
MSTRG.1491.1	NONOSAT000034	95.017	1144	50	3	1	1137	316	1459	0	1790	1137	2827
MSTRG.1491.1	NONOSAT000774	92.522	1150	71	10	1	1137	2511	1364	0	1633	1137	2904
MSTRG.1491.1	NONOSAT000775	92.522	1150	71	10	1	1137	2511	1364	0	1633	1137	2904
MSTRG.1491.1	NONOSAT000772	92.522	1150	71	10	1	1137	2511	1364	0	1633	1137	2904
MSTRG.1491.1	NONOSAT000773	92.522	1150	71	10	1	1137	2511	1364	0	1633	1137	2904
MSTRG.1491.1	NONOSAT001159	94.83	677	30	3	412	1085	680	6	0	1051	1137	680
MSTRG.1491.1	NONOSAT001158	94.83	677	30	3	412	1085	680	6	0	1051	1137	680
MSTRG.1511.1	NONOSAT000028	93.868	636	27	7	1	634	173	798	0	948	634	1168
MSTRG.1512.1	NONOSAT000028	96.185	498	17	1	1	496	979	482	0	813	496	1168
MSTRG.1512.1	NONOSAT000028	92.369	498	26	4	1	496	504	17	0	699	496	1168
MSTRG.1512.1	NONOSAT000028	91.566	498	30	4	1	496	659	172	0	676	496	1168
MSTRG.1514.1	NONOSAT000416	95.424	1355	57	4	15	1368	1351	1	0	2154	1878	1351
MSTRG.1514.1	NONOSAT000315	96.207	1081	39	2	88	1168	1080	2	0	1768	1878	1080
MSTRG.1514.1	NONOSAT000004	96.863	542	17	0	672	1213	1	542	0	907	1878	542
MSTRG.1514.1	NONOSAT000865	94.051	353	15	1	828	1180	347	1	2.38e-151	531	1878	347
MSTRG.2279.1	NONOSAT001130	91.827	208	17	0	1363	1570	1	208	4.58e-79	291	1953	209
MSTRG.4437.1	NONOSAT000200	100	232	0	0	209	440	232	1	1.22e-120	429	2563	232
MSTRG.4437.2	NONOSAT000200	100	232	0	0	621	852	232	1	1e-120	429	2102	232
MSTRG.4519.1	NONOSAT000669	94.915	236	12	0	1	236	236	1	2.57e-103	370	888	246
MSTRG.4603.1	NONOSAT001043	90.745	886	60	10	949	1822	888	13	0	1162	2335	904
MSTRG.4603.1	NONOSAT000066	94.167	240	7	5	1156	1395	2	234	1.48e-99	359	2335	234
MSTRG.4760.1	NONOSAT000759	93.75	240	8	5	212	447	237	1	9.49e-98	353	3207	237
MSTRG.4789.1	NONOSAT000792	94.631	596	27	3	5	595	717	122	0	918	595	717
MSTRG.4789.1	NONOSAT000224	90.61	607	39	14	1	595	240	840	0	789	595	1167
MSTRG.4789.1	NONOSAT001119	93.902	246	13	1	320	563	246	1	1.71e-103	370	595	246
MSTRG.5543.2	NONOSAT000185	100	243	0	0	1239	1481	1	243	9.43e-127	449	2573	243
MSTRG.6564.1	NONOSAT000416	95.808	1336	51	4	1	1332	1335	1	0	2152	2028	1351
MSTRG.6564.1	NONOSAT000315	100	1080	0	0	58	1137	1080	1	0	1995	2028	1080
MSTRG.6564.1	NONOSAT000004	95.926	540	19	2	640	1176	1	540	0	872	2028	542
MSTRG.6564.1	NONOSAT000865	94.051	353	15	2	796	1148	347	1	2.57e-151	531	2028	347
MSTRG.6692.1	NONOSAT000230	93.333	345	9	5	43	373	345	1	9.36e-142	497	738	348
MSTRG.6692.1	NONOSAT000230	90	330	21	3	211	528	330	1	2.7e-117	416	738	348
MSTRG.6697.1	NONOSAT000230	91.88	234	15	2	1	230	112	345	5.02e-90	324	233	348
MSTRG.7466.1	NONOSAT000664	96.629	356	12	0	383	738	356	1	4.29e-170	592	757	368
MSTRG.8373.1	NONOSAT000065	93.069	1515	88	16	444	1945	1511	1	0	2200	2917	1511
MSTRG.8373.1	NONOSAT001035	91.706	1495	97	18	403	1875	1491	2	0	2049	2917	1491
MSTRG.8373.1	NONOSAT000771	96.045	708	26	2	851	1556	1	708	0	1151	2917	708
MSTRG.8373.1	NONOSAT000678	96.498	257	9	0	825	1081	257	1	1.8e-119	425	2917	259
MSTRG.8373.1	NONOSAT000802	98.319	238	4	0	903	1140	238	1	3.02e-117	418	2917	238
MSTRG.8579.1	NONOSAT000340	100	392	0	0	1007	1398	392	1	0	725	1450	392
MSTRG.8579.1	NONOSAT000763	90.86	372	28	5	3	368	372	1	2.41e-140	494	1450	376
MSTRG.8579.2	NONOSAT000340	100	392	0	0	344	735	392	1	0	725	787	392
MSTRG.10686.3	NONOSAT000718	96.903	452	14	0	1851	2302	452	1	0	758	6914	452
MSTRG.10686.3	NONOSAT000473	92.683	205	12	2	3007	3209	204	1	4.54e-79	292	6914	204
MSTRG.12637.1	NONOSAT000134	90.865	208	14	4	615	821	3	206	5.76e-74	274	2436	206
MSTRG.13742.1	NONOSAT000657	100	202	0	0	682	883	1	202	5.2e-104	374	2293	202
MSTRG.14552.1	NONOSAT001121	96.653	1195	38	2	22	1215	71	1264	0	1984	1919	1264
MSTRG.14552.1	NONOSAT001117	90.892	1043	59	28	99	1127	1021	1	0	1367	1919	1152
MSTRG.14552.1	NONOSAT001043	91.639	897	64	9	430	1320	904	13	0	1230	1919	904
MSTRG.14552.1	NONOSAT000896	91.445	339	26	3	1359	1695	24	361	9e-131	462	1919	368
MSTRG.14552.1	NONOSAT000039	95.349	258	10	2	24	279	263	6	1.19e-114	409	1919	263
MSTRG.14885.1	NONOSAT000138	94.6	463	21	3	1698	2156	463	1	0	713	3207	465
MSTRG.14885.1	NONOSAT000788	90.909	308	25	3	1698	2003	307	1	5.55e-115	411	3207	325
MSTRG.14917.2	NONOSAT001119	95.122	246	12	0	1	246	1	246	3.97e-109	388	505	246
MSTRG.14918.1	NONOSAT000968	97.838	370	6	1	1	368	1251	882	0	638	368	2173
MSTRG.14918.1	NONOSAT000974	97.305	371	7	3	1	368	607	977	0	627	368	1583
MSTRG.14918.1	NONOSAT001117	90.4	375	26	7	1	368	111	482	3.53e-138	484	368	1152
MSTRG.14918.1	NONOSAT000869	90.349	373	28	5	1	368	455	824	1.27e-137	483	368	1676
MSTRG.14919.1	NONOSAT000792	95.018	562	26	1	2	561	682	121	0	881	561	717
MSTRG.14919.1	NONOSAT001119	94.309	246	12	1	285	528	246	1	3.45e-105	375	561	246
MSTRG.14949.1	NONOSAT001052	90.155	193	19	0	85	277	1	193	2.9e-68	252	277	214
MSTRG.16742.1	NONOSAT000345	92.692	260	18	1	472	730	1	260	3.49e-104	374	1543	263
MSTRG.16834.1	NONOSAT001117	94.177	1099	44	12	545	1642	1080	1	0	1657	1692	1152
MSTRG.16834.1	NONOSAT000778	90.919	892	69	9	545	1428	895	8	0	1188	1692	942
MSTRG.16834.1	NONOSAT000345	93.87	261	15	1	605	864	1	261	1.06e-109	392	1692	263
MSTRG.16892.1	NONOSAT000340	99.468	376	2	0	1	376	376	1	0	684	839	392
MSTRG.16987.1	NONOSAT000792	95.932	295	10	1	1	293	463	169	4.66e-136	477	293	717
MSTRG.16987.1	NONOSAT000224	90.877	285	16	8	18	293	510	793	6.29e-105	374	293	1167
MSTRG.16987.1	NONOSAT001119	94.372	231	11	1	65	293	246	16	8.2e-99	353	293	246
MSTRG.17149.1	NONOSAT000340	97.704	392	9	0	548	939	392	1	0	675	991	392
MSTRG.18710.1	NONOSAT000728	99.387	326	0	1	1	324	4	329	6.39e-170	590	324	542
MSTRG.18710.1	NONOSAT000729	99.387	326	0	1	1	324	4	329	6.39e-170	590	324	826
MSTRG.19604.1	NONOSAT000340	99.475	381	2	0	1	381	381	1	0	693	832	392
MSTRG.21586.1	NONOSAT000836	99.01	202	2	0	6	207	1	202	1.52e-101	363	324	204
MSTRG.21592.1	NONOSAT000949	97.368	304	6	1	1	302	4	307	1.02e-147	516	302	353
MSTRG.21592.1	NONOSAT000834	96.382	304	9	1	1	302	5585	5888	1.03e-142	499	302	6289
MSTRG.21592.1	NONOSAT000834	96.346	301	9	1	1	299	3463	3763	4.78e-141	494	302	6289
MSTRG.21592.1	NONOSAT000834	96.259	294	9	1	1	292	635	928	3.72e-137	481	302	6289
MSTRG.21592.1	NONOSAT000834	95.349	301	12	1	1	299	2755	3055	4.81e-136	477	302	6289
MSTRG.21592.1	NONOSAT000834	95.349	301	12	1	1	299	5231	5531	4.81e-136	477	302	6289
MSTRG.21592.1	NONOSAT000834	95.017	301	13	1	1	299	3109	3409	2.24e-134	472	302	6289
MSTRG.21592.1	NONOSAT000834	95.017	301	13	1	1	299	4523	4823	2.24e-134	472	302	6289
MSTRG.21592.1	NONOSAT000834	94.702	302	14	1	1	300	1344	1645	2.9e-133	468	302	6289
MSTRG.21592.1	NONOSAT000834	94.684	301	12	2	1	299	1699	1997	3.75e-132	464	302	6289
MSTRG.21592.1	NONOSAT000834	94.352	301	13	2	1	299	2051	2349	1.74e-130	459	302	6289
MSTRG.21592.1	NONOSAT000834	94.079	304	14	2	1	302	5939	6240	1.74e-130	459	302	6289
MSTRG.21592.1	NONOSAT000834	94.02	301	16	1	1	299	990	1290	2.26e-129	455	302	6289
MSTRG.21592.1	NONOSAT000834	94.02	301	16	1	1	299	4169	4469	2.26e-129	455	302	6289
MSTRG.21592.1	NONOSAT000834	93.75	304	15	3	1	302	3817	4118	8.11e-129	453	302	6289
MSTRG.21592.1	NONOSAT000834	93.688	301	17	1	1	299	4877	5177	1.05e-127	449	302	6289
MSTRG.21592.1	NONOSAT000834	94.218	294	15	1	1	292	280	573	3.77e-127	448	302	6289
MSTRG.21592.1	NONOSAT000834	93.688	301	15	2	1	299	2403	2701	3.77e-127	448	302	6289
MSTRG.21592.1	NONOSAT001099	93.75	304	15	2	1	302	395	94	8.11e-129	453	302	555
MSTRG.21592.1	NONOSAT000835	97.561	246	4	1	54	297	1	246	8.23e-119	420	302	246
MSTRG.21592.1	NONOSAT000836	96.985	199	4	1	1	197	6	204	1.1e-92	333	302	204
MSTRG.22102.3	NONOSAT000946	100	369	0	0	260	628	369	1	0	682	839	370
MSTRG.24461.2	NONOSAT000346	95.918	245	10	0	121	365	245	1	1.35e-110	398	9998	245
MSTRG.24663.1	NONOSAT000330	90.372	1049	63	17	746	1763	1042	1	0	1343	2166	1042
MSTRG.24663.1	NONOSAT001043	93.222	900	51	5	740	1637	904	13	0	1315	2166	904
MSTRG.24663.1	NONOSAT000039	95.057	263	12	1	344	605	263	1	1.04e-115	412	2166	263
MSTRG.24663.1	NONOSAT001119	94.309	246	14	0	422	667	1	246	3.79e-105	377	2166	246
MSTRG.24663.1	NONOSAT000066	95	240	5	5	964	1203	2	234	6.34e-103	370	2166	234
MSTRG.24706.1	NONOSAT000869	91.023	1192	73	27	1	1171	1453	275	0	1578	1252	1676
MSTRG.24706.1	NONOSAT000853	90.528	1193	78	28	2	1171	295	1475	0	1544	1252	1726
MSTRG.24706.1	NONOSAT001121	90.344	1191	80	29	1	1171	71	1246	0	1530	1252	1264
MSTRG.24706.1	NONOSAT001120	90.344	1191	80	29	1	1171	913	2088	0	1530	1252	2106
MSTRG.24706.1	NONOSAT000792	93.808	646	36	3	1	643	73	717	0	968	1252	717
MSTRG.24706.1	NONOSAT000039	95.833	264	10	1	3	266	263	1	7.68e-120	425	1252	263
MSTRG.24706.1	NONOSAT001119	95.122	246	12	0	83	328	1	246	1.01e-108	388	1252	246
MSTRG.24788.1	NONOSAT000970	100	322	0	0	35	356	97	418	1.51e-171	595	356	1558
MSTRG.24992.1	NONOSAT000352	90.338	207	16	4	598	802	205	1	1.45e-72	268	1322	205
MSTRG.25244.1	NONOSAT000340	99.16	357	3	0	1	357	357	1	0	643	811	392
MSTRG.26756.3	NONOSAT000869	92.37	1599	100	16	49	1634	1676	87	0	2257	1921	1676
MSTRG.26756.3	NONOSAT000853	91.061	1611	119	19	1	1594	23	1625	0	2154	1921	1726
MSTRG.26756.3	NONOSAT001121	92.386	1274	77	14	202	1465	1	1264	0	1797	1921	1264
MSTRG.26756.3	NONOSAT000224	93.103	1160	72	6	4	1158	1157	1	0	1692	1921	1167
MSTRG.26756.3	NONOSAT000330	95.816	956	36	4	683	1634	1042	87	0	1541	1921	1042
MSTRG.26756.3	NONOSAT000207	91.525	1121	73	16	49	1155	1113	1	0	1524	1921	1113
MSTRG.26756.3	NONOSAT001043	96.563	902	28	2	678	1578	903	4	0	1491	1921	904
MSTRG.26756.3	NONOSAT000431	92.275	699	35	12	104	786	1	696	0	974	1921	696
MSTRG.26756.3	NONOSAT000582	93.789	322	17	3	175	495	1	320	2.49e-136	481	1921	320
MSTRG.26756.3	NONOSAT000039	97.338	263	7	0	274	536	263	1	2.52e-126	448	1921	263
MSTRG.26756.3	NONOSAT000066	96.996	233	4	3	901	1132	2	232	1.55e-108	388	1921	234
MSTRG.26756.3	NONOSAT001119	93.952	248	13	1	353	600	1	246	4.34e-104	374	1921	246
MSTRG.28525.1	NONOSAT001186	100	271	0	0	978	1248	1	271	2.04e-142	501	2055	271
MSTRG.28635.2	NONOSAT001134	100	369	0	0	1371	1739	370	2	0	682	1739	370
MSTRG.28635.2	NONOSAT001133	100	369	0	0	1371	1739	399	31	0	682	1739	399

## Sheet: predicted lncRNA vs CANTATAdb
query	subject	identity	alignment_length	mismatches	gap_opens	q_start	q_end	s_start	s_end	evalue	bit_score	q_seq_len	s_seq_len
MSTRG.301.1	CNT20188276	99.838	1231	0	1	8	1236	1	1231	0	2261	1588	1231
MSTRG.301.1	CNT20188275	97.85	1256	0	1	8	1236	1	1256	0	2145	1588	1256
MSTRG.430.1	CNT20188134	99.535	430	0	1	1	428	101	530	0	782	428	584
MSTRG.713.1	CNT20186136	98.98	392	4	0	347	738	1	392	0	702	790	392
MSTRG.1268.1	CNT20186320	99.491	786	0	2	9	790	1	786	0	1426	790	795
MSTRG.1491.1	CNT20186332	94.955	674	29	3	412	1082	1	672	0	1051	1137	680
MSTRG.1491.1	CNT20188585	95.296	574	23	2	412	983	1	572	0	907	1137	637
MSTRG.1511.1	CNT20186536	93.868	636	27	7	1	634	996	371	0	948	634	1168
MSTRG.1511.1	CNT20187777	90.476	210	18	1	420	627	210	1	9.79e-75	276	634	210
MSTRG.1512.1	CNT20186536	96.185	498	17	1	1	496	190	687	0	813	496	1168
MSTRG.1512.1	CNT20186536	92.369	498	26	4	1	496	665	1152	0	699	496	1168
MSTRG.1512.1	CNT20186536	91.566	498	30	4	1	496	510	997	0	676	496	1168
MSTRG.1514.1	CNT20188608	95.385	1170	52	2	15	1183	1263	95	0	1860	1878	1263
MSTRG.1514.1	CNT20186656	96.207	1081	39	2	88	1168	1080	2	0	1768	1878	1080
MSTRG.1514.1	CNT20187057	96.863	542	17	0	672	1213	1	542	0	907	1878	542
MSTRG.1514.1	CNT20186045	94.051	353	15	1	828	1180	1	347	5.71e-151	531	1878	347
MSTRG.1680.2	CNT20188210	100	1819	0	0	1	1819	388	2206	0	3360	1955	2268
MSTRG.2279.1	CNT20186062	93.08	1763	80	21	1	1741	1495	3237	0	2542	1953	3449
MSTRG.2279.1	CNT20187137	91.827	208	17	0	1363	1570	1	208	1.1e-78	291	1953	209
MSTRG.2500.1	CNT20188316	99.093	441	0	2	1	437	515	955	0	789	437	1301
MSTRG.3666.1	CNT20186603	99.793	967	0	1	59	1023	1	967	0	1773	1023	1255
MSTRG.4006.1	CNT20186213	97.5	360	7	2	121	478	360	1	2.05e-176	614	708	378
MSTRG.4144.4	CNT20187894	99.23	1039	0	4	5	1035	1	1039	0	1868	1035	1343
MSTRG.4166.4	CNT20188668	99.552	2234	0	5	1	2224	106	2339	0	4061	2224	2629
MSTRG.4437.1	CNT20186726	100	232	0	0	209	440	232	1	2.93e-120	429	2563	232
MSTRG.4437.2	CNT20186726	100	232	0	0	621	852	232	1	2.4e-120	429	2102	232
MSTRG.4482.1	CNT20186734	99.903	2069	0	1	1	2067	20	2088	0	3808	2067	2368
MSTRG.4519.1	CNT20186825	94.915	236	12	0	1	236	11	246	6.16e-103	370	888	246
MSTRG.4560.2	CNT20188377	99.432	704	0	2	1	700	15	718	0	1275	749	718
MSTRG.4560.2	CNT20188513	95.466	397	12	4	10	401	25	420	0	628	749	420
MSTRG.4603.1	CNT20187429	99.914	2337	0	1	1	2335	38	2374	0	4303	2335	2716
MSTRG.4603.1	CNT20186989	90.745	886	60	10	949	1822	17	892	0	1162	2335	904
MSTRG.4603.1	CNT20187035	93.671	237	8	5	1159	1395	230	1	7.69e-96	348	2335	234
MSTRG.4760.1	CNT20186190	93.75	240	8	5	212	447	237	1	2.28e-97	353	3207	237
MSTRG.4789.1	CNT20187612	98.658	596	6	1	1	594	1561	966	0	1055	595	2537
MSTRG.4789.1	CNT20185986	94.631	596	27	3	5	595	717	122	0	918	595	717
MSTRG.4789.1	CNT20186293	90.61	607	39	14	1	595	928	328	0	789	595	1167
MSTRG.4789.1	CNT20188389	93.902	246	13	1	320	563	1	246	4.09e-103	370	595	246
MSTRG.5077.1	CNT20186345	99.566	461	0	1	1	459	6	466	0	839	459	1128
MSTRG.5543.2	CNT20186532	100	243	0	0	1239	1481	243	1	2.26e-126	449	2573	243
MSTRG.6456.1	CNT20188287	99.852	1352	0	1	1	1350	20	1371	0	2484	1350	1376
MSTRG.6456.1	CNT20187593	99.265	1360	0	1	1	1350	20	1379	0	2447	1350	1384
MSTRG.6456.2	CNT20187593	99.853	1360	0	1	1	1358	20	1379	0	2499	1358	1384
MSTRG.6456.2	CNT20188287	99.558	1358	0	1	1	1358	20	1371	0	2470	1358	1376
MSTRG.6564.1	CNT20186656	100	1080	0	0	58	1137	1080	1	0	1995	2028	1080
MSTRG.6564.1	CNT20188608	95.927	1154	43	3	1	1151	1247	95	0	1868	2028	1263
MSTRG.6564.1	CNT20187057	95.926	540	19	2	640	1176	1	540	0	872	2028	542
MSTRG.6564.1	CNT20186045	94.051	353	15	2	796	1148	1	347	6.17e-151	531	2028	347
MSTRG.6692.1	CNT20187776	93.103	348	10	5	40	373	1	348	2.24e-141	497	738	348
MSTRG.6692.1	CNT20187777	93.81	210	13	0	511	720	1	210	6.74e-87	316	738	210
MSTRG.6692.1	CNT20187777	91.038	212	13	4	193	400	1	210	2.46e-76	281	738	210
MSTRG.6694.1	CNT20186546	92.653	245	15	2	9	250	439	195	2.14e-97	350	251	1607
MSTRG.6694.1	CNT20186546	92.308	247	15	3	9	251	284	38	7.71e-97	348	251	1607
MSTRG.6694.1	CNT20186546	91.803	244	18	1	10	251	1069	826	4.64e-94	339	251	1607
MSTRG.6694.1	CNT20186546	91.057	246	18	3	9	250	1383	1138	2.79e-91	329	251	1607
MSTRG.6694.1	CNT20186546	91.02	245	20	1	9	251	1538	1294	2.79e-91	329	251	1607
MSTRG.6694.1	CNT20186546	90.244	246	21	3	9	251	595	350	6.05e-88	318	251	1607
MSTRG.6694.1	CNT20186546	90.244	246	21	3	9	251	750	505	6.05e-88	318	251	1607
MSTRG.6694.1	CNT20186546	90.244	246	20	3	10	251	1226	981	6.05e-88	318	251	1607
MSTRG.6697.1	CNT20187776	91.561	237	16	2	1	233	237	1	1.2e-89	324	233	348
MSTRG.6697.1	CNT20187777	93.333	210	10	2	28	233	210	1	1.21e-84	307	233	210
MSTRG.6751.1	CNT20188702	99.315	876	0	3	1	870	18	893	0	1580	1203	893
MSTRG.6751.1	CNT20188703	98.513	874	0	3	1	870	18	882	0	1530	1203	882
MSTRG.6751.2	CNT20188703	99.306	865	0	3	1	859	18	882	0	1559	1192	882
MSTRG.6751.2	CNT20188702	98.059	876	0	3	1	859	18	893	0	1507	1192	893
MSTRG.6798.1	CNT20188661	99.686	636	0	1	10	643	1	636	0	1162	643	801
MSTRG.7117.1	CNT20186890	99.472	758	0	2	4	757	1	758	0	1375	757	759
MSTRG.7167.1	CNT20187741	97.593	1205	22	4	14	1216	1	1200	0	2058	2457	1237
MSTRG.7167.2	CNT20188506	99.494	791	0	2	1	787	13	803	0	1435	1293	803
MSTRG.7167.2	CNT20188513	97.525	404	6	2	1	400	17	420	0	688	1293	420
MSTRG.7167.4	CNT20187716	99.523	839	0	2	1	835	13	851	0	1524	1341	851
MSTRG.7466.1	CNT20186799	96.629	356	12	0	383	738	356	1	1.02e-169	592	757	368
MSTRG.7541.1	CNT20188128	99.543	438	0	1	6	441	1	438	0	797	755	438
MSTRG.7541.1	CNT20188129	98.165	436	0	2	6	441	1	428	0	754	755	428
MSTRG.7604.2	CNT20186949	99.798	992	0	1	1	990	14	1005	0	1820	990	1696
MSTRG.7982.2	CNT20186261	99.737	761	0	1	1	759	40	800	0	1393	759	919
MSTRG.8373.1	CNT20186542	92.28	557	33	6	638	1185	1	556	0	782	2917	556
MSTRG.8373.1	CNT20187077	96.498	257	9	0	825	1081	257	1	4.32e-119	425	2917	259
MSTRG.8373.1	CNT20187387	97.899	238	5	0	903	1140	1	238	3.37e-115	412	2917	238
MSTRG.8373.1	CNT20188317	95.794	214	9	0	1779	1992	1	214	3.46e-95	346	2917	214
MSTRG.8579.1	CNT20186136	99.49	392	2	0	1007	1398	1	392	0	713	1450	392
MSTRG.8579.1	CNT20187852	90.86	372	28	5	3	368	372	1	5.77e-140	494	1450	376
MSTRG.8579.2	CNT20186136	99.49	392	2	0	344	735	1	392	0	713	787	392
MSTRG.10505.1	CNT20188317	90.654	214	10	1	1998	2201	1	214	4.32e-74	276	2734	214
MSTRG.10505.2	CNT20188317	90.654	214	10	1	1939	2142	1	214	4.22e-74	276	2675	214
MSTRG.10527.1	CNT20186684	100	1264	0	0	94	1357	1051	2314	0	2335	1357	2510
MSTRG.10680.14	CNT20186546	91.733	750	56	5	1	744	1570	821	0	1037	744	1607
MSTRG.10680.14	CNT20186546	91.067	750	61	4	1	744	782	33	0	1009	744	1607
MSTRG.10680.14	CNT20186546	90	760	59	7	1	744	947	189	0	966	744	1607
MSTRG.10680.15	CNT20186546	90.311	1610	149	6	1082	2687	1607	1	0	2102	2839	1607
MSTRG.10681.1	CNT20186546	90.311	1610	149	6	1401	3006	1	1607	0	2102	3901	1607
MSTRG.10681.5	CNT20186546	90.311	1610	149	6	767	2372	1	1607	0	2102	2969	1607
MSTRG.10682.1	CNT20186546	90	590	44	7	2	577	195	783	0	749	607	1607
MSTRG.10686.3	CNT20188088	96.903	452	14	0	1851	2302	452	1	0	758	6914	452
MSTRG.10686.3	CNT20186305	95.57	316	12	1	3107	3420	1	316	1.28e-142	505	6914	323
MSTRG.10686.3	CNT20187678	92.195	205	13	2	3007	3209	1	204	5.06e-77	287	6914	204
MSTRG.10724.1	CNT20188239	99.654	1155	0	2	1	1151	211	1365	0	2108	1200	1365
MSTRG.10940.2	CNT20187188	99.724	724	0	1	25	746	1	724	0	1325	829	724
MSTRG.10940.3	CNT20187189	99.483	774	0	2	25	794	1	774	0	1404	877	774
MSTRG.12567.1	CNT20187871	99.961	2572	0	1	378	2949	2666	96	0	4743	3335	2666
MSTRG.12637.1	CNT20186861	90.865	208	14	4	615	821	3	206	1.38e-73	274	2436	206
MSTRG.12690.2	CNT20188290	99.383	1134	0	4	18	1144	142	1275	0	2049	1144	1801
MSTRG.13742.1	CNT20187819	100	202	0	0	682	883	1	202	1.25e-103	374	2293	202
MSTRG.14552.1	CNT20185965	96.653	1195	38	2	22	1215	71	1264	0	1984	1919	1264
MSTRG.14552.1	CNT20186651	92.879	1334	77	13	22	1344	112	1438	0	1921	1919	1438
MSTRG.14552.1	CNT20186129	90.585	1317	95	19	53	1352	1	1305	0	1718	1919	1333
MSTRG.14552.1	CNT20187396	90.892	1043	59	28	99	1127	1021	1	0	1367	1919	1152
MSTRG.14552.1	CNT20186989	91.639	897	64	10	430	1320	1	892	0	1230	1919	904
MSTRG.14552.1	CNT20186524	91.445	339	26	3	1359	1695	24	361	2.16e-130	462	1919	368
MSTRG.14552.1	CNT20188092	95.349	258	9	3	24	279	1	257	1.03e-113	407	1919	262
MSTRG.14885.1	CNT20188164	94.6	463	21	3	1698	2156	3	465	0	713	3207	465
MSTRG.14885.1	CNT20187140	91.148	305	24	3	1698	2000	19	322	1.33e-114	411	3207	325
MSTRG.14917.2	CNT20188389	95.122	246	12	0	1	246	246	1	9.51e-109	388	505	246
MSTRG.14918.1	CNT20187612	97.838	370	6	1	1	368	1905	1536	0	638	368	2537
MSTRG.14918.1	CNT20187527	97.838	370	6	1	1	368	1251	882	0	638	368	2173
MSTRG.14918.1	CNT20186651	94.595	370	18	1	1	368	1110	741	6.31e-164	571	368	1438
MSTRG.14918.1	CNT20187396	90.4	375	26	7	1	368	111	482	8.46e-138	484	368	1152
MSTRG.14918.1	CNT20185941	90.349	373	28	5	1	368	1222	853	3.04e-137	483	368	1676
MSTRG.14918.1	CNT20185965	90.107	374	27	7	1	368	1066	697	1.41e-135	477	368	1264
MSTRG.14919.1	CNT20187612	98.217	561	8	1	1	559	1526	966	0	979	561	2537
MSTRG.14919.1	CNT20185986	95.018	562	26	1	2	561	682	121	0	881	561	717
MSTRG.14919.1	CNT20187358	90.769	520	41	4	48	560	801	282	0	688	561	2958
MSTRG.14919.1	CNT20188389	94.309	246	12	1	285	528	1	246	8.26e-105	375	561	246
MSTRG.14949.1	CNT20188427	90.155	193	19	0	85	277	1	193	6.92e-68	252	277	214
MSTRG.15154.1	CNT20187615	98.095	210	0	2	225	430	1	210	7.1e-101	363	617	210
MSTRG.15168.1	CNT20188117	99.696	657	0	1	1	655	482	1138	0	1201	655	1649
MSTRG.16294.1	CNT20186661	98.093	472	0	2	1	463	636	1107	0	813	463	1250
MSTRG.16742.1	CNT20186618	90.078	897	66	12	412	1290	48	939	0	1142	1543	939
MSTRG.16742.1	CNT20186408	92.692	260	18	1	472	730	1	260	8.36e-104	374	1543	263
MSTRG.16834.1	CNT20187396	94.177	1099	44	12	545	1642	1080	1	0	1657	1692	1152
MSTRG.16834.1	CNT20186618	90.198	908	76	9	533	1433	36	937	0	1171	1692	939
MSTRG.16834.1	CNT20186408	93.87	261	15	1	605	864	1	261	2.53e-109	392	1692	263
MSTRG.16890.1	CNT20185929	99.735	755	0	1	5	757	1	755	0	1382	765	755
MSTRG.16890.1	CNT20187679	98.146	755	0	1	17	757	755	1	0	1304	765	755
MSTRG.16890.2	CNT20187679	100	707	0	0	84	790	707	1	0	1306	798	755
MSTRG.16890.2	CNT20185929	100	704	0	0	87	790	52	755	0	1301	798	755
MSTRG.16892.1	CNT20188167	98.58	845	6	3	1	839	17	861	0	1489	839	1351
MSTRG.16892.1	CNT20186630	98.684	836	5	3	10	839	1	836	0	1478	839	1031
MSTRG.16892.1	CNT20187333	98.107	845	10	4	1	839	7	851	0	1467	839	1042
MSTRG.16892.1	CNT20188101	98.622	798	5	3	1	792	8	805	0	1408	839	805
MSTRG.16892.1	CNT20186686	96.104	847	25	5	1	839	17	863	0	1375	839	1348
MSTRG.16892.1	CNT20188015	95.508	846	30	6	1	838	13	858	0	1345	839	875
MSTRG.16892.1	CNT20186136	100	376	0	0	1	376	17	392	0	695	839	392
MSTRG.16987.1	CNT20187612	97.966	295	4	1	1	293	1306	1012	1.1e-145	510	293	2537
MSTRG.16987.1	CNT20185986	95.932	295	10	1	1	293	463	169	1.11e-135	477	293	717
MSTRG.16987.1	CNT20187358	90.572	297	22	4	3	293	625	329	5.37e-109	388	293	2958
MSTRG.16987.1	CNT20188036	91.786	280	13	8	23	293	449	727	8.99e-107	381	293	995
MSTRG.16987.1	CNT20186293	91.135	282	15	8	21	293	655	375	1.5e-104	374	293	1167
MSTRG.16987.1	CNT20186129	90.459	283	16	9	21	293	347	66	3.26e-101	363	293	1333
MSTRG.16987.1	CNT20188389	94.372	231	11	1	65	293	1	231	1.96e-98	353	293	246
MSTRG.17046.1	CNT20188239	96.165	1017	28	5	1	1013	67	1076	0	1652	1013	1365
MSTRG.17046.1	CNT20187793	96.756	894	24	3	22	915	1	889	0	1485	1013	891
MSTRG.17046.1	CNT20188108	96.584	849	22	3	1	849	877	36	0	1400	1013	943
MSTRG.17149.1	CNT20186136	97.704	392	9	0	548	939	1	392	0	675	991	392
MSTRG.17174.1	CNT20187972	99.582	1436	0	3	47	1476	1	1436	0	2614	1476	1466
MSTRG.18525.1	CNT20187141	99.585	482	0	1	1	480	231	712	0	878	482	712
MSTRG.19499.1	CNT20186900	99.49	784	0	2	1	780	5	788	0	1423	780	874
MSTRG.19604.1	CNT20188167	98.568	838	6	3	1	832	12	849	0	1476	832	1351
MSTRG.19604.1	CNT20186630	98.786	824	4	3	15	832	1	824	0	1461	832	1031
MSTRG.19604.1	CNT20187333	98.091	838	10	4	1	832	2	839	0	1454	832	1042
MSTRG.19604.1	CNT20188101	99.253	803	0	3	1	797	3	805	0	1445	832	805
MSTRG.19604.1	CNT20186686	96.071	840	25	5	1	832	12	851	0	1362	832	1348
MSTRG.19604.1	CNT20188015	95.476	840	30	5	1	832	8	847	0	1334	832	875
MSTRG.19604.1	CNT20186136	99.475	381	2	0	1	381	12	392	0	693	832	392
MSTRG.19618.1	CNT20187116	93.676	933	51	7	24	952	227	1155	0	1389	981	1583
MSTRG.20942.1	CNT20188281	99.645	563	0	1	1	561	285	847	0	1027	561	1686
MSTRG.21586.1	CNT20186390	97.525	202	5	0	6	207	1	202	3.65e-96	346	324	204
MSTRG.21590.3	CNT20186972	99.689	643	0	1	65	705	1	643	0	1175	705	752
MSTRG.21592.1	CNT20186370	95.395	304	12	1	1	302	4	307	2.47e-137	483	302	353
MSTRG.21592.1	CNT20186361	98.78	246	1	1	54	297	246	1	1.95e-123	436	302	246
MSTRG.21592.1	CNT20186390	95.477	199	7	1	1	197	6	204	2.66e-87	316	302	204
MSTRG.21719.1	CNT20187809	99.766	854	0	1	1	852	5	858	0	1565	862	858
MSTRG.22007.1	CNT20188226	99.628	538	0	1	1	536	56	593	0	981	551	593
MSTRG.22102.3	CNT20188535	100	369	0	0	260	628	2	370	0	682	839	370
MSTRG.22660.1	CNT20187938	99.746	1576	0	2	25	1596	1	1576	0	2885	1596	1924
MSTRG.22766.1	CNT20188109	99.866	1487	0	1	2	1486	1	1487	0	2734	1616	1487
MSTRG.22766.1	CNT20188600	99.664	1490	0	1	2	1486	1	1490	0	2719	1616	1490
MSTRG.22882.1	CNT20188301	100	1474	0	0	2974	4447	1	1474	0	2723	6352	1474
MSTRG.22971.1	CNT20185956	99.359	312	0	1	1	310	207	518	8.83e-162	564	310	2247
MSTRG.22971.1	CNT20186630	99.038	312	1	1	1	310	183	494	4.11e-160	558	310	1031
MSTRG.22971.1	CNT20188101	98.718	312	2	1	1	310	199	510	1.91e-158	553	310	805
MSTRG.22971.1	CNT20188167	98.397	312	3	1	1	310	208	519	8.9e-157	547	310	1351
MSTRG.22971.1	CNT20187333	98.397	312	3	1	1	310	198	509	8.9e-157	547	310	1042
MSTRG.22971.1	CNT20186686	97.411	309	6	1	1	307	208	516	4.17e-150	525	310	1348
MSTRG.22971.1	CNT20188015	96.117	309	10	1	1	307	204	512	1.95e-143	503	310	875
MSTRG.23190.2	CNT20187535	99.833	1201	0	1	1	1199	7	1207	0	2206	1199	1263
MSTRG.24425.1	CNT20188416	99.783	921	0	1	1	919	170	1090	0	1688	919	1571
MSTRG.24461.2	CNT20188154	96.327	245	9	0	121	365	1	245	6.97e-112	403	9998	245
MSTRG.24574.1	CNT20186520	99.837	1227	0	1	1	1225	104	1330	0	2254	2117	1330
MSTRG.24663.1	CNT20186129	92.262	1344	72	23	373	1696	1	1332	0	1877	2166	1333
MSTRG.24663.1	CNT20186651	90.149	1340	95	28	344	1661	114	1438	0	1709	2166	1438
MSTRG.24663.1	CNT20188485	90.372	1049	63	17	746	1763	1042	1	0	1343	2166	1042
MSTRG.24663.1	CNT20186989	93.222	900	51	5	740	1637	1	892	0	1315	2166	904
MSTRG.24663.1	CNT20188092	95.038	262	13	0	344	605	1	262	2.49e-115	412	2166	262
MSTRG.24663.1	CNT20188389	94.309	246	14	0	422	667	246	1	9.09e-105	377	2166	246
MSTRG.24663.1	CNT20187035	94.167	240	7	5	964	1203	233	1	3.29e-99	359	2166	234
MSTRG.24690.1	CNT20186538	98.765	324	0	2	1	320	423	746	1.52e-164	573	320	1111
MSTRG.24690.1	CNT20187856	98.457	324	1	2	1	320	1596	1919	7.06e-163	568	320	2159
MSTRG.24690.1	CNT20188502	98.457	324	1	2	1	320	429	752	7.06e-163	568	320	1021
MSTRG.24690.1	CNT20187255	98.148	324	2	2	1	320	1303	1626	3.29e-161	562	320	1633
MSTRG.24690.1	CNT20186907	97.826	322	0	2	1	320	423	739	2.56e-157	549	320	1104
MSTRG.24690.1	CNT20188503	97.516	322	1	2	1	320	429	745	1.19e-155	544	320	1014
MSTRG.24690.1	CNT20187859	97.516	322	1	2	1	320	1317	1633	1.19e-155	544	320	1873
MSTRG.24690.1	CNT20187025	97.205	322	2	2	1	320	360	676	5.54e-154	538	320	683
MSTRG.24706.1	CNT20187612	98.377	1171	17	2	1	1171	917	2085	0	2056	1252	2537
MSTRG.24706.1	CNT20186651	91.345	1190	74	24	1	1171	112	1291	0	1600	1252	1438
MSTRG.24706.1	CNT20185941	91.023	1192	73	27	1	1171	224	1402	0	1578	1252	1676
MSTRG.24706.1	CNT20185971	90.528	1193	78	28	2	1171	295	1475	0	1544	1252	1726
MSTRG.24706.1	CNT20186994	90.344	1191	80	29	1	1171	455	1630	0	1530	1252	1648
MSTRG.24706.1	CNT20185965	90.344	1191	80	29	1	1171	71	1246	0	1530	1252	1264
MSTRG.24706.1	CNT20185986	93.808	646	36	3	1	643	73	717	0	968	1252	717
MSTRG.24706.1	CNT20188092	95.076	264	11	2	3	266	1	262	3.98e-116	414	1252	262
MSTRG.24706.1	CNT20188389	95.122	246	12	0	83	328	246	1	2.41e-108	388	1252	246
MSTRG.24762.1	CNT20187817	99.608	510	0	1	22	529	1	510	0	929	529	885
MSTRG.24788.1	CNT20186284	100	322	0	0	35	356	97	418	3.61e-171	595	356	1558
MSTRG.24788.1	CNT20187965	92.547	322	23	1	35	355	846	1167	1.38e-130	460	356	2277
MSTRG.24992.1	CNT20188690	90.338	207	16	4	598	802	1	205	3.47e-72	268	1322	205
MSTRG.25215.1	CNT20187888	100	235	0	0	15	249	257	23	5.71e-123	435	249	305
MSTRG.25244.1	CNT20187333	99.266	817	0	3	1	811	26	842	0	1471	811	1042
MSTRG.25244.1	CNT20186630	98.286	817	8	3	1	811	11	827	0	1426	811	1031
MSTRG.25244.1	CNT20188167	98.042	817	10	4	1	811	36	852	0	1415	811	1351
MSTRG.25244.1	CNT20188101	98.203	779	8	4	1	773	27	805	0	1356	811	805
MSTRG.25244.1	CNT20186686	96.459	819	21	5	1	811	36	854	0	1345	811	1348
MSTRG.25244.1	CNT20188015	95.849	819	26	5	1	811	32	850	0	1317	811	875
MSTRG.25244.1	CNT20186136	98.88	357	4	0	1	357	36	392	0	638	811	392
MSTRG.25476.1	CNT20187376	99.838	2470	0	2	1693	4158	1	2470	0	4536	4360	2470
MSTRG.26756.3	CNT20185941	92.565	1587	96	16	49	1622	1	1578	0	2257	1921	1676
MSTRG.26756.3	CNT20185971	91.061	1611	119	19	1	1594	23	1625	0	2154	1921	1726
MSTRG.26756.3	CNT20186651	92.191	1447	91	17	161	1594	1	1438	0	2026	1921	1438
MSTRG.26756.3	CNT20186129	93.257	1305	68	16	303	1594	1	1298	0	1905	1921	1333
MSTRG.26756.3	CNT20188036	100	995	0	0	100	1094	995	1	0	1838	1921	995
MSTRG.26756.3	CNT20185965	92.386	1274	77	14	202	1465	1	1264	0	1797	1921	1264
MSTRG.26756.3	CNT20186293	93.035	1163	73	6	1	1158	8	1167	0	1692	1921	1167
MSTRG.26756.3	CNT20188485	95.816	956	36	4	683	1634	1042	87	0	1541	1921	1042
MSTRG.26756.3	CNT20187967	91.525	1121	73	16	49	1155	1	1113	0	1524	1921	1113
MSTRG.26756.3	CNT20186989	96.563	902	28	2	678	1578	2	901	0	1491	1921	904
MSTRG.26756.3	CNT20186091	92.275	699	35	12	104	786	1	696	0	974	1921	696
MSTRG.26756.3	CNT20185967	93.789	322	17	3	175	495	1	320	5.97e-136	481	1921	320
MSTRG.26756.3	CNT20188092	97.338	263	6	1	274	536	1	262	2.18e-125	446	1921	262
MSTRG.26756.3	CNT20187035	96.137	233	6	3	901	1132	233	3	8.06e-105	377	1921	234
MSTRG.26756.3	CNT20188389	93.952	248	13	1	353	600	246	1	1.04e-103	374	1921	246
MSTRG.26767.1	CNT20187931	99.301	858	0	3	1	852	39	896	0	1546	852	1162
MSTRG.26988.1	CNT20186903	99.495	396	0	1	1	394	16	411	0	719	394	1502
MSTRG.26988.1	CNT20187255	99.242	396	1	1	1	394	16	411	0	713	394	1633
MSTRG.26988.1	CNT20187027	99.242	396	1	1	1	394	16	411	0	713	394	1144
MSTRG.26988.1	CNT20188541	98.737	396	3	1	1	394	29	424	0	702	394	2241
MSTRG.26988.1	CNT20187858	98.737	396	3	1	1	394	29	424	0	702	394	1390
MSTRG.26988.1	CNT20187859	98.737	396	3	1	1	394	29	424	0	702	394	1873
MSTRG.26988.1	CNT20188602	98.485	396	1	2	1	394	16	408	0	693	394	2474
MSTRG.26988.1	CNT20188102	98.485	396	1	2	1	394	16	408	0	693	394	1623
MSTRG.28084.1	CNT20188454	100	443	0	0	1	443	2005	2447	0	819	466	2481
MSTRG.28385.1	CNT20186499	99.804	2041	0	2	1	2037	83	2123	0	3744	2124	2123
MSTRG.28385.1	CNT20186500	99.51	2039	0	2	1	2037	83	2113	0	3701	2124	2113
MSTRG.28525.1	CNT20187765	100	271	0	0	978	1248	271	1	4.9e-142	501	2055	271
MSTRG.28635.2	CNT20188404	100	369	0	0	1371	1739	370	2	0	682	1739	370
MSTRG.28787.1	CNT20188439	99.835	1210	0	1	1	1208	168	1377	0	2222	1298	1377
MSTRG.29207.2	CNT20186939	99.739	766	0	1	1	764	72	837	0	1402	764	1014
MSTRG.29634.1	CNT20188402	99.909	1100	0	1	1	1100	1	1099	0	2025	1100	1102
MSTRG.29634.1	CNT20187011	99.819	1102	0	1	1	1100	1	1102	0	2023	1100	1105
MSTRG.29634.2	CNT20188402	97.998	1099	0	1	1	1077	1	1099	0	1888	1077	1102
MSTRG.29634.2	CNT20187011	97.731	1102	0	1	1	1077	1	1102	0	1873	1077	1105
MSTRG.29634.3	CNT20188402	99.813	1072	0	1	1	1070	28	1099	0	1967	1070	1102
MSTRG.29634.3	CNT20187011	99.535	1075	0	1	1	1070	28	1102	0	1953	1070	1105
MSTRG.29995.1	CNT20188370	99.643	1122	0	2	1	1118	48	1169	0	2047	1118	1433

## Sheet: predicted lncRNA vs RiceLncPedi
query	subject	identity	alignment_length	mismatches	gap_opens	q_start	q_end	s_start	s_end	evalue	bit_score	q_seq_len	s_seq_len
MSTRG.659.1	Osa01LNT0006300.1	94.476	525	14	3	462	986	510	1	0	795	1025	511
MSTRG.1268.1	Osa01LNT0015700.1	99.365	630	0	2	16	641	1	630	0	1138	790	630
MSTRG.1507.2	Osa01LNT0019800.1	100	523	0	0	3692	4214	1	523	0	966	4900	554
MSTRG.1902.1	Osa01LNT0025900.1	99.787	941	0	1	1	939	94	1034	0	1725	2430	1034
MSTRG.2209.2	Osa01LNT0030200.1	95.418	1004	44	1	101	1102	3052	4055	0	1598	1102	4953
MSTRG.4250.1	Osa01LNT0058500.1	100	939	0	0	411	1349	939	1	0	1735	1801	939
MSTRG.4482.1	Osa10LNT0063100.2	99.903	2069	0	1	1	2067	55	2123	0	3808	2067	2129
MSTRG.4492.1	Osa10LNT0063300.1	99.614	1036	0	2	425	1456	1	1036	0	1888	2976	1133
MSTRG.4492.1	Osa10LNT0063400.1	100	496	0	0	848	1343	5	500	0	917	2976	500
MSTRG.4560.2	Osa10LNT0065000.1	99.467	750	0	2	1	746	5	754	0	1360	749	754
MSTRG.4560.2	Osa05LNT0306500.2	95.238	525	18	5	10	529	532	10	0	824	749	550
MSTRG.4560.2	Osa04LNT0247700.1	95.402	348	10	4	10	352	347	1	2.99e-156	549	749	357
MSTRG.4699.1	Osa10LNT0067300.1	99.752	805	0	1	446	1248	1	805	0	1474	1248	817
MSTRG.5317.1	Osa10LNT0075900.1	100	297	0	0	1	297	297	1	7.33e-156	549	1807	311
MSTRG.5317.1	Osa10LNT0075900.2	100	296	0	0	1	296	296	1	2.64e-155	547	1807	310
MSTRG.6591.1	Osa04LNT0247900.1	91.42	338	24	3	1	335	456	121	2.23e-129	459	335	743
MSTRG.6625.1	Osa11LNT0095600.1	92.508	307	21	2	1	306	33	338	8.45e-123	438	933	338
MSTRG.6664.1	Osa03LNT0467200.1	91.855	221	17	1	992	1211	2	222	3.61e-83	307	1343	225
MSTRG.6683.1	Osa11LNT0096100.2	99.805	2053	0	2	1	2049	21	2073	0	3766	2528	2073
MSTRG.6756.1	Osa11LNT0097500.1	99.596	989	0	2	336	1320	1	989	0	1801	1650	989
MSTRG.7167.2	Osa11LNT0102500.2	99.551	891	0	2	1	887	3	893	0	1620	1293	893
MSTRG.7167.2	Osa05LNT0306500.2	97.407	540	10	2	1	536	540	1	0	917	1293	550
MSTRG.7167.2	Osa04LNT0247700.1	97.183	355	6	2	1	351	355	1	1.84e-170	597	1293	357
MSTRG.7167.4	Osa11LNT0102500.1	99.574	939	0	2	1	935	3	941	0	1709	1341	941
MSTRG.7167.4	Osa02LNT0152800.1	97.049	576	13	3	1	572	576	1	0	966	1341	579
MSTRG.7441.2	Osa11LNT0107100.2	99.593	492	0	1	14	503	1	492	0	896	970	492
MSTRG.7459.1	Osa11LNT0107400.1	99.634	547	0	1	84	628	1	547	0	998	824	547
MSTRG.7459.1	Osa11LNT0107500.1	100	442	0	0	187	628	1	442	0	817	824	442
MSTRG.7469.1	Osa11LNT0107600.1	99.754	812	0	1	1	810	3	814	0	1487	1104	814
MSTRG.7656.1	Osa11LNT0110900.1	99.882	1698	0	1	11	1706	1	1698	0	3123	2284	1698
MSTRG.7656.2	Osa11LNT0110900.3	99.761	838	0	1	9	844	1	838	0	1535	1422	838
MSTRG.7656.3	Osa11LNT0110900.2	99.593	982	0	2	9	986	1	982	0	1788	1564	982
MSTRG.7656.3	Osa03LNT0221600.2	98.091	943	11	4	1	936	5	947	0	1635	1564	947
MSTRG.8269.1	Osa12LNT0120000.1	98.836	1460	13	3	1	1457	83	1541	0	2599	1474	1541
MSTRG.8373.1	Osa12LNT0125800.1	94.273	227	12	1	530	756	226	1	1.67e-94	346	2917	226
MSTRG.8432.1	Osa12LNT0123100.1	99.693	652	0	1	14	663	1	652	0	1192	694	652
MSTRG.8432.1	Osa12LNT0123100.2	97.692	650	0	1	14	663	1	635	0	1103	694	635
MSTRG.9888.1	Osa02LNT0147600.1	97.063	715	0	1	261	975	1	694	0	1184	1211	694
MSTRG.10168.1	Osa02LNT0151800.1	99.483	387	0	1	18	402	1	387	0	702	414	387
MSTRG.10505.1	Osa12LNT0125800.1	93.392	227	14	1	761	987	226	1	3.39e-91	335	2734	226
MSTRG.10505.2	Osa12LNT0125800.1	93.392	227	14	1	702	928	226	1	3.32e-91	335	2675	226
MSTRG.10686.3	Osa02LNT0160900.1	100	1338	0	0	5203	6540	1	1338	0	2471	6914	1338
MSTRG.10686.3	Osa11LNT0093300.1	90.857	350	28	3	3021	3367	386	38	2.93e-130	466	6914	386
MSTRG.10686.3	Osa12LNT0565900.1	92.195	205	13	2	3007	3209	204	1	2.45e-76	287	6914	204
MSTRG.10686.3	Osa04LNT0485100.1	92.195	205	13	2	3007	3209	204	1	2.45e-76	287	6914	204
MSTRG.11555.1	Osa02LNT0174900.1	99.665	597	0	1	1	595	76	672	0	1090	639	672
MSTRG.11900.1	Osa09LNT0425200.1	99.579	475	2	0	1069	1543	1	475	0	867	1543	488
MSTRG.11900.1	Osa09LNT0425100.1	99.579	475	2	0	1069	1543	1	475	0	867	1543	488
MSTRG.12637.1	Osa02LNT0190100.1	99.766	855	0	1	1	853	3	857	0	1567	2436	857
MSTRG.12637.1	Osa06LNT0500400.1	91.346	208	13	5	615	821	204	1	1.44e-74	279	2436	206
MSTRG.12637.1	Osa01LNT0008700.1	90.865	208	14	4	615	821	3	206	6.68e-73	274	2436	206
MSTRG.12637.1	Osa11LNT0089200.1	90.431	209	14	3	615	820	206	1	8.64e-72	270	2436	207
MSTRG.13742.1	Osa03LNT0463200.1	100	202	0	0	682	883	1	202	6.02e-103	374	2293	202
MSTRG.14491.2	Osa03LNT0213200.1	99.815	1084	0	1	2143	3224	1	1084	0	1989	4936	1084
MSTRG.14745.2	Osa03LNT0217200.2	99.462	372	0	1	1	370	723	1094	0	675	370	1094
MSTRG.14745.2	Osa03LNT0217200.1	99.462	372	0	1	1	370	833	1204	0	675	370	1204
MSTRG.15145.2	Osa03LNT0224200.1	99.542	437	0	1	1	435	84	520	0	795	474	520
MSTRG.15293.2	Osa03LNT0226100.1	100	248	0	0	799	1046	248	1	9.67e-129	459	1380	248
MSTRG.16849.1	Osa04LNT0248900.1	99.768	862	2	0	823	1684	863	2	0	1581	2252	863
MSTRG.16892.1	Osa12LNT0125900.1	98.394	249	0	2	431	675	249	1	9.81e-122	435	839	252
MSTRG.17174.1	Osa04LNT0256800.1	99.413	1022	0	3	1	1016	10	1031	0	1849	1476	1031
MSTRG.17533.2	Osa04LNT0262700.1	99.336	602	0	2	1	598	38	639	0	1086	1100	639
MSTRG.18489.1	Osa04LNT0277400.1	100	1145	0	0	70	1214	1	1145	0	2115	1740	1145
MSTRG.18876.4	Osa04LNT0283400.2	98.662	598	0	4	8	597	1	598	0	1053	937	598
MSTRG.19604.1	Osa12LNT0125900.1	97.992	249	1	2	436	680	249	1	4.53e-120	429	832	252
MSTRG.20047.1	Osa05LNT0301200.2	99.919	2463	0	1	1	2461	1576	4038	0	4536	2726	4038
MSTRG.22007.1	Osa06LNT0329500.1	99.591	489	0	1	1	487	20	508	0	891	551	508
MSTRG.22518.1	Osa06LNT0338100.1	99.396	331	0	1	109	437	1	331	5.26e-171	599	1331	331
MSTRG.22873.1	Osa02LNT0187000.1	92.576	229	4	5	52	267	229	1	1.69e-85	316	3756	229
MSTRG.22873.1	Osa08LNT0549400.1	92.273	220	5	1	55	262	1	220	4.74e-81	302	3756	222
MSTRG.22873.1	Osa04LNT0495700.1	90.678	236	9	2	48	271	235	1	4.74e-81	302	3756	235
MSTRG.22873.1	Osa06LNT0496600.1	91.228	228	8	1	52	267	1	228	1.71e-80	300	3756	228
MSTRG.22873.1	Osa11LNT0101600.1	91.855	221	6	1	53	261	1	221	6.13e-80	298	3756	227
MSTRG.22873.1	Osa12LNT0564300.1	90.789	228	9	1	52	267	228	1	7.94e-79	294	3756	228
MSTRG.22873.1	Osa04LNT0495100.1	90.789	228	9	4	52	267	1	228	7.94e-79	294	3756	228
MSTRG.22873.1	Osa04LNT0484500.1	90.789	228	9	7	52	267	228	1	7.94e-79	294	3756	228
MSTRG.22873.1	Osa02LNT0480500.1	91.781	219	6	1	56	262	1	219	7.94e-79	294	3756	220
MSTRG.22873.1	Osa12LNT0131300.1	91.403	221	7	1	54	262	1	221	2.85e-78	292	3756	224
MSTRG.22873.1	Osa07LNT0529200.1	90.351	228	8	4	52	267	226	1	1.33e-76	287	3756	226
MSTRG.22873.1	Osa04LNT0494400.1	90.045	221	8	3	54	261	5	224	1.03e-72	274	3756	235
MSTRG.22873.1	Osa10LNT0574100.1	90.686	204	7	7	64	255	1	204	8.05e-69	261	3756	204
MSTRG.22873.1	Osa01LNT0461600.1	90.686	204	7	1	64	255	1	204	8.05e-69	261	3756	204
MSTRG.22873.1	Osa01LNT0009800.1	90.686	204	7	1	64	255	1	204	8.05e-69	261	3756	204
MSTRG.22873.1	Osa11LNT0544200.1	90.196	204	8	1	64	255	1	204	3.74e-67	255	3756	204
MSTRG.22882.1	Osa06LNT0344600.1	100	1545	0	0	2962	4506	1545	1	0	2854	6352	1545
MSTRG.23568.1	Osa06LNT0355800.1	99.651	573	0	1	1	571	45	617	0	1046	571	668
MSTRG.24385.2	Osa11LNT0089200.1	92.308	208	11	3	2101	2305	1	206	6.59e-78	291	2420	207
MSTRG.24489.1	Osa07LNT0370100.1	99.906	2134	0	1	1	2132	4	2137	0	3928	2135	2137
MSTRG.24574.1	Osa07LNT0371600.1	99.492	394	0	1	1	392	20	413	0	715	2117	413
MSTRG.24992.1	Osa12LNT0127700.1	90.338	207	16	4	598	802	205	1	1.67e-71	268	1322	205
MSTRG.25215.1	Osa07LNT0382500.1	100	235	0	0	15	249	1289	1523	2.73e-122	435	249	1661
MSTRG.25244.1	Osa12LNT0125900.1	97.189	249	3	3	412	656	249	1	9.54e-117	418	811	252
MSTRG.25476.1	Osa07LNT0386500.1	99.702	1341	0	2	1878	3214	1	1341	0	2451	4360	1341
MSTRG.26571.1	Osa08LNT0399700.1	99.629	539	0	1	52	588	1	539	0	983	772	539
MSTRG.26791.3	Osa08LNT0403600.1	100	2302	0	0	1	2302	2302	1	0	4252	2564	2476
MSTRG.26988.1	Osa03LNT0205600.2	99.242	396	1	1	1	394	1163	768	0	713	394	1166
MSTRG.26988.1	Osa03LNT0205600.1	99.242	396	1	1	1	394	2013	1618	0	713	394	2016
MSTRG.26988.1	Osa03LNT0226600.2	98.737	396	3	1	1	394	1136	741	0	702	394	1147
MSTRG.26988.1	Osa03LNT0226600.1	98.737	396	3	1	1	394	1987	1592	0	702	394	1998
MSTRG.28050.1	Osa08LNT0423000.2	99.768	1727	0	2	158	1880	1	1727	0	3164	2146	1727
MSTRG.28050.2	Osa08LNT0423000.1	99.659	1760	0	3	99	1852	1	1760	0	3212	2118	1760
MSTRG.28227.7	Osa09LNT0425700.1	100	241	0	0	540	780	1	241	9.9e-125	446	1807	241
MSTRG.28227.7	Osa09LNT0425300.2	100	241	0	0	540	780	1	241	9.9e-125	446	1807	241
MSTRG.28227.7	Osa09LNT0425300.1	100	241	0	0	540	780	1	241	9.9e-125	446	1807	241
MSTRG.28227.7	Osa09LNT0426000.1	100	240	0	0	541	780	1	240	3.56e-124	444	1807	240
MSTRG.28227.8	Osa09LNT0425700.1	100	241	0	0	540	780	1	241	9.9e-125	446	1807	241
MSTRG.28227.8	Osa09LNT0425300.2	100	241	0	0	540	780	1	241	9.9e-125	446	1807	241
MSTRG.28227.8	Osa09LNT0425300.1	100	241	0	0	540	780	1	241	9.9e-125	446	1807	241
MSTRG.28227.8	Osa09LNT0426000.1	100	240	0	0	541	780	1	240	3.56e-124	444	1807	240
MSTRG.28227.13	Osa09LNT0425500.5	99.913	2292	0	1	152	2441	1	2292	0	4220	2441	2747
MSTRG.28227.13	Osa09LNT0425500.4	99.913	2292	0	1	152	2441	1	2292	0	4220	2441	2731
MSTRG.28227.13	Osa09LNT0425500.3	99.913	2292	0	1	152	2441	1	2292	0	4220	2441	2742
MSTRG.28227.13	Osa09LNT0425500.2	99.913	2292	0	1	152	2441	1	2292	0	4220	2441	3493
MSTRG.28227.13	Osa09LNT0425500.1	99.913	2292	0	1	152	2441	1	2292	0	4220	2441	2747
MSTRG.28227.13	Osa09LNT0425500.7	99.913	2291	0	1	153	2441	1	2291	0	4218	2441	2746
MSTRG.28227.13	Osa09LNT0425500.6	99.913	2291	0	1	153	2441	1	2291	0	4218	2441	2746
MSTRG.28227.15	Osa09LNT0425500.7	99.726	2189	0	3	1	2183	113	2301	0	4004	2183	2746
MSTRG.28227.15	Osa09LNT0425500.6	99.726	2189	0	3	1	2183	113	2301	0	4004	2183	2746
MSTRG.28227.15	Osa09LNT0425500.5	99.726	2189	0	3	1	2183	114	2302	0	4004	2183	2747
MSTRG.28227.15	Osa09LNT0425500.4	99.726	2189	0	3	1	2183	114	2302	0	4004	2183	2731
MSTRG.28227.15	Osa09LNT0425500.3	99.726	2189	0	3	1	2183	114	2302	0	4004	2183	2742
MSTRG.28227.15	Osa09LNT0425500.2	99.726	2189	0	3	1	2183	114	2302	0	4004	2183	3493
MSTRG.28227.15	Osa09LNT0425500.1	99.726	2189	0	3	1	2183	114	2302	0	4004	2183	2747
MSTRG.28227.18	Osa09LNT0426100.1	99.712	347	1	0	1	347	401	747	0	636	357	801
MSTRG.28227.18	Osa09LNT0425900.1	99.712	347	1	0	1	347	401	747	0	636	357	801
MSTRG.28227.18	Osa09LNT0425800.1	99.712	347	1	0	1	347	767	1113	0	636	357	1167
MSTRG.28227.18	Osa09LNT0425500.7	99.712	347	1	0	1	347	113	459	0	636	357	2746
MSTRG.28227.18	Osa09LNT0425500.6	99.712	347	1	0	1	347	113	459	0	636	357	2746
MSTRG.28227.18	Osa09LNT0425500.5	99.712	347	1	0	1	347	114	460	0	636	357	2747
MSTRG.28227.18	Osa09LNT0425500.4	99.712	347	1	0	1	347	114	460	0	636	357	2731
MSTRG.28227.18	Osa09LNT0425500.3	99.712	347	1	0	1	347	114	460	0	636	357	2742
MSTRG.28227.18	Osa09LNT0425500.2	99.712	347	1	0	1	347	114	460	0	636	357	3493
MSTRG.28227.18	Osa09LNT0425500.1	99.712	347	1	0	1	347	114	460	0	636	357	2747
MSTRG.28227.18	Osa09LNT0425400.1	99.712	347	1	0	1	347	401	747	0	636	357	802
MSTRG.28297.1	Osa09LNT0427000.1	100	494	0	0	1	494	494	1	0	913	1204	496
MSTRG.28379.1	Osa09LNT0429100.1	99.667	600	0	1	41	638	1	600	0	1096	959	600
MSTRG.28379.2	Osa09LNT0429100.2	99.755	816	0	1	41	854	1	816	0	1495	1175	816
MSTRG.28414.1	Osa12LNT0125900.1	94.4	250	9	3	553	798	249	1	5.72e-105	379	1026	252
MSTRG.28618.4	Osa09LNT0433600.2	99.55	888	0	2	1	884	22	909	0	1615	1373	909
MSTRG.28913.2	Osa09LNT0438800.1	99.646	565	0	1	1	563	1	565	0	1031	662	565
