# Supplementary material for: Transcriptome analysis reveals a lncRNA-miRNA-mRNA regulatory network in OsRpp30-mediated disease resistance in rice
Source: BMC Genomics. 2023 Oct 26;24:643. doi: 10.1186/s12864-023-09748-w (PMC10604448; doi:10.1186/s12864-023-09748-w)
Supplement: Supplementary file 4 — Additional file 4: List of DElncRNAs. [file 12864_2023_9748_MOESM4_ESM.xlsx]

## Sheet: DElncRNA-KO_VS_WT
Note: the expression level of transcripts from different samples are in FPKM values.
				Expression levels (FPKM)
Transcript ID	log2FoldChange	adjust pvalue	koVSwt	KO01	KO02	WT01	WT02
Os01t0259300-01	1.18628	0.00529052	up	1.56612	1.7978	0.747616	0.511941
Os01t0310600-01	3.34336	0.00169224	up	20.175	20.218	1.55604	1.11226
MSTRG.1326.1	1.08966	0.0121738	up	3.03265	2.17617	0.795323	1.25589
MSTRG.1491.1	1.18235	0.0202651	up	0.76655	0.468035	0.216276	0.209186
MSTRG.1940.1	6.63074	2.64914e-14	up	1.8869	1.56777	0	0.025422
Os01t0610050-00	2.75001	9.6302e-09	up	2.67957	1.86621	0.352423	0.255658
Os01t0735632-01	2.59175	0.00118705	up	0.654677	0.765565	0.110033	0.059467
MSTRG.10312.1	1.30449	0.00160741	up	14.7226	19.1661	7.14888	4.83324
MSTRG.10418.1	10.7426	3.22146e-06	up	1.63758	0.48873	0	0
Os02t0644650-00	1.00236	0.00598197	up	1.16908	1.04036	0.482984	0.476001
Os03t0611100-01	1.44657	5.01488e-06	up	35.0827	38.236	12.3565	12.6442
MSTRG.15145.2	2.50867	6.79274e-10	up	3.0256	3.04686	0.378702	0.594597
MSTRG.20261.1	1.31498	0.0338109	up	1.47616	1.5838	0.222288	0.636897
MSTRG.20516.1	2.02422	0.023742	up	0.70607	0.416392	0.06373	0.090177
Os05t0475550-00	11.3664	6.07223e-10	up	2.09277	1.66184	0	0
MSTRG.21948.1	2.59795	0.0015179	up	1.02574	1.12078	0.213877	0.048519
MSTRG.22401.1	1.08283	0.0199605	up	1.34317	2.22839	0.705629	0.672036
Os06t0584400-01	1.20842	0.0179377	up	1.06004	1.71985	0.557488	0.392775
MSTRG.23287.3	11.4669	1.31203e-10	up	1.17579	1.55436	0	0
Os06t0714432-00	1.90368	0.0117742	up	0.726389	0.463462	0.050123	0.167503
MSTRG.26627.2	14.3827	0.000123082	up	98.7404	52.3645	0	0
MSTRG.26756.3	3.53616	0.0107176	up	0.693662	0.387406	0	0.043278
MSTRG.26838.1	9.6488	1.00084e-05	up	1.04586	0.28758	0	0
Os08t0358050-00	3.51368	6.56766e-06	up	0.353542	0.321589	0.021276	0.023164
MSTRG.27513.1	1.07455	0.00928256	up	1.8753	2.40224	1.0237	0.711471
MSTRG.28435.2	2.94079	0.0287712	up	0.767126	0.413873	0	0.054094
Os09t0388000-01	3.82099	0.00570957	up	0.265474	0.544262	0.024595	0
MSTRG.28787.1	7.36809	1.89076e-16	up	2.10035	2.63256	0	0.023248
MSTRG.4817.1	4.97705	1.66973e-05	up	0.576169	1.17335	0	0.034313
MSTRG.5751.1	9.8606	7.5261e-07	up	1.99963	1.47776	0	0
MSTRG.5939.1	2.84198	8.84815e-11	up	1.45281	1.23276	0.127431	0.214391
Os11t0246250-01	2.37996	2.94955e-06	up	0.76286	1.23253	0.135613	0.202452
MSTRG.7604.2	1.51794	0.0103775	up	1.08919	0.99196	0.358767	0.203485
MSTRG.4506.1	10.6903	1.18935e-08	up	1.69549	1.4445	0	0
MSTRG.4506.2	9.7398	1.76456e-06	up	1.24519	0.821223	0	0
MSTRG.4519.1	11.0041	1.17008e-08	up	2.43937	1.47211	0	0
Os11t0440866-00	3.57567	0.0215763	up	1.2974	3.1991	0	0.128787
MSTRG.8591.1	9.73164	3.10406e-08	up	0.935978	0.603733	0	0
MSTRG.8591.2	9.4099	7.87382e-08	up	0.571728	0.648081	0	0
Os12t0487750-01	6.76678	0.000897379	up	0.278824	0.14638	0	0
MSTRG.20635.1	8.8913	4.72759e-05	up	1.00865	0.539577	0	0
MSTRG.1507.2	-1.20178	0.00215675	down	0.156764	0.152452	0.319111	0.493576
Os01t0743666-00	-1.89184	0.0040494	down	0.097902	0.099502	0.423412	0.533557
MSTRG.3065.1	-14.2599	1.00131e-16	down	0	0	15.1212	11.8298
Os02t0126900-01	-1.67606	0.0366353	down	0.026917	0.099523	0.234391	0.474236
MSTRG.9721.1	-2.57037	6.09435e-05	down	0.127301	0.238251	1.68622	0.964268
MSTRG.10681.4	-9.2102	7.01202e-07	down	0	0	0.182452	0.370169
Os02t0661500-01	-1.56273	0.0026224	down	0.099286	0.187498	0.441403	0.587871
MSTRG.12071.1	-2.60418	4.95463e-09	down	0.089082	0.074112	0.484936	0.605307
Os04t0584002-00	-5.21799	3.16728e-05	down	0.002775	0.00094	0.402667	0.353071
MSTRG.23012.1	-1.07731	2.89111e-09	down	0.472238	0.464828	1.04582	0.981823
MSTRG.26195.1	-2.24228	0.0077081	down	0.097709	0.118475	0.724427	0.829553
Os08t0178400-01	-1.00225	0.0495227	down	0.304527	0.321714	0.970398	0.750354
MSTRG.26627.1	-4.13864	4.5344e-05	down	0	0.114238	1.44132	1.74335
MSTRG.26767.1	-1.55951	0.0408727	down	0.085065	0.374677	1.39468	1.00197
MSTRG.28228.1	-1.5331	4.52416e-05	down	1.13915	0.958308	2.70052	4.03833
MSTRG.6844.1	-12.912	1.14038e-13	down	0	0	3.46026	3.92901

## Sheet: DElncRNA-OE_VS_WT
Note: the expression level of transcripts from different samples are in FPKM values.
				Expression levels (FPKM)
Transcript ID	log2FoldChange	adjust pvalue	oeVSwt	OE01	OE02	WT01	WT02
Os01t0384375-01	3.41517	0.0437545	up	0.01881	0.050807	0.002301	0
MSTRG.1491.1	1.95602	0.000204559	up	1.14555	0.787313	0.216276	0.209186
Os01t0735632-01	2.60092	0.00166519	up	0.960008	0.470637	0.110033	0.059467
MSTRG.9888.1	8.07506	0.00791397	up	0.117431	0.724294	0	0
MSTRG.10681.1	2.38939	3.49287e-09	up	3.13007	3.32532	0.523503	0.621734
MSTRG.10681.4	2.02205	0.00238087	up	1.65135	1.16777	0.182452	0.370169
Os04t0692200-02	2.00673	0.0165734	up	0.503272	0.667118	0.08148	0.111252
MSTRG.23287.3	11.7695	5.21967e-11	up	1.04493	2.22576	0	0
Os06t0714432-00	2.15134	0.00756848	up	0.588548	0.777476	0.050123	0.167503
MSTRG.26627.1	5.40209	3.28461e-12	up	114.701	39.3532	1.44132	1.74335
MSTRG.26756.3	4.18261	0.00508496	up	0.986453	0.518598	0	0.043278
Os08t0358050-00	3.84786	1.14159e-06	up	0.521991	0.311106	0.021276	0.023164
Os08t0423850-00	1.96235	0.0437337	up	0.513689	0.366855	0.054122	0.077352
MSTRG.27981.2	1.03742	0.00525314	up	1.09416	0.876215	0.40252	0.439398
MSTRG.28227.15	2.28618	0.0411052	up	2.98861	3.60024	0.17813	0.512514
MSTRG.28787.1	7.0137	7.41698e-15	up	2.40498	1.29773	0	0.023248
MSTRG.29189.2	4.65353	0.00485385	up	0.099035	0.19855	0	0.004208
Os10t0122701-01	3.63879	0.0160824	up	0.087142	0.219533	0.012383	0
MSTRG.4817.1	5.96285	3.45369e-07	up	1.18189	2.09723	0	0.034313
MSTRG.4676.1	11.4332	6.52693e-06	up	4.94472	2.238	0	0
Os11t0246250-01	2.36367	5.36168e-06	up	0.938527	1.02836	0.135613	0.202452
MSTRG.6625.1	1.01174	0.0102522	up	1.0349	0.831957	0.403636	0.392911
MSTRG.6692.1	2.81687	0.0126149	up	0.413283	2.9236	0.129246	0.150888
MSTRG.7147.1	6.17893	0.0288403	up	0.758943	1.00531	0	0
MSTRG.8413.1	9.15517	3.19078e-05	up	0.183292	0.113597	0	0
MSTRG.1512.1	8.28714	0.000187193	up	0.232001	1.43283	0	0
MSTRG.8591.1	11.0216	3.68683e-10	up	1.48688	1.85019	0	0
MSTRG.8591.2	11.0979	2.4083e-10	up	1.33869	2.01236	0	0
MSTRG.28525.1	12.6929	1.17299e-12	up	2.64122	1.90324	0	0
MSTRG.2124.2	-1.01228	0.0273074	down	0.676156	0.431453	1.4667	1.30008
MSTRG.3065.1	-14.0676	3.21902e-16	down	0	0	15.1212	11.8298
MSTRG.3207.1	-1.17786	0.00698311	down	0.385326	0.259744	0.966401	0.778779
Os02t0306600-01	-4.2687	4.92044e-05	down	0.038332	0.02361	0.744739	1.31704
MSTRG.11065.2	-2.6798	0.00174591	down	0.034065	0.172976	0.846757	0.967483
Os04t0308000-02	-1.89572	3.448e-08	down	0.09565	0.122846	0.482408	0.396353
Os05t0378900-03	-4.64409	1.12781e-10	down	0.097251	0.03697	2.46627	1.51601
MSTRG.4754.1	-3.70836	3.08853e-11	down	0.065693	0.055206	1.11012	0.660061
MSTRG.6844.1	-12.7184	3.85513e-13	down	0	0	3.46026	3.92901
MSTRG.9132.1	-1.4258	0.0235532	down	0.197156	0.243344	0.810348	0.814179

## Sheet: DElncRNA-OE_VS_KO
Note: the expression level of transcripts from different samples are in FPKM values.
				Expression levels (FPKM)
Transcript ID	log2FoldChange	adjust pvalue	oeVSko	OE01	OE02	KO01	KO02
Os01t0304050-01	1.89429	0.00406487	up	0.23117	0.113457	0.032646	0.039019
Os01t0743666-00	1.36761	0.0279133	up	0.343346	0.380035	0.097902	0.099502
Os01t0924500-01	6.16548	0.00335672	up	0.509624	0.003392	0.00114	0.001303
MSTRG.9721.1	1.42824	0.0202262	up	0.691101	0.663429	0.127301	0.238251
MSTRG.9888.1	8.02949	0.00474543	up	0.117431	0.724294	0	0
MSTRG.10681.1	2.96467	6.64982e-14	up	3.13007	3.32532	0.515511	0.266195
MSTRG.10681.4	11.7077	4.95209e-11	up	1.65135	1.16777	0	0
MSTRG.10682.1	1.31023	0.0256734	up	0.710352	1.03698	0.319252	0.193419
Os02t0653000-01	1.24895	0.00508405	up	52.3981	53.0179	25.0083	12.9229
Os02t0661500-01	1.42997	0.00528664	up	0.5353	0.411568	0.099286	0.187498
MSTRG.12071.1	3.04223	3.74194e-12	up	0.848552	0.603168	0.089082	0.074112
Os03t0178600-01	1.70693	0.0450433	up	2.33216	0.436116	0.155276	0.135497
Os03t0268000-03	1.76578	0.0133094	up	2.17059	6.16808	1.06715	0.671299
MSTRG.16012.6	1.50559	0.0460817	up	1.92822	2.91547	0.398714	0.480896
MSTRG.16892.1	1.13538	0.0363494	up	0.721988	1.04621	0.357673	0.225251
Os04t0584002-00	5.19283	2.9031e-05	up	0.406863	0.327848	0.002775	0.00094
Os06t0128200-03	1.01016	5.75121e-06	up	7.62837	8.47034	4.10612	3.56836
MSTRG.24461.2	1.04269	7.83003e-06	up	0.958077	0.938017	0.4976	0.382748
MSTRG.26195.1	1.6753	0.0298773	up	0.858888	0.301561	0.097709	0.118475
MSTRG.26627.1	9.95556	1.23081e-24	up	114.701	39.3532	0	0.114238
MSTRG.28228.1	1.82036	1.0405e-06	up	4.0344	4.02518	1.13915	0.958308
MSTRG.28385.1	1.10726	0.00198251	up	1.18921	1.52706	0.476245	0.653234
Os09t0556300-01	2.77904	0.0348532	up	0.210959	0.651547	0.003881	0.024851
MSTRG.4760.1	1.30219	0.00110636	up	0.979107	0.953493	0.288663	0.404591
MSTRG.4676.1	5.93458	0.000612486	up	4.94472	2.238	0.062309	0
MSTRG.6625.1	1.30646	0.000589963	up	1.0349	0.831957	0.322897	0.344914
Os11t0300501-01	2.26194	0.0409022	up	0.185358	0.018028	0.002218	0.007952
MSTRG.6692.1	1.89535	0.0359631	up	0.413283	2.9236	0.210512	0.227298
MSTRG.7147.1	6.12844	0.016847	up	0.758943	1.00531	0	0
Os11t0646801-00	1.21469	0.044005	up	0.11948	0.173225	0.054707	0.026989
MSTRG.8413.1	9.11224	1.7777e-05	up	0.183292	0.113597	0	0
Os12t0404400-01	1.9743	0.0336799	up	0.718029	0.142935	0.066409	0.042366
MSTRG.8591.2	1.15517	0.0157934	up	1.33869	2.01236	0.571728	0.648081
MSTRG.28525.1	8.89936	1.64169e-17	up	2.64122	1.90324	0.007229	0
MSTRG.1326.1	-1.61836	0.000209057	down	0.77228	0.699673	3.03265	2.17617
MSTRG.1940.1	-4.05028	6.07787e-09	down	0.082918	0.090164	1.8869	1.56777
Os01t0610050-00	-1.30448	0.00406718	down	0.826446	0.701829	2.67957	1.86621
MSTRG.2124.2	-1.19112	0.00620694	down	0.676156	0.431453	1.53665	1.49335
Os01t0678900-01	-1.16593	0.0267717	down	0.757134	0.679908	1.37936	2.92536
MSTRG.3207.1	-1.36534	0.00104028	down	0.385326	0.259744	0.945435	0.983918
MSTRG.10312.1	-1.06908	0.0083514	down	5.00587	8.70004	14.7226	19.1661
Os02t0306600-01	-4.40169	1.50858e-05	down	0.038332	0.02361	0.758755	1.49017
MSTRG.11065.2	-2.19006	0.00638211	down	0.034065	0.172976	0.806025	0.567215
Os03t0611100-01	-1.41523	5.61966e-06	down	9.29885	16.064	35.0827	38.236
MSTRG.15145.2	-1.81559	4.51384e-06	down	0.744922	0.797989	3.0256	3.04686
MSTRG.17424.2	-1.00065	0.0136544	down	0.550763	0.545326	1.38337	1.26362
Os05t0378900-03	-3.94395	3.80669e-08	down	0.097251	0.03697	1.6086	0.900147
Os05t0475550-00	-11.0958	1.13905e-09	down	0	0	2.09277	1.66184
MSTRG.21948.1	-1.78515	0.0184899	down	0.202217	0.203134	1.02574	1.12078
Os06t0584400-01	-1.02855	0.0337097	down	0.528762	0.511679	1.06004	1.71985
MSTRG.24195.1	-2.63969	0.00438359	down	0.021055	0.098254	0.777951	0.344585
MSTRG.28713.1	-2.07395	0.0210788	down	0.067224	0.256183	0.602113	1.79107
MSTRG.4754.1	-2.45659	1.13167e-05	down	0.065693	0.055206	0.480829	0.303921
MSTRG.5751.1	-9.56402	9.72294e-07	down	0	0	1.99963	1.47776
MSTRG.5939.1	-3.58064	4.90353e-15	down	0.099857	0.105669	1.45281	1.23276
MSTRG.7167.4	-1.22404	0.0139796	down	0.170515	0.109707	0.35154	0.49027
Os12t0136500-01	-1.67474	0.0323976	down	14.0952	27.4074	126.389	108.208
MSTRG.8875.3	-2.52829	0.0100562	down	0.060163	0.097485	1.29567	0.253291
MSTRG.4506.1	-10.4131	1.90061e-08	down	0	0	1.69549	1.4445
MSTRG.4506.2	-5.96245	1.21063e-05	down	0	0.020607	1.24519	0.821223
MSTRG.4519.1	-7.15541	8.47551e-09	down	0	0.017228	2.43937	1.47211
