# Supplementary material for: Transcriptome analysis reveals a lncRNA-miRNA-mRNA regulatory network in OsRpp30-mediated disease resistance in rice
Source: BMC Genomics. 2023 Oct 26;24:643. doi: 10.1186/s12864-023-09748-w (PMC10604448; doi:10.1186/s12864-023-09748-w)
Supplement: Supplementary file 5 — Additional file 5: List of DEmRNAs. [file 12864_2023_9748_MOESM5_ESM.xlsx]

## Sheet: DEmRNA-KO_VS_WT
Note: the expression level of transcripts from different samples are in FPKM values.
					Expression levels (FPKM)
mRNA ID	Gene Name	log2FoldChange	adjust pvalue	koVSwt	KO01	KO02	WT01	WT02	Description of the DEmRNAs
Os01t0101600-03	Os01g0101600	2.7248	0.00737839	up	0.117594	0.056888	0.007928	0.006432	Immunoglobulin-like fold domain containing protein
Os01t0104200-00	ONAC016	1.10667	0.0227292	up	0.517736	0.622884	0.210284	0.211745	No apical meristem (NAM) protein domain containing protein
Os01t0111800-02	Os01g0111800	1.15741	4.19635e-08	up	28.5762	31.1661	11.068	14.6587	Conserved hypothetical protein
Os01t0112800-00	Os01g0112800	3.35353	0.0144758	up	0.088212	0.038996	0.005298	0	Disease resistance protein domain containing protein
Os01t0113450-00	Os01g0113450	11.2775	2.19448e-09	up	1.07788	0.717232	0	0	Hypothetical protein
Os01t0132050-01	Os01g0132050	1.17884	0.0211061	up	0.10644	0.127812	0.046578	0.034902	Hypothetical protein
Os01t0134700-01	Os01g0134700	1.05185	0.0133194	up	2.43599	4.44883	1.21079	1.59552	Calmodulin binding protein-like family protein
Os01t0136100-01	Oshsp16.9A	2.51255	0.000396175	up	6.64379	14.7668	2.04997	0.942383	16.9 kDa class I heat shock protein 1
Os01t0138800-01	Os01g0138800	1.33411	0.000844887	up	3.02941	5.03284	1.3521	1.4786	Peptidase C26 domain containing protein
Os01t0155000-02	Hsr203j	1.61322	0.00125873	up	2.42781	5.02207	1.07366	1.00448	Alpha/beta hydrolase fold-3 domain containing protein
Os01t0152500-00	Os01g0152500	1.68327	1.60402e-05	up	0.607259	0.810681	0.21005	0.189488	Hypothetical conserved gene
Os01t0179600-01	OsUGT75K1	1.24379	8.06598e-13	up	36.1431	37.5625	16.179	14.1109	UDP-glucuronosyl/UDP-glucosyltransferase family protein
Os01t0185900-01	OsWRKY107	1.54956	0.000116942	up	4.75514	7.80641	2.25088	1.59041	Similar to WRKY 1 (Fragment)
Os01t0186200-02	Os01g0186200	1.60694	5.43802e-08	up	3.92305	2.89274	0.925815	1.17724	Similar to Phototropin
Os01t0187000-01	Os01g0187000	4.77773	6.83971e-05	up	0.335669	0.348601	0.01457	0	Conserved hypothetical protein
Os01t0199900-01	Os01g0199900	1.8827	0.009379	up	0.073194	0.052668	0.013625	0.008779	Similar to Phosphoribosylaminoimidazole carboxylase catalytic subunit (EC 4.1.1.21) (AIR carboxylase) (AIRC)
Os01t0201700-02	RAG	4.23162	6.50599e-05	up	0.450858	0.512809	0	0.034887	Similar to M23 protein (Fragment)
Os01t0212900-00	Os01g0212900	1.19101	0.00658005	up	0.921284	1.26601	0.383097	0.427934	Hypothetical conserved gene
Os01t0220100-01	OsCel9A	1.4373	0.00367964	up	0.42388	0.610853	0.131347	0.188432	Similar to Cellulase
Os01t0226300-01	Os01g0226300	1.8088	0.0216988	up	0.316582	0.214839	0.058874	0.035809	Reticulon family protein
Os01t0227100-01	NYC1	1.56298	0.000910905	up	7.78033	12.4545	2.44229	3.4593	Chlorophyll b reductase, Leaf senescenc
Os01t0235400-01	Os01g0235400	3.4363	1.33573e-05	up	0.226535	0.403331	0.02613	0.020027	Similar to predicted protein
Os01t0248900-01	EXPA8	2.21725	2.46689e-05	up	0.910047	1.38656	0.231175	0.192725	Alpha-expansin, Mediation of the cell extension and growth, Root system architectur
Os01t0267300-00	OsSRP-QKG	2.45668	0.000809496	up	0.586794	1.23454	0.097363	0.158578	Hypothetical conserved gene
Os01t0276700-02	Os01g0276700	1.20972	0.000338649	up	4.59592	4.71059	1.59248	2.06348	Similar to Pyruvate kinase, cytosolic isozyme (EC 2.7.1.40) (PK)
Os01t0294500-00	Os01g0294500	1.61707	0.00302991	up	1.81453	3.67735	0.870309	0.5923	Similar to Class III peroxidase 9
Os01t0297200-01	Os01g0297200	1.06598	0.00315949	up	3.97256	4.83369	2.33215	1.40653	ATPase, AAA-type, core domain containing protein
Os01t0297700-01	OsUMAMIT5	1.96699	0.0125998	up	0.374436	0.608583	0.089042	0.080561	Protein of unknown function DUF6, transmembrane domain containing protein
Os01t0300200-01	Os01g0300200	1.36617	0.00217467	up	2.42605	2.05605	0.761299	0.728539	Similar to ATP-citrate lyase subunit B
Os01t0355800-00	Os01g0355800	3.92332	0.0120403	up	0.173034	0.208636	0.010072	0	Similar to Esterase PIR7A
Os01t0356900-01	Os01g0356900	2.94263	0.00217467	up	0.065729	0.095685	0.00895	0.003435	Similar to Extensin-like protein
Os01t0369700-03	OsGSTF5	1.5396	2.59465e-10	up	6.54509	7.73355	2.593	2.10882	Similar to Glutathione S-transferase GST 8 (EC 2.5.1.18)
Os01t0371500-01	OsGSTF10	1.70672	0.00629254	up	3.72798	7.83764	1.83594	0.906824	Similar to Glutathione-S-transferase 19E50
Os01t0387865-01	Os01g0387865	2.5179	0.0309583	up	0.033388	0.025176	0.000145	0.00314	Hypothetical conserved gene
Os01t0510200-01	Os01g0510200	1.94363	3.70066e-06	up	3.01065	2.21896	0.646449	0.579414	Conserved hypothetical protein
Os01t0512700-00	Os01g0512700	1.69517	0.00644171	up	0.432443	0.516629	0.137773	0.092061	Zinc finger, C2H2 domain containing protein
Os01t0537250-01	Os01g0537250	5.11694	7.61984e-98	up	50.9935	53.6012	1.53266	1.42824	Protein of unknown function DUF3778 domain containing protein
Os01t0555600-00	Os01g0555600	1.52554	0.0275901	up	0.079109	0.089763	0.028316	0.011685	Dynein light chain, type 1 family protein
Os01t0549300-01	Os01g0549300	6.66804	0.0101176	up	0.10542	0.133857	0	0	Homeodomain-like domain containing protein
Os01t0550800-01	Os01g0550800	2.31427	0.00102466	up	11.5848	41.1007	4.29375	4.09059	Protein of unknown function DUF239, plant domain containing protein
Os01t0557100-01	Os01g0557100	1.15722	0.0014105	up	1.82217	2.21875	0.74537	0.870516	Alpha/beta hydrolase family protein
Os01t0563000-05	OsFKBP73	2.57094	0.011791	up	0.22598	0.088684	0.020841	0.007743	Hypothetical conserved gene
Os01t0565600-03	Os01g0565600	1.09099	0.00267128	up	3.78728	3.34882	1.8171	1.15399	Protein of unknown function DUF866, eukaryotic family protein
Os01t0574500-02	OsFtsH5	5.03694	0.000144795	up	1.71694	0.155996	0.008823	0.024579	ATPase, AAA-type, core domain containing protein
Os01t0587150-00	Os01g0587150	1.0933	0.0137245	up	0.312839	0.359848	0.099576	0.159116	Hypothetical protein
Os01t0589200-00	Os01g0589200	1.7221	0.00131445	up	1.20826	1.51824	0.448038	0.24203	Similar to Embryo-abundant protein EMB-like
Os01t0591300-01	OsALDH2C1	1.18812	0.0182348	up	2.92815	6.9306	1.97739	1.46955	Similar to Cytosolic aldehyde dehydrogenase RF2D
Os01t0611900-01	Os01g0611900	3.77597	1.2809e-06	up	0.656369	0.399375	0.022795	0.038924	Pentatricopeptide repeat domain containing protein
Os01t0629900-02	OsMPK20-1	1.04724	0.0167011	up	2.34299	1.38515	0.860096	0.637354	Similar to Blast and wounding induced mitogen-activated protein kinase
Os01t0649200-01	OsGELP18	2.48716	0.0138628	up	0.217881	0.39819	0.022612	0.029441	Similar to Esterase
Os01t0654100-03	Os01g0654100	1.21549	0.000141746	up	0.821501	0.760037	0.32915	0.295639	Similar to CTP synthase (EC 6.3.4.2) (UTP--ammonia ligase) (CTP synthetase)
Os01t0656600-01	Os01g0656600	3.43846	0.00145366	up	1.19651	0.639655	0.051784	0.060488	Conserved hypothetical protein
Os01t0659800-01	Os01g0659800	1.06221	0.00826065	up	1.45844	1.08205	0.437738	0.601849	C2 calcium-dependent membrane targeting domain containing protein
Os01t0663400-02	OsAP10	1.28837	0.0305389	up	0.293207	0.706906	0.146822	0.146841	Similar to Aspartic proteinase oryzasin 1 precursor (EC 3.4.23.-)
Os01t0669100-01	OsLSK1	12.4524	7.10374e-13	up	1.94941	1.26622	0	0	S-domain receptor-like kinase, OsPR1b-interacting factor, Resistance protein, Grain yield, Disease resistanc
Os01t0672700-01	OsNTP2	8.5856	6.32627e-05	up	0.227333	0.2283	0	0	Hypothetical conserved gene
Os01t0673800-02	Os	3.87877	0.00431537	up	0.694093	0.417218	0	0.040323	Similar to ATP synthase protein I -related
Os01t0685400-01	Os01g0685400	1.43136	0.0117757	up	0.717608	0.392086	0.182111	0.135826	Homeodomain-like domain containing protein
Os01t0692100-01	OsGSTU39	1.64932	5.78954e-05	up	1.85264	2.98612	0.679107	0.700261	Glutathione S-transferase, C-terminal-like domain containing protein
Os01t0716500-01	Os01g0716500	1.46752	1.48052e-06	up	1.94685	1.93206	0.654053	0.654829	Methyltransferase type 12 domain containing protein
Os01t0721200-00	Os01g0721200	1.05173	0.0437527	up	0.157096	0.176502	0.069652	0.04896	Similar to cDNA clone:J013002N02, full insert sequence
Os01t0729900-01	Os01g0729900	5.11478	0.000111243	up	0.633521	5.59893	0.030924	0.086733	Conserved hypothetical protein
Os01t0729900-02	Os01g0729900	1.22854	1.26763e-05	up	8.74245	10.7162	3.12842	4.6483	Conserved hypothetical protein
Os01t0733200-01	OsHsfC1b	1.57555	0.000604528	up	1.98016	2.81203	0.723873	0.665554	Similar to Heat shock transcription factor 29 (Fragment)
Os01t0736500-01	Os01g0736500	2.0012	0.0128953	up	0.141557	0.233593	0.035061	0.022327	Similar to harpin-induced protein
Os01t0736300-01	UGT	3.08593	0.00105381	up	0.141753	0.318708	0.015842	0.019584	Similar to anthocyanidin 5,3-O-glucosyltransferase
Os01t0748900-01	Os01g0748900	1.99166	9.04717e-07	up	3.69097	6.59642	1.1213	1.24215	Membrane attack complex component/perforin/complement C9 family protein
Os01t0752500-01	OsERF922	1.09591	3.04953e-05	up	8.62648	10.6195	3.62306	4.82634	APETELA2/ethylene response factor (AP2/ERF) type transcription factor, Negative regulation of disease resistance, Negative regulation of salt toleranc
Os01t0761300-02	Os01g0761300	1.25905	0.0216546	up	0.203658	0.149862	0.049455	0.062358	Similar to Long-chain-fatty-acid-CoA ligase-like protein
Os01t0762500-00	Glua1*	2.88868	0.000494979	up	0.421249	0.223499	0.017753	0.04752	Glutelin subunit mRNA
Os01t0764800-01	GH3-2	1.23872	0.00861789	up	3.83846	5.98352	2.095	1.35501	Indole-3-acetic acid (IAA)-amido synthetase, Disease resistance, Abiotic stress toleranc
Os01t0768700-01	Os01g0768700	2.53899	0.0258568	up	0.047739	0.193711	0.009931	0.008209	Conserved hypothetical protein
Os01t0770800-01	COPT2	7.93588	6.54262e-05	up	0.271931	0.683797	0	0	Ctr copper transporter family protein
Os01t0803900-01	Os01g0803900	1.55202	0.00700913	up	0.240022	0.414966	0.089846	0.084961	Cytochrome P450 family protein
Os01t0794800-01	Os01g0794800	1.37977	0.00608116	up	1.23852	2.24226	0.665574	0.43387	Similar to Subtilase
Os01t0802000-01	OsRFPH2-12	1.34172	0.0016424	up	1.06928	1.26698	0.315949	0.484085	Zinc finger, RING/FYVE/PHD-type domain containing protein
Os01t0803200-02	Oc1*	1.06037	0.0321417	up	95.9985	190.873	48.6861	60.6525	Cysteine proteinase inhibitor-
Os01t0829800-02	Os01g0829800	1.23479	0.0124423	up	3.63212	6.46929	1.92334	1.55779	Similar to Malate dehydrogenase precursor (EC 1.1.1.37)
Os01t0834200-04	Os01g0834200	2.38226	0.0103637	up	0.126836	0.092709	0.015859	0.008486	Similar to T-cell immune regulator 1 transcript variant 3 (Fragment)
Os01t0850800-00	OsLAC9	3.00917	0.000304607	up	0.32702	1.10862	0.072621	0.06146	Laccase-8
Os01t0859200-01	Os01g0859200	1.01115	0.00610998	up	1.31349	1.84186	0.64868	0.725801	Alpha/beta hydrolase fold-1 domain containing protein
Os01t0868600-01	Os01g0868600	2.08113	0.00454387	up	0.956575	1.23222	0.283535	0.10111	Hypothetical conserved gene
Os01t0871200-02	OsbHLH033	1.84113	5.19193e-09	up	99.6297	77.1034	24.1326	22.2783	Zinc finger, C2H2-type domain containing protein
Os01t0872000-01	Os01g0872000	1.97309	0.00792084	up	0.378346	0.386316	0.032549	0.105703	TGF-beta receptor, type I/II extracellular region family protein
Os01t0878000-02	Os01g0878000	1.4285	9.04452e-07	up	1.50195	1.6788	0.480342	0.626481	Conserved hypothetical protein
Os01t0894600-02	OsRFPV-7	3.11731	0.00334125	up	1.38542	0.330131	0.089826	0.035377	Zinc finger, RING/FYVE/PHD-type domain containing protein
Os01t0897100-01	Os01g0897100	1.21782	1.13646e-05	up	1.91008	1.91166	0.886465	0.654506	Conserved hypothetical protein
Os01t0910400-00	Os01g0910400	1.83691	0.00110048	up	0.189741	0.315356	0.057391	0.058207	Similar to lysine ketoglutarate reductase trans-splicing related 1
Os01t0915900-01	Os01g0915900	1.77586	0.000864319	up	11.5489	26.7693	6.01321	3.42359	Conserved hypothetical protein
Os01t0916100-01	Os01g0916100	2.15628	2.76887e-07	up	10.4999	18.2615	2.72826	3.15795	Similar to loricrin
Os01t0931100-02	Os01g0931100	1.56697	9.17305e-06	up	8.4005	12.3998	3.92019	2.5594	Conserved hypothetical protein
Os01t0933075-01	Os01g0933075	1.87633	5.83762e-06	up	0.231217	0.248054	0.053836	0.061821	Hypothetical protein
Os01t0933200-00	Os01g0933200	1.67645	0.008641	up	1.73321	2.07206	0.553946	0.351226	Heavy metal transport/detoxification protein domain containing protein
Os01t0937300-01	Os01g0937300	9.49148	9.61875e-05	up	0.087284	0.461974	0	0	NB-ARC domain containing protein
Os01t0943900-01	Os01g0943900	3.42796	0.0284252	up	0.074529	0.18415	0	0.010014	Hypothetical conserved gene
Os01t0946600-01	Os01g0946600	1.23213	0.0366336	up	3.41941	8.54285	2.15138	1.49098	Conserved hypothetical protein
Os01t0946700-01	OsGLN1	1.10692	0.0452273	up	7.69758	23.0352	5.90638	4.42038	Similar to Glucan endo-1,3-beta-glucosidase GV (EC 3.2.1.39) ((1->3)-beta-glucan endohydrolase GV) ((1->3)-beta-glucanase isoenzyme GV) (Beta-1,3- endoglucanase GV)
Os01t0949750-00	OsGSTU35	1.74947	0.00203266	up	1.62565	3.64068	0.587909	0.690004	Similar to Glutathione S-transferase GST 28 (Fragment)
Os01t0966000-01	Os01g0966000	3.11627	0.0208234	up	2.41666	0.117363	0.061476	0.062828	Similar to Plasma membrane H+-ATPase (EC 3.6.1.3)
Os02t0105100-01	Os02g0105100	1.53364	0.0014661	up	2.73211	1.41301	0.472665	0.74272	Sec16, central conserved domain domain containing protein
Os02t0105300-01	Os02g0105300	1.43587	5.13342e-05	up	2.35115	1.67066	0.778446	0.574903	Conserved hypothetical protein
Os02t0107251-01	Os02g0107251	1.62949	0.0207479	up	0.230296	0.260559	0.076986	0.030896	Conserved hypothetical protein
Os02t0119300-01	Os02g0119300	2.04372	0.0192878	up	2.24552	1.4637	0.335294	0.222067	Peptidase M14, carboxypeptidase A family protein
Os02t0122800-02	Os02g0122800	1.17116	2.06373e-10	up	15.3998	12.6146	6.48093	5.5679	Similar to Arginine/serine-rich splicing factor
Os02t0128800-03	OsRFPHC-9	1.37026	6.55668e-05	up	3.63985	2.86907	0.968552	1.32493	TRAF-type domain containing protein
Os02t0135800-01	OsWD40-36	1.1841	0.0146199	up	2.22827	2.00389	0.740584	0.7694	Similar to Sec13-like protein (Fragment)
Os02t0152400-01	RbcS1	1.33202	0.0177581	up	4.38619	6.89216	1.61272	1.82695	Rubisco small subunit 1, Reguration of Rubisco catalytic activit
Os02t0156300-01	Os02g0156300	1.07666	0.00564335	up	1.01634	1.38552	0.438859	0.547866	Similar to Serine/threonine-protein kinase BRI1-like 2 precursor (EC 2.7.1.37) (BRASSINOSTEROID INSENSITIVE 1-like protein 2) (Protein VASCULAR HIGHWAY 1)
Os02t0179600-01	Os02g0179600	3.03612	0.000857104	up	0.146992	0.294968	0.006679	0.028767	Uncharacterized conserved protein UCP015417, vWA domain containing protein
Os02t0180400-00	Os02g0180400	1.07439	0.0453627	up	0.814715	0.784721	0.244219	0.304678	GCN5-related N-acetyltransferase (GNAT) domain domain containing protein
Os02t0182300-00	Os02g0182300	1.32004	0.0305511	up	0.976122	2.26735	0.536837	0.39089	Hypothetical conserved gene
Os02t0185400-01	Os02g0185400	1.18781	1.06611e-06	up	1.82844	1.59313	0.66722	0.758063	Cytochrome P450 domain containing protein
Os02t0198700-02	OsSub12	1.90334	0.0219834	up	0.123971	0.280866	0.024772	0.041613	Similar to Subtilisin-like protease
Os02t0201000-02	Os02g0201000	11.6337	7.91534e-07	up	0.162947	2.36326	0	0	Conserved hypothetical protein
Os02t0205200-01	Os02g0205200	1.68611	2.36575e-08	up	4.1823	4.10333	1.45329	0.970693	Similar to Unidentified precursor
Os02t0212400-00	Os02g0212400	1.31301	0.0326526	up	3.42611	4.07865	0.761845	1.35701	Conserved hypothetical protein
Os02t0218800-01	AOS4	1.35517	0.000837046	up	4.50647	6.52501	2.20395	1.59471	Allene oxide synthase (CYP74A4), Fatty acid 9-/13-hydroperoxide lyase (CYP74C), Biosynthesis of jasmonic acid (JA), Plant defens
Os02t0227200-01	OSENOD93B	1.13959	0.0147595	up	13.2463	6.53384	4.13429	3.17672	Early nodulin
Os02t0237000-00	prx25	3.34641	1.09289e-05	up	0.433844	0.525683	0.053451	0.015735	Similar to peroxidase 52
Os02t0242100-01	Os02g0242100	1.47353	0.0375234	up	0.230795	0.558193	0.08789	0.090682	Similar to hydroquinone glucosyltransferase
Os02t0242900-00	Os02g0242900	1.2491	0.00931229	up	0.989704	1.42124	0.509269	0.325512	Similar to hydroquinone glucosyltransferase
Os02t0265300-01	Os02g0265300	3.78199	0.00174657	up	0.502224	2.4727	0.113631	0.020297	Protein of unknown function DUF3778 domain containing protein
Os02t0482400-01	ODCb	1.92785	1.19573e-09	up	1.43856	1.587	0.427045	0.319396	Similar to Ornithine decarboxylase (EC 4.1.1.17
Os02t0503900-01	Os02g0503900	1.1847	1.14466e-05	up	2.96318	3.53456	1.29861	1.38435	Cytochrome P450 family protein
Os02t0512000-01	OsSAUR10	1.55371	0.00343561	up	20.7695	50.4833	12.6635	7.44901	Auxin responsive SAUR protein family protein
Os02t0517750-00	Os02g0517750	1.71057	0.0405343	up	0.863453	0.374125	0.036478	0.165532	Hypothetical gene
Os02t0519300-01	Os02g0519300	1.43563	0.0248937	up	1.12819	0.537789	0.129396	0.304613	Similar to H0112G12.10 protein
Os02t0565400-02	WSL4	9.06983	5.59985e-07	up	0.374163	0.282832	0	0	P-family pentatricopeptide repeat (PPR) protein, Chloroplast biogenesis during early leaf development, Chloroplast RNA group II intron splicin
Os02t0572600-01	Os02g0572600	1.44919	4.35661e-05	up	5.25451	6.30753	2.20564	1.65301	Protein kinase PKN/PRK1, effector domain containing protein
Os02t0574000-01	Os02g0574000	1.27356	0.0428184	up	0.396891	0.71663	0.15453	0.148789	Similar to Monosaccharide transporter 1
Os02t0579300-00	Os02g0579300	1.43598	0.0384448	up	0.18078	0.128551	0.035578	0.03806	Similar to DNA binding protein
Os02t0620600-01	AMT1	1.04014	0.00465764	up	1.37451	1.66955	0.652878	0.650222	Ammonium transporter, Ammonium uptak
Os02t0638900-01	OsWD40-47	9.12697	0.000937873	up	0.275535	0.243462	0	0	Similar to Signal transducer
Os02t0651000-01	Os02g0651000	1.98795	0.00700727	up	0.421453	0.318727	0.101894	0.033167	Uncharacterised protein family UPF0406 domain containing protein
Os02t0678800-01	GRF10	1.72151	0.00323263	up	1.06384	1.34801	0.189607	0.396093	Transcriptional activator/repressor, Reguration of KNOX gene, Oskn2 (regulator of meristem function), Floral organogenesi
Os02t0698800-01	OsWRKY66	1.06206	0.0213767	up	2.03046	3.77031	1.31696	0.940765	WRKY transcription factor 66
Os02t0705600-03	OsPUB29	9.24748	4.9687e-05	up	0.29406	0.124503	0	0	Armadillo-like helical domain containing protein
Os02t0720200-01	Os02g0720200	1.46426	1.52707e-11	up	2.43807	1.93031	0.770092	0.756034	Similar to 65kD microtubule associated protein
Os02t0734600-01	Os02g0734600	6.90866	0.0010208	up	0.109562	0.060664	0	0	Similar to EFA27 for EF hand, abscisic acid, 27kD
Os02t0745100-01	LSI1	1.80026	1.74124e-05	up	80.262	155.711	36.8638	24.1535	Aquaporin NIP III subfamily protein, Aquaporin, Silicon influx transporter, Arsenic species (As) uptake, Arsenite efflux, Selenite (Se) uptake, Water transpor
Os02t0749500-01	Os02g0749500	1.70631	0.047559	up	0.490932	2.25134	0.138743	0.250877	Similar to SEC6
Os02t0772100-01	Os02g0772100	3.23066	3.32954e-15	up	1.27005	0.97609	0.10081	0.122197	Conserved hypothetical protein
Os02t0772300-01	Os02g0772300	1.33536	7.36024e-06	up	0.730197	0.749516	0.28372	0.260192	Acyl-CoA N-acyltransferase domain containing protein
Os02t0790500-03	OsTPS5	2.97585	0.00999787	up	0.740004	0.323555	0.056377	0.015286	Hypothetical protein
Os02t0799300-02	Os02g0799300	3.96657	0.00303605	up	2.02298	0.479826	0.049749	0.041662	Similar to H0306F03.12 protein
Os02t0816400-01	Os02g0816400	1.24257	8.48387e-06	up	0.764882	0.813842	0.263931	0.359861	Protein of unknown function DUF3741 domain containing protein
Os02t0819300-01	Os02g0819300	1.21171	0.00499938	up	5.64579	2.62987	1.48023	1.55446	Hypothetical conserved gene
Os02t0823100-01	OsPIP1	1.0702	0.0125455	up	57.1283	109.164	41.918	24.8376	Similar to Plasma membrane intrinsic protein (Plasma membrane integral protein ZmPIP1-5)
Os02t0826032-00	Os02g0826032	7.17965	9.79354e-05	up	0.146076	0.112338	0	0	Hypothetical protein
Os02t0827600-01	Os02g0827600	5.87048	0.00794115	up	0.523739	0.204457	0.003067	0	Protein of unknown function DUF3531 domain containing protein
Os02t0831000-00	Os02g0831000	1.91714	7.00425e-06	up	0.727999	0.878069	0.240542	0.141099	Hypothetical protein
Os03t0103100-01	OsHyPRP03	1.94459	0.000743644	up	49.1108	122.989	24.5955	12.6389	Similar to Physical impedance induced protein
Os03t0103200-01	OsHyPRP04	1.2653	0.0112282	up	40.8792	96.2829	27.7085	19.1488	Similar to Physical impedance induced protein
Os03t0105500-01	Os03g0105500	6.98866	1.50615e-18	up	1.41345	1.69358	0.022526	0	Conserved hypothetical protein
Os03t0107300-01	LSI2	1.48032	0.00045209	up	45.2628	80.2915	25.2329	14.4098	Anion transporter, Silicon efflux transporter, Arsenic species (As) uptak
Os03t0115800-02	Os03g0115800	10.4463	6.52444e-65	up	28.4523	40.7007	0.033086	0.013778	Conserved hypothetical protein
Os03t0130300-01	DEFL8	1.08692	0.00153667	up	5.00667	7.483	2.72216	2.56522	Similar to Cp-thionin
Os03t0137600-02	Os03g0137600	1.5657	0.0496941	up	7.36583	1.53298	0.47647	1.04317	Conserved hypothetical protein
Os03t0144700-00	Os03g0144700	1.09001	0.00257095	up	1.36412	1.06206	0.511484	0.493869	Similar to Histone H2A
Os03t0155900-01	OsEXPA18	7.59044	0.00842879	up	0.139307	0.733829	0	0	Alpha-expansin OsEXPA18
Os03t0168300-01	Os03g0168300	1.02501	9.28204e-06	up	3.15352	3.39481	1.59221	1.46442	Protein of unknown function DUF1997 domain containing protein
Os03t0168800-00	Os03g0168800	1.49414	0.00035504	up	0.430613	0.48033	0.12862	0.15762	Hypothetical conserved gene
Os03t0196100-01	Os03g0196100	2.9958	0.0150154	up	0.130596	0.28024	0.004511	0.020127	Hypothetical protein
Os03t0219200-01	OsSOD2	1.06605	3.76293e-05	up	14.2124	15.3983	6.59406	6.68381	Similar to Superoxide dismutase (EC 1.15.1.1)
Os03t0226200-01	HB2	1.21039	0.0237694	up	27.9305	55.1591	15.3284	12.4721	Non-symbiotic hemoglobin 2 (rHb2
Os03t0237600-04	Os03g0237600	1.38192	8.06767e-05	up	10.9034	10.2018	2.5491	4.82089	Similar to ATMAP65-6; microtubule binding
Os03t0239300-01	Os03g0239300	1.0588	6.51995e-05	up	2.62801	2.50183	1.30764	0.996353	Zinc finger, C2H2-type domain containing protein
Os03t0241100-03	Os03g0241100	1.17289	7.62918e-09	up	7.14163	6.37517	2.73078	3.04234	Myb, DNA-binding domain containing protein
Os03t0245300-01	Os03g0245300	1.12431	0.00139048	up	1.35836	1.42648	0.494024	0.6469	Similar to Hydroxyproline-rich glycoprotein DZ-HRGP precursor
Os03t0247600-02	Os03g0247600	6.29308	0.0159331	up	0.214895	0.179344	0	0	Hypothetical conserved gene
Os03t0246800-02	Os03g0246800	3.6615	0.00941577	up	0.321057	0.456306	0.015883	0.012535	Similar to Guanine nucleotide-exchange protein GEP2
Os03t0251800-01	Os03g0251800	2.19553	4.30471e-11	up	1.01524	1.04902	0.247184	0.177784	Conserved hypothetical protein
Os03t0259100-01	OsUCL7	1.25469	0.00941981	up	5.22083	8.24032	2.8716	1.75853	Similar to Basic blue protein (Cusacyanin) (Plantacyanin) (CBP)
Os03t0263900-01	Os03g0263900	2.43129	0.00067879	up	3.69581	16.9002	1.82526	1.19105	EF-HAND 2 domain containing protein
Os03t0278200-02	Os03g0278200	1.72293	7.6094e-05	up	0.648164	0.519464	0.123533	0.185866	NAD(P)-binding domain containing protein
Os03t0288000-01	OsMT1b	1.74623	0.0316365	up	0.778184	2.57188	0.418978	0.17925	Similar to Metallothionein
Os03t0288000-02	OsMT1b	1.38026	0.012516	up	24.594	64.505	14.2343	12.7289	Similar to Metallothionein
Os03t0299700-01	Os03g0299700	8.61276	1.0415e-16	up	47.7248	54.2877	0.192416	0.026848	Conserved hypothetical protein
Os03t0302000-01	PEX11-3	1.66688	5.93712e-07	up	1.96366	2.36071	0.533361	0.731315	Peroxisomal protein, Peroxisomal biogenesis factor 11, Salt stress tolerance, Antioxidant defens
Os03t0307300-01	OsNAS1	1.07648	0.0210669	up	13.2296	28.2038	9.73066	6.14484	Nicotianamine synthase 1 (EC 2.5.1.43) (S-adenosyl-L-methionine:S- adenosyl-L-methionine:S-adenosyl-methionine 3-amino-3- carboxypropyltransferase 1
Os03t0319050-00	Os03g0319050	1.46956	0.00361015	up	0.918642	0.858755	0.300749	0.21652	Hypothetical gene
Os03t0319200-00	Os03g0319200	1.70689	0.0208692	up	0.196177	0.400364	0.046639	0.075947	Hypothetical conserved gene
Os03t0318400-01	Os03g0318400	3.50246	0.000420177	up	0.272997	0.395427	0.006478	0.032577	Peptidase A1 domain containing protein
Os03t0326300-01	OsRFP	1.5537	1.47568e-07	up	10.759	10.4356	3.87831	2.91147	Zinc finger, RING-type domain containing protein
Os03t0326300-03	OsRFP	2.20863	1.7725e-10	up	0.974462	1.24111	0.264546	0.1865	Zinc finger, RING-type domain containing protein
Os03t0335300-01	Os03g0335300	1.14659	3.10087e-08	up	14.3096	13.8472	7.02396	5.22836	Similar to Vacuolar sorting receptor homolog (Fragment)
Os03t0346700-01	JMJ716	1.23293	0.029477	up	2.92381	4.2469	1.26953	0.999207	Similar to JmjC domain containing protein, expressed
Os03t0365800-01	OsGELP49	1.24985	0.00551772	up	3.31376	6.08223	1.48267	1.86633	Lipase, GDSL domain containing protein
Os03t0376800-03	Os03g0376800	2.0561	0.000798602	up	0.833843	1.11369	0.200173	0.180437	K Homology, type 1, subgroup domain containing protein
Os03t0388600-01	Os03g0388600	1.87014	0.024807	up	0.520405	1.16591	0.205903	0.0754	Hypothetical conserved gene
Os03t0426350-00	Os03g0426350	5.97598	1.37242e-59	up	7.7021	8.51446	0.1575	0.092839	Conserved hypothetical protein
Os03t0442900-01	Os03g0442900	1.75671	1.2946e-05	up	1.15636	1.16402	0.364471	0.255818	Conserved hypothetical protein
Os03t0579200-00	Os03g0579200	1.54063	0.00274285	up	0.344384	0.404669	0.071141	0.140853	Similar to NB-ARC domain containing protein
Os03t0582000-02	Os03g0582000	2.03657	0.000421602	up	0.544967	1.14054	0.174309	0.16741	Similar to Glutamate formiminotransferase
Os03t0604600-01	Os03g0604600	1.57656	0.0294629	up	0.599389	0.345082	0.153008	0.052556	Hypothetical conserved gene
Os03t0636800-02	OsNek1	1.45585	0.00842065	up	0.216799	0.416173	0.081596	0.10095	LSTK-1-like kinase
Os03t0643700-01	OsGSTU44	1.95444	0.0458346	up	0.164904	0.482369	0.044058	0.023521	Similar to GST6 protein (EC 2.5.1.18)
Os03t0645100-02	Os03g0645100	1.8615	6.9433e-06	up	4.40085	3.14596	0.880436	0.991557	Similar to pyruvate dehydrogenase E1 component subunit beta
Os03t0655600-02	Os03g0655600	1.00641	0.0297823	up	3.13492	1.66142	0.831226	1.07143	MULE transposase, conserved domain domain containing protein
Os03t0661600-01	OsPR5	1.61208	0.00749467	up	40.4435	51.2119	7.93673	15.6449	Similar to Alpha-amylase/trypsin inhibitor (Antifungal protein)
Os03t0663400-02	OsLP	1.50948	0.00196943	up	26.6771	63.0402	13.8433	12.9488	Similar to Thaumatin-like protein
Os03t0673700-01	Os03g0673700	1.53934	2.04345e-06	up	7.52253	9.24422	2.77492	2.59305	Similar to predicted protein
Os03t0682822-00	Os03g0682822	1.32814	0.0102555	up	1.14169	2.16473	0.533744	0.523672	Hypothetical protein
Os03t0702100-01	Os03g0702100	1.82607	0.0246923	up	0.423989	0.176045	0.06526	0.038189	Hypothetical protein
Os03t0710000-01	Os03g0710000	2.45659	0.00319205	up	0.608492	0.443772	0.088578	0.049573	Protein of unknown function DUF292, eukaryotic domain containing protein
Os03t0734000-01	Os03g0734000	1.42765	0.0326525	up	8.28578	29.2458	5.51643	3.89546	Pentatricopeptide repeat containing protein
Os03t0734100-01	Os03g0734100	1.84895	0.00606401	up	14.5406	39.1687	7.72889	3.60975	Conserved hypothetical protein
Os03t0743500-02	OsCML4	2.39045	0.0274773	up	0.173925	1.22424	0.068348	0.060944	Calcium-binding EF-hand domain containing protein
Os03t0760200-01	bel	1.57341	8.61096e-05	up	11.7355	18.4223	4.0737	5.00596	Cytochrome P450 family protein
Os03t0761300-01	Os03g0761300	1.01283	0.012133	up	0.246658	0.224819	0.084725	0.112181	Pentatricopeptide repeat domain containing protein
Os03t0766100-01	Prol-01	1.09746	0.00161537	up	4.50012	5.58385	1.84019	2.37894	10 kDa prolamin precursor
Os03t0776400-01	Os03g0776400	1.2789	0.00393376	up	0.992743	1.53798	0.460904	0.423523	Conserved hypothetical protein
Os03t0794900-03	Os03g0794900	1.03397	0.0354153	up	2.82847	3.44068	1.02023	1.34908	Frigida-like family protein
Os03t0812400-01	Os03g0812400	1.50981	0.0217536	up	0.44274	1.07803	0.2043	0.177536	EF-Hand type domain containing protein
Os03t0823800-02	Os03g0823800	1.52833	0.0480554	up	0.623069	0.254835	0.081346	0.078667	Similar to Permease 1
Os03t0826300-00	Os03g0826300	7.41929	4.74876e-05	up	0.116149	0.120249	0	0	Similar to predicted protein
Os03t0826800-01	Os03g0826800	1.45166	1.41861e-05	up	46.325	78.9563	22.9504	19.3306	Conserved hypothetical protein
Os03t0830200-00	OsFWL6	2.94653	0.000121203	up	1.7496	4.12719	0.367388	0.230036	Protein of unknown function Cys-rich family protein
Os03t0832800-04	GPAT	2.47969	0.037408	up	0.017659	0.19137	0.00432	0.009717	Similar to glycerol-3-phosphate acyltransferase 1
Os03t0835600-01	OsACBP6	12.2862	8.3003e-12	up	1.25092	0.928124	0	0	Acyl-CoA-binding protein , Peroxisomal beta-oxidation, Lipid metabolism, Stress respons
Os03t0836800-01	Os03g0836800	4.96599	9.41994e-06	up	0.533001	1.56561	0.035568	0.006542	Similar to IAA-amino acid hydrolase 1 (EC 3.5.1.-)
Os03t0839900-02	OsRLCK122	2.18448	0.00166864	up	4.20336	4.36785	1.1007	0.366965	Serine/threonine protein kinase-related domain containing protein
Os03t0847800-01	Os03g0847800	1.0682	0.036401	up	1.56918	1.23136	0.355804	0.658804	Conserved hypothetical protein
Os03t0849900-01	Os03g0849900	1.70141	4.57847e-05	up	1.23104	2.00126	0.463157	0.421337	Nucleotide-diphospho-sugar transferase domain containing protein
Os03t0851300-04	OsRpn5	5.12378	0.000245904	up	0.470424	0.328555	0.007615	0.005571	Winged helix repressor DNA-binding domain containing protein
Os04t0153000-00	Os04g0153000	5.61862	2.05574e-05	up	0.314601	0.998659	0.010693	0.004954	Similar to OSIGBa0147M20.4 protein
Os04t0175600-01	OsCOMTL5	2.07261	6.10125e-32	up	10.2296	10.8194	2.61755	2.29254	Similar to 0-methyltransferase (EC 2.1.1.6) (Fragment)
Os04t0182875-00	Os04g0182875	7.50134	9.85336e-05	up	0.371301	0.432987	0	0	Similar to OSIGBa0140C02.3 protein
Os04t0196600-01	Os04g0196600	1.58556	0.0267523	up	1.60852	1.06652	0.452726	0.139908	Glycosyltransferase AER61, uncharacterized domain containing protein
Os04t0208500-01	OsFbox190	1.87795	0.0248371	up	0.520868	0.525361	0.143897	0.030202	Cyclin-like F-box domain containing protein
Os04t0209300-01	OsABCC10	1.5132	3.45947e-10	up	2.01049	2.18848	0.80683	0.601928	Similar to Glutathione-conjugate transporter AtMRP4
Os04t0223500-01	Os04g0223500	2.24472	4.12763e-07	up	3.26216	4.26146	0.738481	0.699732	Dimethylaniline monooxygenase, N-oxide-forming domain containing protein
Os04t0223500-02	Os04g0223500	3.46164	3.8632e-07	up	1.0485	1.1428	0.057572	0.109274	Dimethylaniline monooxygenase, N-oxide-forming domain containing protein
Os04t0223600-01	Os04g0223600	5.42362	0.00141878	up	2.1114	1.03046	0.035831	0	Hypothetical gene
Os04t0269800-01	Os04g0269800	10.5677	1.74309e-08	up	0.277808	0.273312	0	0	Conserved hypothetical protein
Os04t0303250-01	Os04g0303250	1.08532	0.023547	up	0.372888	0.221339	0.103675	0.117359	Hypothetical gene
Os04t0340100-00	Os04g0340100	1.71013	0.00862125	up	0.353933	0.508076	0.061211	0.135373	Hypothetical conserved gene
Os04t0356600-01	Os04g0356600	1.02489	0.000265366	up	1.17107	1.53215	0.610886	0.622877	Similar to OSIGBa0105P02.3 protein
Os04t0358000-01	Os04g0358000	1.47228	0.0167206	up	0.707529	1.38602	0.318142	0.243267	Similar to OSIGBa0104J13.1 protein
Os04t0376200-00	Os04g0376200	3.50754	5.0108e-11	up	0.680047	1.10468	0.058203	0.08047	Conserved hypothetical protein
Os04t0388700-02	Os04g0388700	1.00854	7.65569e-05	up	7.39007	8.49973	2.99525	4.42087	Similar to OSIGBa0096P03.3 protein
Os04t0390000-03	Os04g0390000	1.01186	0.00733015	up	0.412352	0.46085	0.210086	0.166926	Similar to OSIGBa0096P03.7 protein
Os04t0398300-01	Os04g0398300	1.99331	0.00153014	up	1.16351	2.71987	0.37456	0.406317	Similar to Glycyl-tRNA synthetase, mitochondrial precursor (EC 6.1.1.14) (Glycine--tRNA ligase) (GlyRS)
Os04t0410700-00	Os04g0410700	2.33375	0.00170803	up	0.206846	0.216358	0.028383	0.032388	Hypothetical protein
Os04t0410400-01	Os04g0410400	1.62094	6.6066e-06	up	1.15388	1.13669	0.312148	0.367461	Root cap family protein
Os04t0422700-01	Os04g0422700	1.43064	0.0249281	up	0.293319	0.633244	0.132869	0.110358	Similar to H0525E10.17 protein
Os04t0423100-00	Os04g0423100	4.58162	0.010785	up	0.110615	0.049327	0.000377	0	Monooxygenase, FAD-binding domain containing protein
Os04t0430900-00	OsMRS2-8	1.54267	4.91307e-05	up	3.82021	5.68761	1.71932	1.23002	Magnesium transporter MRS2-F
Os04t0431000-01	Os04g0431000	2.31286	0.000734105	up	0.415348	0.387782	0.082928	0.044377	Conserved hypothetical protein
Os04t0438200-01	Os04g0438200	1.74696	0.0388472	up	0.882393	4.36336	0.537892	0.319036	Similar to H0315A08.10 protein
Os04t0441700-01	Os04g0441700	1.58583	0.0106951	up	0.316959	0.347771	0.117341	0.047244	Hypothetical protein
Os04t0449200-01	Os04g0449200	9.78779	4.85134e-08	up	0.409572	0.380526	0	0	Xyloglucan fucosyltransferase family protein
Os04t0452000-01	OsPP2C41	1.30882	0.0367429	up	3.08389	10.0725	1.40508	2.26831	Similar to H0815C01.7 protein
Os04t0468600-02	Os04g0468600	1.76956	0.000899095	up	21.5159	44.6215	10.7932	5.50841	Hypothetical conserved gene
Os04t0480900-01	Os04g0480900	1.16419	0.0426133	up	0.718659	1.79609	0.440485	0.35287	Glycoside hydrolase, family 5 protein
Os04t0476400-01	Os04g0476400	1.91323	0.00339843	up	0.2272	0.490029	0.078406	0.068526	Similar to OSIGBa0106G07.13 protein
Os04t0506700-00	Os04g0506700	2.02916	0.00905784	up	1.00777	2.54956	0.457789	0.160446	Similar to OSIGBa0145C12.7 protein
Os04t0524600-01	OsYSL12	1.72963	0.00551813	up	0.106594	0.149124	0.027509	0.032667	Oligopeptide transporter OPT superfamily protein
Os04t0574500-01	OsGRF12	1.22625	0.0141269	up	1.00564	0.551509	0.240397	0.290701	Similar to Growth-regulating factor 12
Os04t0593200-01	Os04g0593200	1.44842	0.0145825	up	0.540915	0.913581	0.260025	0.141892	Myb transcription factor domain containing protein
Os04t0613400-00	Os04g0613400	3.66926	3.74719e-21	up	2.16628	2.60055	0.217719	0.136844	Similar to Cell differentiation protein rcd1
Os04t0615900-01	Os04g0615900	2.72236	0.0090526	up	0.10281	0.568186	0.023826	0.036209	FAR1 domain containing protein
Os04t0628000-01	OsISC40	2.09113	0.00619629	up	0.577465	1.27969	0.200729	0.113795	Protein of unknown function DUF794, plant family protein
Os04t0629200-01	OsSCL2	1.51917	0.0273423	up	6.99315	14.4448	3.74884	1.36962	Cupredoxin domain containing protein
Os04t0629500-01	OsTrx15	1.5082	0.00230735	up	12.0163	16.4371	2.55635	5.91405	Similar to Thioredoxin h
Os04t0634500-01	OsRLCK166	5.89933	0.00167107	up	0.093257	0.045665	0	0	Similar to H0315F07.6 protein
Os04t0636800-01	Os04g0636800	4.40923	4.50053e-05	up	2.3693	5.47741	0.126076	0.141884	Conserved hypothetical protein
Os04t0650700-04	OsASNase2	1.10109	0.0107948	up	0.60303	0.443371	0.204533	0.202606	Similar to OSIGBa0113E10.3 protein
Os04t0654400-01	Os04g0654400	1.41022	0.0331841	up	0.411302	1.01222	0.201159	0.15742	Eggshell protein family protein
Os04t0655400-01	OsRLCK169	1.19352	0.0405762	up	0.407735	0.854371	0.155871	0.233119	Similar to OSIGBa0147J19.10 protein
Os04t0656100-04	AHA7	1.96519	0.0432355	up	1.04621	2.19512	0.019752	0.316149	H+-ATPase, Blue light-induced stomatal opening of dumbbell-shaped guard cells, N uptak
Os04t0665666-01	Os04g0665666	1.03784	0.00167771	up	5.91435	4.72663	1.97427	2.69902	Conserved hypothetical protein
Os04t0676700-01	Os04g0676700	1.03273	0.00644723	up	4.75491	5.46505	2.15811	2.20477	Similar to H0101F08.8 protein
Os04t0684100-02	Os04g0684100	1.08096	2.07507e-06	up	9.47404	8.54034	4.63235	3.48139	Hypothetical conserved gene
Os04t0684100-01	Os04g0684100	2.78491	2.68748e-05	up	1.05633	0.672727	0.060332	0.146557	Hypothetical conserved gene
Os04t0686100-00	Os04g0686100	1.97262	0.0299721	up	0.549192	1.06432	0.046938	0.156076	Similar to H0723C07.9 protein
Os05t0107101-00	Os05g0107101	1.73877	0.00265525	up	0.896864	1.40589	0.356527	0.199873	Conserved hypothetical protein
Os05t0123400-01	OsFbox244	1.35924	0.00616728	up	0.418665	0.500082	0.188646	0.107335	Protein of unknown function DUF295 domain containing protein
Os05t0127200-01	OsPLC4	2.87912	0.0127406	up	4.99331	1.60081	0.442919	0.049107	Similar to Phospholipase C (Fragment)
Os05t0135000-01	prx68	1.48011	0.0464187	up	1.15595	4.21655	0.708355	0.398033	Haem peroxidase family protein
Os05t0134800-00	prx67	1.97838	0.0179776	up	1.74275	4.0282	0.641639	0.303927	Haem peroxidase family protein
Os05t0143500-03	OsMPK14	2.6749	0.0283468	up	0.526666	0.329335	0.030749	0.022985	Similar to Mitogen-activated protein kinase 14
Os05t0143800-01	OsGH3-6	6.11682	0.000743644	up	0.11959	0.187472	0.000138	0	GH3 auxin-responsive promoter domain containing protein
Os05t0158600-02	GA2OX1	1.29528	0.0225937	up	0.332946	0.640379	0.126175	0.173654	Similar to OsGA2ox1
Os05t0162000-01	prx72	1.53892	0.00116214	up	22.1788	54.7763	12.0347	10.7257	Similar to Peroxidase (Fragment)
Os05t0169500-01	Os05g0169500	3.45355	0.00884845	up	0.034824	0.105082	0.000918	0.005418	Hypothetical protein
Os05t0181700-01	Os05g0181700	1.96535	1.00063e-11	up	37.3966	50.0441	8.61101	12.7238	Conserved hypothetical protein
Os05t0202800-00	MTd	2.07522	0.0360305	up	0.55081	1.02653	0.028526	0.143565	Similar to Metallothionein-like protein 3B
Os05t0209500-01	Os05g0209500	1.13786	4.86899e-14	up	22.1483	24.2446	10.6865	9.93175	Conserved hypothetical protein
Os05t0224900-01	OsCMT3	2.68028	0.00150364	up	0.149097	0.435252	0.029174	0.036981	Similar to Cytosine-specific methyltransferase
Os05t0244700-02	OsAT-IV	1.54095	0.000473798	up	0.757769	1.03169	0.21554	0.317237	Aminotransferase, class IV family protein
Os05t0244700-01	OsAT-IV	1.63065	0.000473081	up	1.33356	0.783685	0.314019	0.272899	Aminotransferase, class IV family protein
Os05t0269500-01	Os05g0269500	1.85615	1.54396e-11	up	0.92841	0.855339	0.231949	0.235424	Generative cell specific-1, HAP2-GCS1 domain containing protein
Os05t0276500-01	OsEXP3	2.48292	0.00794094	up	1.90849	3.62892	0.528552	0.120752	Expansin Os-EXPA3
Os05t0305200-01	Os05g0305200	1.26563	0.00533747	up	1.08567	1.47842	0.55944	0.343214	Similar to TRAF-type zinc finger family protein
Os05t0315100-00	Os05g0315100	3.41507	0.0161353	up	0.035985	0.044789	0.001836	0.000962	Pentatricopeptide repeat domain containing protein
Os05t0366300-01	Os05g0366300	8.92168	1.89824e-06	up	0.388054	0.15149	0	0	Conserved hypothetical protein
Os05t0369900-01	OsEXO70FX1	1.1869	0.00610296	up	1.17084	1.33523	0.608262	0.329036	Exo70 exocyst complex subunit domain containing protein
Os05t0370900-00	Os05g0370900	1.18416	0.00297958	up	0.553712	0.616717	0.24869	0.195402	Conserved hypothetical protein
Os05t0370600-01	OsFTIP7	2.69624	0.00928024	up	1.55387	2.21728	0.049705	0.310377	C2 calcium-dependent membrane targeting domain containing protein
Os05t0372866-01	Os05g0372866	1.40899	0.0388337	up	2.46543	4.97453	1.36512	0.43998	Conserved hypothetical protein
Os05t0392200-01	Os05g0392200	2.55235	0.0158088	up	0.095222	0.239423	0.020993	0.008815	Similar to Methylase
Os05t0398100-01	Os05g0398100	3.66178	0.00221804	up	1.16115	0.727976	0.067639	0.019372	Similar to predicted protein
Os05t0399300-01	CHT2	1.24929	0.00183892	up	33.3892	63.2893	18.8426	16.9138	Similar to Chitinase
Os05t0405000-02	flo4	1.3095	0.0174962	up	17.9978	36.6341	6.84667	10.2724	Orthophosphate dikinase precursor (EC 2.7.9.1)
Os05t0414800-01	Os05g0414800	1.67553	0.0134113	up	1.33189	1.29944	0.438885	0.149161	Hypothetical gene
Os05t0424300-01	Os05g0424300	1.04936	4.31889e-05	up	13.0159	16.8638	7.72248	5.85304	Cytochrome P450 family protein
Os05t0427300-04	Os05g0427300	1.09695	0.028202	up	5.80937	2.58136	1.38342	1.69367	Similar to RNA binding protein (Fragment)
Os05t0456800-01	Os05g0456800	1.39179	0.0138937	up	2.31768	5.82278	1.21996	1.1942	Hypothetical gene
Os05t0457800-02	GPAT	2.21847	0.0345155	up	1.8966	0.260193	0.062384	0.145692	Similar to Glycerol-3-phosphate acyltransferase 5 (EC 2.3.1.15) (AtGPAT5)
Os05t0476200-01	OsMCM3	1.11643	0.00254471	up	4.43594	3.33515	1.97427	1.19779	Similar to DNA replication licensing factor MCM3 homolog (Replication origin activator) (ROA protein) (Fragment)
Os05t0477500-01	Os05g0477500	1.33447	0.0156392	up	0.260773	0.247552	0.095606	0.060673	Protein of unknown function DUF3615 domain containing protein
Os05t0479025-01	Os05g0479025	1.57543	0.0372952	up	0.10326	0.115091	0.033606	0.010813	Hypothetical gene
Os05t0485300-01	Os05g0485300	1.75912	8.88312e-07	up	1.18026	1.53381	0.412922	0.32835	TRAM, LAG1 and CLN8 homology domain containing protein
Os05t0494700-01	Os05g0494700	1.30343	1.14649e-06	up	3.70632	4.26316	1.34359	1.69374	Hypothetical conserved gene
Os05t0498800-01	Os05g0498800	2.75881	3.04953e-05	up	1.27406	2.18104	0.167373	0.25641	Conserved hypothetical protein
Os05t0524300-01	Os05g0524300	1.18636	0.0476026	up	0.700876	0.315364	0.136171	0.161609	Similar to Mitochondrial processing peptidase
Os05t0525800-00	OsRLCK190	5.54734	0.00340714	up	0.038947	0.020583	0	0	Protein kinase, catalytic domain domain containing protein
Os05t0528600-01	YUCCA2	3.85036	0.000436555	up	0.16517	0.131852	0	0.010673	Flavin monooxygenase-like enzyme, Auxin biosynthesi
Os05t0535500-01	Os05g0535500	1.322	0.0022404	up	2.41119	4.31906	1.1532	1.16984	tRNAHis guanylyltransferase domain containing protein
Os05t0555600-01	OsGLT2	2.76433	0.0101129	up	0.095753	0.043147	0.002847	0.006635	Similar to Glutamate synthase [NADH], amyloplastic
Os05t0563300-01	Os05g0563300	1.32574	0.000196769	up	3.48245	3.83401	1.57032	1.06617	Conserved hypothetical protein
Os05t0567300-01	Os05g0567300	1.2395	0.000102361	up	2.05165	1.71303	0.603816	0.858385	Similar to GTP-binding protein era
Os05t0587100-01	OsPP2C52	1.31658	6.98835e-05	up	2.59064	3.0301	0.8568	1.20736	Protein phosphatase 2C family protein
Os05t0591900-06	Os05g0591900	1.0035	0.00509377	up	41.0498	67.8111	27.5754	20.5513	Hypothetical gene
Os05t0592400-02	UV-DDB1	2.01929	0.0304416	up	0.245721	0.239506	0.057766	0.004215	UV-damaged DNA binding protein
Os06t0107800-01	BPH29	8.07748	0.00300325	up	0.236615	0.913754	0	0	Similar to RAV-like protein
Os06t0145200-01	Os06g0145200	1.06066	0.00826405	up	0.839165	1.1792	0.389568	0.442749	Transferase family protein
Os06t0169001-01	Os06g0169001	4.92558	4.20891e-05	up	2.21304	23.9206	0.479787	0.128217	GOS9 protein
Os06t0175900-01	Os06g0175900	1.87746	4.21501e-06	up	1.92034	2.12058	0.499408	0.495995	Similar to Cytochrome b-c1 complex subunit 8
Os06t0177000-01	Os06g0177000	2.35631	3.19277e-05	up	1.28238	0.938861	0.135117	0.223742	Similar to Cytochrome b-c1 complex subunit 8
Os06t0192900-01	Os06g0192900	7.5459	3.5009e-08	up	1.51837	1.39042	0.009388	0	Similar to tac7077
Os06t0199000-01	Os06g0199000	1.79387	0.000319636	up	0.523225	0.677086	0.1691	0.12347	Similar to Glycine-rich cell wall structural protein 2 precursor
Os06t0200700-01	Os06g0200700	1.78471	0.0004149	up	1.16875	2.52093	0.502534	0.412237	Hypothetical protein
Os06t0220300-00	Os06g0220300	1.25227	0.00385719	up	1.6834	1.61084	0.720167	0.465486	Similar to Phi-1 protein
Os06t0220500-01	Os06g0220500	1.15004	0.034748	up	1.3431	2.21708	0.811032	0.378081	UDP-glucuronosyl/UDP-glucosyltransferase family protein
Os06t0255300-01	OsSYD	3.30477	0.00656277	up	0.04902	0.246305	0.00882	0.00721	Conserved hypothetical protein
Os06t0261300-01	Os06g0261300	1.7667	0.000242992	up	0.980204	0.74062	0.23731	0.19504	Conserved hypothetical protein
Os06t0268500-00	Os06g0268500	3.80754	3.48387e-08	up	0.556613	1.06978	0.03069	0.068047	Similar to OSIGBa0139J17.1 protein
Os06t0271600-00	Os06g0271600	1.33796	7.63494e-05	up	9.57242	12.692	4.70695	3.33477	Zinc finger, RING/FYVE/PHD-type domain containing protein
Os06t0283100-00	UGT	1.91555	0.00618148	up	0.876614	2.07831	0.3895	0.19628	Similar to UDP-glycosyltransferase
Os06t0296450-00	Os06g0296450	2.07876	0.0144026	up	0.264944	0.401983	0.022385	0.080995	Hypothetical protein
Os06t0311000-00	Os06g0311000	8.69723	3.38289e-06	up	0.396591	0.21759	0	0	Hypothetical conserved gene
Os06t0493100-01	bphi008a	1.58591	0.017037	up	6.73295	22.8771	4.24244	2.8759	Conserved hypothetical protein
Os06t0494250-00	Os06g0494250	11.7716	5.06736e-11	up	0.838662	0.879108	0	0	Hypothetical protein
Os06t0494000-01	Os06g0494000	1.81573	1.47144e-07	up	11.6436	12.3032	2.38146	3.93493	Paired amphipathic helix domain containing protein
Os06t0501900-01	CYP76M9	1.05971	0.00256063	up	1.80908	2.75776	0.925981	1.03305	Cytochrome P450 family protein
Os06t0513943-01	OsTHI6	11.7235	1.78583e-12	up	4.53784	4.47575	0	0	Conserved hypothetical protein
Os06t0543601-01	Os06g0543601	3.94164	3.11708e-20	up	6.65744	10.7385	0.62509	0.439951	Protein of unknown function DUF3778 domain containing protein
Os06t0546500-01	prx88	1.08307	0.0113605	up	3.33101	6.14563	1.92953	1.85031	Similar to Class III peroxidase GvPx2b (Fragment)
Os06t0559600-01	Os06g0559600	6.89545	2.673e-18	up	1.44361	1.15338	0.011832	0.006946	Hypothetical conserved gene
Os06t0574700-01	Os06g0574700	3.19944	5.52636e-05	up	1.52598	1.5769	0.205917	0.054186	Hypothetical conserved gene
Os06t0585950-00	Os06g0585950	10.6626	1.20104e-09	up	0.415062	0.35049	0	0	Protein kinase, catalytic domain domain containing protein
Os06t0589300-01	OsABCA2	1.32207	0.00631516	up	4.15266	8.81563	2.63164	1.66687	ABC transporter-like domain containing protein
Os06t0602400-01	OsRH52A	6.96587	1.68193e-07	up	0.475061	0.551011	0.006377	0	Similar to DEAD-box protein 3, X-chromosomal (DEAD-box RNA helicase DEAD3) (mDEAD3) (Embryonic RNA helicase) (D1PAS1 related sequence 2)
Os06t0624900-03	Os06g0624900	3.71987	0.00251714	up	0.969036	0.104757	0.016057	0.030266	Similar to zinc-binding family protein
Os06t0677400-01	Os06g0677400	1.09102	0.0172893	up	3.85676	4.88132	1.42592	1.93941	3-hydroxyisobutyrate dehydrogenase domain containing protein
Os06t0683000-03	Os06g0683000	9.23131	1.52277e-06	up	0.536976	0.243402	0	0	Zinc finger, C2H2-like domain containing protein
Os06t0684000-02	Os06g0684000	13.2829	1.64774e-14	up	2.61213	2.34585	0	0	Similar to FAD-dependent pyridine nucleotide-disulphide oxidoreductase; Calcium-binding EF-hand
Os06t0692600-01	Os06g0692600	1.40448	0.00073787	up	1.02089	1.61064	0.476645	0.39651	Protein kinase, core domain containing protein
Os06t0695400-01	prx91	1.76854	0.00666883	up	1.80097	3.10561	0.384052	0.71153	Haem peroxidase family protein
Os06t0719500-00	OsbZIP54	1.01217	0.00172703	up	1.05691	1.21295	0.468297	0.546007	Hypothetical conserved gene
Os06t0725100-01	OsGELP89	2.03283	0.000984762	up	1.54573	3.41086	0.50813	0.47483	Lipase, GDSL domain containing protein
Os06t0728800-01	OsGSL6	5.9865	0.000790461	up	0.719744	0.982889	0.006634	0.00481	Similar to predicted protein
Os07t0106000-02	Os07g0106000	3.81238	0.00662865	up	0.518	0.570344	0.0041	0.032756	Metallophosphoesterase domain containing protein
Os07t0110000-01	Os07g0110000	2.46626	1.64606e-62	up	13.8519	14.2202	2.4658	2.55013	Conserved hypothetical protein
Os07t0110000-02	Os07g0110000	2.14026	3.19721e-16	up	1.0071	0.862258	0.219704	0.187168	Conserved hypothetical protein
Os07t0110400-02	Os07g0110400	2.75389	0.0337713	up	0.259508	0.199742	0.015021	0.006804	Similar to EMB2773 (EMBRYO DEFECTIVE 2773); binding / protein binding / zinc ion binding
Os07t0120800-01	Os07g0120800	1.47717	2.01427e-05	up	0.937085	1.12666	0.387948	0.291609	Protein of unknown function DUF1719, Oryza sativa family protein
Os07t0122300-02	Os07g0122300	3.53029	0.000357583	up	0.935168	1.03521	0.021282	0.100297	Protein of unknown function DUF1719, Oryza sativa family protein
Os07t0130100-01	Os07g0130100	1.24285	0.00172747	up	1.51314	2.18158	0.810341	0.562566	Similar to Resistance protein candidate (Fragment)
Os07t0131250-00	Os07g0131250	4.67648	0.00922808	up	0.024003	2.15627	0.019472	0.012662	Similar to Hexose transporter HT2
Os07t0142700-00	Os07g0142700	1.92502	0.00896032	up	0.556349	1.51191	0.247679	0.145972	Transferase family protein
Os07t0153150-02	Os07g0153150	10.6086	2.90253e-08	up	0.681663	0.502041	0	0	Conserved hypothetical protein
Os07t0162450-01	Os07g0162450	8.86399	0.000416329	up	11.0018	10.3565	0.017605	0	Protein of unknown function DUF3778 domain containing protein
Os07t0173100-00	Os07g0173100	2.03566	0.00123268	up	5.40758	6.76573	1.24884	1.1378	HSP20-like chaperone domain containing protein
Os07t0182900-05	MET1B	9.42021	0.000217471	up	0.26342	0.060682	0	0	DNA methyltransferase, Maintenance of methylation, Gene silencin
Os07t0182900-04	MET1B	3.10497	0.00557446	up	0.477263	0.063803	0.024388	0.013478	DNA methyltransferase, Maintenance of methylation, Gene silencin
Os07t0206500-00	Prol-19	2.60093	0.0200812	up	0.877321	0.536423	0.031648	0.083377	13 kDa prolamin precursor
Os07t0211400-01	OsKAPP	1.5313	0.0296811	up	0.144404	0.182858	0.052484	0.022676	Similar to Kinase associated protein phosphatase
Os07t0212400-01	Os07g0212400	3.05576	0.0023922	up	0.522083	0.53752	0.009412	0.076154	Transposase, Ptta/En/Spm, plant domain containing protein
Os07t0273600-01	Os07g0273600	1.44787	0.000853255	up	0.279346	0.395276	0.094202	0.121399	Disease resistance protein domain containing protein
Os07t0405100-01	OsWD40-141	3.11748	1.50847e-31	up	3.90644	4.96875	0.547197	0.445211	Similar to F-box-like/WD-repeat protein ebi
Os07t0429700-01	Os07g0429700	2.99279	1.90325e-05	up	6.83066	17.2286	1.71146	0.799567	Similar to Thionin-like peptide
Os07t0432201-01	Os07g0432201	1.80026	4.92561e-08	up	23.7145	32.5774	8.83454	6.29144	Similar to Thionin-like peptide
Os07t0432333-01	Os07g0432333	5.39489	0.000331841	up	2.81978	5.79958	0.125825	0	Similar to Thionin-like peptide
Os07t0442900-01	Os07g0442900	1.62058	0.00402008	up	18.2885	45.3623	10.8187	5.90768	Uncharacterised protein family UPF0497, trans-membrane plant subgroup domain containing protein
Os07t0462500-00	Os07g0462500	2.20348	0.000482993	up	2.44504	5.10469	0.794921	0.539719	C2 calcium-dependent membrane targeting domain containing protein
Os07t0472300-01	Os07g0472300	3.69151	0.0259535	up	0.293553	0.405722	0	0.01608	Conserved hypothetical protein
Os07t0476200-03	Os07g0476200	1.73372	0.000375465	up	0.464244	0.706492	0.122111	0.180346	Tetratricopeptide TPR-1 domain containing protein
Os07t0510900-01	Os07g0510900	2.49859	0.0399141	up	0.033415	0.182971	0.00437	0.00782	Similar to L-ascorbate oxidase
Os07t0511400-01	Os07g0511400	4.05318	5.46897e-06	up	2.59845	0.678406	0.086526	0.062219	Hypothetical protein
Os07t0511900-01	Os07g0511900	4.0542	0.0117074	up	1.81147	0.021667	0.024758	0.021463	Conserved hypothetical protein
Os07t0516700-01	Os07g0516700	1.53917	0.00272761	up	1.77733	2.83612	0.704975	0.609427	Conserved hypothetical protein
Os07t0519100-01	Os07g0519100	1.4359	0.0140307	up	0.987026	2.57516	0.568587	0.439769	Similar to taxane 10-beta-hydroxylase
Os07t0528200-00	Os07g0528200	4.36053	0.00228997	up	0.123345	0.342818	0	0.010681	Conserved hypothetical protein
Os07t0529600-01	OsDR8	1.11121	2.8366e-09	up	44.695	43.3868	20.6019	18.7805	Similar to Thiazole biosynthetic enzyme 1-1, chloroplast precursor
Os07t0534300-01	Os07g0534300	8.72184	9.03295e-07	up	0.178342	0.243336	0	0	Hypothetical conserved gene
Os07t0538000-01	Os07g0538000	1.32315	0.0227599	up	1.21944	1.63396	0.456996	0.393651	Similar to hydrolase, hydrolyzing O-glycosyl compounds
Os07t0539100-02	Gns11	1.26342	5.18865e-06	up	20.2741	25.8874	8.97881	9.09199	Glycoside hydrolase, family 17 protein
Os07t0543500-00	Os07g0543500	1.48396	1.47144e-07	up	1.59862	1.33066	0.443931	0.541331	Armadillo-like helical domain containing protein
Os07t0553633-01	Os07g0553633	1.67141	0.00551813	up	0.62611	1.21177	0.21079	0.241668	Serine/threonine protein kinase-related domain containing protein
Os07t0554650-00	Os07g0554650	1.99028	0.0170832	up	0.131861	0.105107	0.016458	0.01747	Hypothetical protein
Os07t0560400-01	Os07g0560400	4.43566	4.38423e-27	up	0.889971	1.07737	0.049456	0.032307	Hypothetical protein
Os07t0561800-02	Os07g0561800	1.18032	0.0305466	up	0.336989	0.430713	0.091491	0.161637	Similar to carbohydrate transporter/ sugar porter
Os07t0564100-01	Os07g0564100	1.21105	0.00122887	up	1.58293	2.37547	0.676796	0.841154	UDP-glucuronosyl/UDP-glucosyltransferase family protein
Os07t0575000-00	OsERF6	2.5295	0.000374873	up	0.415557	0.26082	0.032619	0.055416	Pathogenesis-related transcriptional factor/ERF, DNA-binding domain containing protein
Os07t0575600-02	Os07g0575600	11.5075	1.88216e-10	up	0.897907	0.887624	0	0	Similar to Lectin receptor-type kinase
Os07t0580700-01	Os07g0580700	2.82866	0.000195721	up	0.984981	1.05381	0.057411	0.168463	Integrin alpha chain, C-terminal cytoplasmic region, conserved site domain containing protein
Os07t0580766-00	Os07g0580766	2.1845	0.0101399	up	0.590575	0.834427	0.036262	0.173506	Protein of unknown function DUF2921 domain containing protein
Os07t0599300-01	Os07g0599300	1.1407	0.0170832	up	1.02087	1.02324	0.459015	0.289234	Hypothetical protein
Os07t0607700-01	Os07g0607700	3.19714	0.0233	up	1.48812	0.734028	0.091817	0	Di-trans-poly-cis-decaprenylcistransferase family protein
Os07t0607800-01	Os07g0607800	1.22543	0.0129422	up	1.43218	1.19262	0.357667	0.550495	Similar to leucine-rich repeat family protein
Os07t0611200-00	Os07g0611200	5.63574	0.00372444	up	0.135111	0.095461	0	0	Similar to Protein binding protein
Os07t0613600-01	Os07g0613600	1.78095	5.77248e-06	up	1.46423	1.76316	0.407049	0.442124	Hypothetical conserved gene
Os07t0618400-02	Os07g0618400	2.58044	3.20852e-05	up	1.62798	2.01558	0.160259	0.351225	Similar to Leucine-rich repeat transmembrane protein kinase 1 (Fragment)
Os07t0630400-01	OsRNS1	2.23294	0.000399577	up	8.69614	20.469	3.3654	1.72618	Ribonuclease T2 family protein
Os07t0633600-01	Os07g0633600	15.0439	9.6555e-21	up	11.3044	11.0342	0	0	Similar to SUB1; calcium ion binding
Os07t0635150-01	Os07g0635150	2.00743	0.0176299	up	0.804158	2.03125	0.356361	0.0926	Hypothetical gene
Os07t0635200-00	Os07g0635200	2.39829	0.0109873	up	1.07228	4.32726	0.423098	0.231123	Cytochrome P450, E-class, group I domain containing protein
Os07t0635300-01	Os07g0635300	1.32958	0.00278137	up	2.47942	3.2243	1.11436	0.832648	Similar to Cytochrome P450
Os07t0638400-01	Os1-Cys	2.06108	3.42576e-07	up	8.32028	15.7831	2.65003	2.6431	Similar to 1-Cys peroxiredoxin
Os07t0639000-01	prx107	1.74098	2.47102e-05	up	4.90408	6.03294	1.85593	1.08821	Similar to Class III peroxidase 46
Os07t0643000-01	Os07g0643000	1.69437	0.00388993	up	0.935433	0.731441	0.124236	0.282338	Alpha/beta hydrolase fold-3 domain containing protein
Os07t0660400-01	Os07g0660400	9.78732	2.59992e-06	up	0.127727	0.821612	0	0	Similar to pseudouridine synthase family protein
Os07t0664200-01	Os07g0664200	1.30003	0.0103759	up	3.70367	4.86147	1.78298	1.03534	Short-chain dehydrogenase/reductase SDR domain containing protein
Os07t0665200-01	Cu/Zn-SOD	1.05648	7.36075e-07	up	65.3579	87.3114	37.2527	33.1185	Similar to Superoxide dismutase [Cu-Zn]
Os07t0668500-00	Os07g0668500	1.92172	0.0452036	up	0.162692	0.360951	0.047546	0.009464	Protein kinase, catalytic domain domain containing protein
Os07t0668900-02	OsRLCK240	1.71965	0.00577887	up	1.82849	1.66883	0.290608	0.533081	Similar to Serine/threonine-protein kinase PBS1 (EC 2.7.1.37) (AvrPphB susceptible protein 1)
Os07t0677100-01	POX8.1	1.37953	2.58278e-05	up	7.95448	10.9726	3.88203	2.8206	Peroxidase
Os07t0683900-01	Os07g0683900	1.10906	0.00645261	up	196.55	334.976	86.992	125.873	Ricin B-related lectin domain containing protein
Os07t0684000-01	Os07g0684000	1.54485	0.00182484	up	182.154	432.489	73.1583	105.157	Ricin B-related lectin domain containing protein
Os08t0100800-01	Os08g0100800	1.11391	0.000403035	up	2.45481	2.76251	1.28798	0.918284	Homeodomain-like containing protein
Os08t0111500-00	Os08g0111500	1.55858	0.030197	up	0.111998	0.148012	0.033087	0.023965	Hypothetical conserved gene
Os08t0112300-01	Os08g0112300	1.5691	0.00918963	up	4.3189	6.73871	1.52893	1.35217	Transferase domain containing protein
Os08t0123600-01	Os08g0123600	2.59933	0.0358261	up	0.212341	0.108984	0.019827	0	Conserved hypothetical protein
Os08t0124533-00	Os08g0124533	1.92023	0.0073615	up	0.22759	0.44772	0.050755	0.079163	Hypothetical protein
Os08t0127100-02	OsHT	1.58758	4.74261e-12	up	12.54	13.6905	4.27168	4.1309	Amino acid transporter, transmembrane family protein
Os08t0130000-00	OsSTA203	3.92127	0.000397217	up	1.18901	0.317916	0.042712	0.023786	Putative DNA binding domain containing protein
Os08t0131200-01	OsLTP1.7	3.52532	1.51671e-05	up	21.7877	58.0937	1.62721	3.99679	Similar to Non-specific lipid-transfer protein
Os08t0178900-00	Os08g0178900	7.53115	0.000143445	up	10.6006	10.65	0.059158	0	Homeodomain-like domain containing protein
Os08t0189200-01	GLP8-3	1.98914	0.000685135	up	11.4122	30.0821	5.41951	3.21737	Germin-like protein 8-3, Disease resistanc
Os08t0203350-01	Os08g0203350	5.07666	7.47616e-08	up	16.2305	11.9065	0.076006	0.590108	Conserved hypothetical protein
Os08t0240200-01	Os08g0240200	5.43063	2.36368e-06	up	5.87672	5.27837	0.015214	0.179987	Conserved hypothetical protein
Os08t0246100-01	Os08g0246100	1.0783	0.0455703	up	0.369252	0.735484	0.206302	0.173372	Hypothetical conserved gene
Os08t0250700-01	Os08g0250700	1.22202	0.000757058	up	6.59998	7.0841	3.29986	1.95541	Thioredoxin domain 2 containing protein
Os08t0260600-01	OsTET11	1.28107	0.00742826	up	6.39879	11.5238	3.84382	2.27241	Tetraspanin domain containing protein
Os08t0293400-01	Os08g0293400	5.12423	0.00856856	up	0.331763	0.181699	0.003516	0	Similar to Glutathione S-transferase
Os08t0302000-01	PRX118	2.05623	0.00339155	up	1.93754	2.96228	0.669377	0.225602	Similar to Peroxidase 40 precursor (EC 1.11.1.7) (Atperox P40)
Os08t0327200-01	OsPGL4	2.26118	0.0308614	up	0.169735	0.553981	0.019988	0.052978	Pectin lyase fold/virulence factor domain containing protein
Os08t0404500-01	Os08g0404500	10.3636	2.38854e-07	up	0.793414	1.30857	0	0	C1-like domain containing protein
Os08t0410950-00	Os08g0410950	1.39488	0.00217467	up	1.49206	1.76534	0.443116	0.61502	Hypothetical conserved gene
Os08t0431700-01	Os08g0431700	3.6614	0.0117068	up	0.326917	0.225835	0.018628	0	Hypothetical protein
Os08t0473600-01	Amy3D/E*(RAmy3D/E)	4.25027	8.57766e-05	up	6.99813	16.0904	0.462505	0.416629	Alpha-amylase isozyme 3E precursor (EC 3.2.1.1) (1,4-alpha-D-glucan glucanohydrolase)
Os08t0482700-01	OsUCL30	1.26379	0.0307406	up	40.1402	47.8741	19.5083	7.26486	Cupredoxin domain containing protein
Os08t0525800-00	Os08g0525800	2.53353	0.0229411	up	0.076303	0.139393	1e-05	0.015706	Similar to glucan endo-1,3-beta-glucosidase A6
Os08t0538600-01	Os08g0538600	1.10162	2.47829e-11	up	13.8811	17.1446	7.0564	7.00052	Stress up-regulated Nod 19 family protein
Os08t0556300-01	Os08g0556300	2.17198	0.00078586	up	5.18552	12.8672	2.14685	1.08753	Glycolipid transfer protein domain domain containing protein
Os08t0557600-01	OsMDAR4	1.03816	0.0134218	up	10.6438	10.8925	4.11444	4.74384	Similar to Monodehydroascorbate reductase (EC 1.6.5.4) (MDAR) (Ascorbate free radical reductase) (AFR reductase)
Os08t0558000-01	Os08g0558000	1.23575	0.0435939	up	1.58727	3.80505	0.885184	0.666915	Similar to Ribosomal protein
Os08t0563500-00	Os08g0563500	1.65114	0.00667475	up	0.375697	0.327319	0.091563	0.078031	Hypothetical conserved gene
Os09t0101800-01	Os09g0101800	8.54526	0.00170053	up	0.26247	0.056186	0	0	Quinoprotein amine dehydrogenase, beta chain-like domain containing protein
Os09t0110300-02	OsCYL4	1.47848	0.00818673	up	4.97082	7.38989	2.46713	1.05193	Putative cyclase family protein
Os09t0110400-02	Os09g0110400	1.47387	2.16706e-06	up	2.63409	3.33918	1.03475	0.971434	Similar to DNA-directed RNA polymerase II 36 kDa polypeptide A (EC 2.7.7.6) (RNA polymerase II subunit 3)
Os09t0120033-02	Os09g0120033	1.44994	0.0070231	up	0.667646	0.486783	0.151535	0.186234	Hypothetical protein
Os09t0129400-01	OsSTA219	3.50082	0.000664932	up	0.188403	0.568452	0.015223	0.028752	Conserved hypothetical protein
Os09t0131200-01	Os09g0131200	6.2444	0.00094023	up	0.124369	0.08613	0	0	Similar to Elicitor-inducible LRR receptor-like protein EILP
Os09t0246300-02	Os09g0246300	2.50082	0.0128281	up	0.313188	0.29782	0.009687	0.049468	Hypothetical protein
Os09t0271100-01	Os09g0271100	2.11481	0.0343853	up	0.121475	0.362066	0.043484	0.010343	Conserved hypothetical protein
Os09t0273600-00	Os09g0273600	3.98434	1.23322e-30	up	4.84993	4.8229	0.327224	0.251474	Hypothetical gene
Os09t0330000-00	Os09g0330000	6.36651	0.000935426	up	0.0606	0.086282	0	0	UDP-glucuronosyl/UDP-glucosyltransferase family protein
Os09t0347300-01	OsEXO70FX5	1.39134	1.83032e-08	up	1.32854	1.41217	0.533879	0.460415	Exo70 exocyst complex subunit family protein
Os09t0395600-01	Os09g0395600	1.68832	0.00560354	up	0.733875	1.43436	0.190745	0.334003	Concanavalin A-like lectin/glucanase domain containing protein
Os09t0399800-01	OsCAD8A	1.99844	5.72559e-05	up	8.0376	14.0259	2.95797	1.89227	Cinnamyl alcohol dehydrogenase (EC 1.1.1.195)
Os09t0400400-01	OsCAD8D	1.66829	4.86028e-06	up	4.07185	5.87681	1.65733	1.21139	Cinnamyl alcohol dehydrogenase (EC 1.1.1.195)
Os09t0401200-01	TRXH3	3.58845	0.00320334	up	0.089743	0.053452	0.0002	0.00341	Similar to tetraticopeptide domain-containing thioredoxin
Os09t0409100-01	Os09g0409100	2.42624	0.0227868	up	30.4441	143.959	13.6799	3.88777	Conserved hypothetical protein
Os09t0413000-01	Os09g0413000	3.98178	0.00904251	up	0.16264	0.35478	0.007695	0.008173	Similar to Protein binding protein
Os09t0419100-01	Os09g0419100	1.92768	0.0205524	up	0.392283	1.67186	0.124672	0.222142	Hypothetical protein
Os09t0445100-00	Os09g0445100	2.37913	0.00803061	up	0.317488	0.631358	0.069569	0.05038	Ribosomal RNA methyltransferase RrmJ/FtsJ domain containing protein
Os09t0447500-01	Os09g0447500	1.67104	0.00383099	up	0.25906	0.194952	0.042379	0.067374	Cytochrome P450 family protein
Os09t0448900-01	Os09g0448900	2.21817	0.0195392	up	0.241618	0.059481	0.018014	0.018825	Conserved hypothetical protein
Os09t0457600-00	Amy3A/B/C*(RAmy3A/B/C)	4.92859	3.66503e-05	up	4.62824	19.6842	0.438173	0.133535	Alpha-amylase isozyme 3B precursor (EC 3.2.1.1) (1,4-alpha-D-glucan glucanohydrolase)
Os09t0457800-01	Amy3A/B/C*(RAmy3A/B/C)	4.19445	0.000177931	up	30.1954	72.6953	0.881345	3.11969	Alpha-amylase isozyme 3C precursor (EC 3.2.1.1) (1,4-alpha-D-glucan glucanohydrolase)
Os09t0467300-02	OsPUP2	1.89477	0.025995	up	2.15057	3.81854	0.205641	0.766569	Similar to PUP1
Os09t0471500-01	OsWAK82	1.7933	2.53661e-05	up	1.07905	0.990595	0.188227	0.345095	Conserved hypothetical protein
Os09t0498100-01	Os09g0498100	1.84652	0.000395724	up	4.06374	4.09651	0.643581	1.28666	Similar to 30S ribosomal protein S16
Os09t0502100-05	LGD1	4.32616	2.97543e-05	up	0.99582	1.59635	0.028689	0.065903	Von Willebrand factor type A (VWA) domain containing protein, RNA binding protein, Regulation of vegetative growth and developmen
Os09t0505700-02	Os09g0505700	12.2348	6.75594e-13	up	3.53475	2.65622	0	0	Aldolase-type TIM barrel domain containing protein
Os09t0509700-01	OsBBX28	2.41744	0.00586433	up	0.414812	0.202677	0.055724	0.019602	Zinc finger, B-box domain containing protein
Os09t0518750-00	Os09g0518750	2.35903	0.000723818	up	0.801478	1.75511	0.194908	0.189364	Conserved hypothetical protein
Os09t0520100-02	Os09g0520100	1.1959	3.44939e-05	up	6.29902	4.56824	2.31641	2.10019	DNA polymerase delta, subunit 4 family protein
Os09t0526700-01	OsUGE3	1.13247	0.000146895	up	5.08141	5.36721	2.63372	1.76396	Similar to UDP-glucose 4-epimerase (EC 5.1.3.2) (Galactowaldenase) (UDP-galactose 4-epimerase)
Os09t0549400-01	Os09g0549400	1.02546	1.94808e-05	up	3.03877	2.95384	1.30471	1.47846	Conserved hypothetical protein
Os09t0551251-00	Os09g0551251	3.39221	4.33374e-06	up	0.34798	0.556212	0.024948	0.043943	Similar to H0105C05.10 protein
Os09t0554101-00	Os09g0554101	8.53259	7.71321e-16	up	9.84909	9.98505	0	0.032295	Hypothetical conserved gene
Os09t0554200-01	Os09g0554200	1.55555	1.3307e-14	up	15.3014	15.2861	4.66518	5.42137	Zinc finger, RING/FYVE/PHD-type domain containing protein
Os09t0562700-01	Os09g0562700	1.38177	0.00206164	up	1.19787	1.18345	0.437238	0.347801	Conserved hypothetical protein
Os09t0570300-01	Os09g0570300	1.32201	4.08816e-05	up	1.46509	1.82993	0.531573	0.682134	Similar to Short-chain dehydrogenase Tic32
Os10t0112100-01	OsFWL5	1.2442	0.0302188	up	1.9785	4.21881	0.825702	1.09675	Member of the PLAC8 domain-containing protein family, Maintenance of metal ion homeostasis and grain weight, Negative regulation of plant heigh
Os10t0113000-01	Os10g0113000	1.27227	0.00169549	up	37.3058	71.9383	18.9433	20.7372	Similar to Chalcone reductase homologue (Fragment)
Os10t0122600-01	OsSNDP1	1.54878	0.0474151	up	0.095478	0.205197	0.029365	0.026567	Sec14 and nodulin domain-containing protein, Root hair elongatio
Os10t0124100-01	Os10g0124100	1.04164	4.30161e-05	up	0.872986	0.841158	0.350695	0.428205	Conserved hypothetical protein
Os10t0130701-01	Os10g0130701	1.10016	0.0293585	up	0.074477	0.076121	0.028105	0.026753	Hypothetical conserved gene
Os10t0146601-00	Os10g0146601	2.87658	0.0105865	up	0.187005	0.362684	0.032877	0.000774	Hypothetical gene
Os10t0178500-01	OsUGT98B3	1.15216	1.12593e-08	up	6.12523	5.21242	2.65112	2.26143	UDP-glucuronosyl/UDP-glucosyltransferase family protein
Os10t0193100-00	Os10g0193100	2.32723	0.000428399	up	1.63885	2.88379	0.483502	0.237964	Conserved hypothetical protein
Os10t0191300-01	OsPR1-101	1.66753	0.0039142	up	87.6709	248.218	54.0389	31.1106	Similar to PR-1a pathogenesis related protein (Hv-1a) precursor
Os10t0208500-02	Os10g0208500	2.03018	0.000217224	up	3.49791	4.56309	1.08143	0.592067	Hypothetical protein
Os10t0334500-00	Os10g0334500	1.24667	0.0373701	up	1.93746	4.80209	1.00378	0.98244	Similar to Dirigent-like protein, expressed
Os10t0340600-01	OsBgal14	1.1788	0.0350263	up	0.250131	0.13799	0.059729	0.065689	Similar to Beta-galactosidase
Os10t0381601-01	Os10g0381601	3.45404	1.03237e-09	up	0.791055	0.720939	0.054557	0.059075	Conserved hypothetical protein
Os10t0394000-01	OsGELP106	1.06947	0.0202088	up	1.49974	2.12117	0.865485	0.539488	Similar to GDSL-like Lipase/Acylhydrolase family protein, expressed
Os10t0407200-01	Os10g0407200	1.25529	0.0224445	up	0.524633	0.310355	0.133486	0.125878	Protein of unknown function DUF962 family protein
Os10t0419400-01	SIP2	1.25284	0.00486208	up	11.3231	14.7313	4.69372	4.58201	Similar to SIPL
Os10t0437500-01	Os10g0437500	1.04269	0.0439006	up	5.0823	8.63077	1.88288	3.06888	Rossmann-like alpha/beta/alpha sandwich fold domain containing protein
Os10t0481500-00	Os10g0481500	1.87446	0.0101129	up	1.1052	2.85558	0.529396	0.246711	Similar to Flotillin-like protein 1
Os10t0488800-02	OSMYOVIIIB	6.17973	0.000506705	up	0.338342	12.0808	0.037213	0.056331	Myosin head, motor region domain containing protein
Os10t0490100-01	Os10g0490100	1.19553	0.0270798	up	2.12702	3.58323	1.19425	0.698928	Virulence factor, pectin lyase fold family protein
Os10t0492600-01	OsTIP3	1.75724	0.0227292	up	0.376904	0.202678	0.034013	0.077582	Similar to Tonoplast membrane integral protein ZmTIP3-1
Os10t0504650-00	OsLTP2.7	1.67833	0.000113832	up	3.17381	3.89887	1.04828	0.888999	Similar to nonspecific lipid-transfer protein
Os10t0498700-02	OsMed16_1	3.53828	3.47679e-24	up	0.900523	0.70109	0.052846	0.07522	WD40-like domain containing protein
Os10t0509100-01	Os10g0509100	5.43476	0.000242472	up	7.64042	2.39694	0.080155	0.059916	Similar to predicted protein
Os10t0537400-00	Os10g0537400	1.62095	0.0466646	up	0.358361	0.684556	0.050833	0.127396	Similar to metal ion binding protein
Os10t0537800-01	Os10g0537800	1.29898	0.0213863	up	4.90472	11.11	3.26762	1.67528	Peptidase aspartic, catalytic domain containing protein
Os10t0538450-00	Os10g0538450	2.27871	0.000500711	up	0.670438	1.31292	0.152503	0.17806	Hypothetical protein
Os10t0538200-01	Os10g0538200	1.7664	0.0127972	up	3.5123	8.56606	1.87654	0.667931	Peptidase aspartic, catalytic domain containing protein
Os10t0539200-00	Os10g0539200	2.23887	0.0229415	up	0.133963	0.555093	0.056048	0.025205	Hypothetical conserved gene
Os10t0530800-01	Os10g0530800	3.49755	0.0134751	up	0.92558	0.87452	0	0.073112	Hypothetical protein
Os10t0531900-01	OsbZIP78	6.32094	0.00129766	up	0.067939	0.092498	0	0	Similar to BZIP-like protein
Os10t0534700-01	Os10g0534700	8.27066	0.000145394	up	0.108907	0.292396	0	0	Protein of unknown function DUF604 family protein
Os10t0524700-00	Os10g0524700	1.51961	0.00202907	up	4.12321	9.38132	2.18026	1.79638	Cytochrome P450 family protein
Os10t0527800-01	OsGSTU12	1.19033	0.0222271	up	12.7738	24.825	8.62719	4.24242	Similar to Tau class GST protein 3
Os10t0529400-01	OsGSTU9	1.12873	0.000322428	up	6.02428	6.85042	2.71794	2.67228	Similar to Glutathione S-transferase GSTU6
Os10t0530900-01	OsGSTU50	1.00501	0.0154209	up	33.9741	57.8693	23.1544	15.417	Similar to Glutathione S-transferase GST 30 (EC 2.5.1.18)
Os10t0534500-02	OsCrRLK1L16	1.03351	0.00474201	up	2.9289	2.93703	1.31206	1.21693	Similar to Resistance protein candidate (Fragment)
Os10t0539900-04	TMT1	2.95298	0.0239493	up	0.101649	1.07891	0.031951	0.032156	Tonoplast monosaccharide transpoter, Vacuolar sugar transpor
Os10t0545000-01	OsMGT6	1.61159	0.000572423	up	4.99016	3.16896	0.831181	1.47092	Similar to magnesium transporter CorA-like family protein
Os10t0545500-00	OsXTH20	1.78128	0.0313267	up	0.082049	0.088396	0.014655	0.012737	Similar to xyloglucan endotransglucosylase/hydrolase protein 32
Os10t0552200-01	OsHyPRP16	3.5171	0.0118649	up	0.300203	1.78632	0.062789	0.021441	Plant lipid transfer protein and hydrophobic protein, helical domain containing protein
Os10t0552300-01	OsHyPRP17	1.58528	7.36364e-08	up	12.8427	15.9412	4.67575	4.35267	Conserved hypothetical protein
Os10t0552400-01	OsPUB67	1.14242	0.0290353	up	0.914307	2.00847	0.516419	0.502714	Zinc finger, RING/FYVE/PHD-type domain containing protein
Os10t0552600-01	OsHyPRP18	1.63897	0.00342597	up	36.5534	76.1435	15.8154	13.6432	Similar to Tfm5 protein
Os10t0573800-01	Os10g0573800	4.25318	4.30781e-07	up	0.632408	1.30393	0.018348	0.064307	Mitochondrial carnitine/acylcarnitine carrier-like protein (A BOUT DE SOUFFLE) (Carnitine/acylcarnitine translocase-like protein) (CAC-like protein)
Os10t0567900-01	Os10g0567900	1.76988	0.0137825	up	2.19847	1.47578	0.587687	0.17183	Similar to F-box protein interaction domain containing protein, expressed
Os10t0579400-01	OsWRKY2	4.12171	0.00403743	up	0.108469	0.265264	0.000965	0.001273	Conserved hypothetical protein
Os11t0109900-01	OsDRB1a	4.64999	8.26347e-17	up	1.82666	1.9732	0.103855	0.032812	Double-stranded RNA-binding-like domain containing protein
Os11t0109933-02	Os11g0109933	1.3033	0.00363435	up	0.531292	0.359623	0.130376	0.174659	Component of TORC1(Target of rapamycin complex 1), Modulation of thylakoid membrane biosynthesis and thylakoid grana modelin
Os11t0114700-02	OsNTP11	1.90754	0.00674903	up	0.25305	0.713445	0.095	0.095811	PAP/25A core domain containing protein
Os11t0114700-03	OsNTP11	4.58968	3.77214e-06	up	1.10939	0.53005	0.0187	0.031521	PAP/25A core domain containing protein
Os11t0123600-00	OsCHX10	1.60553	7.4227e-06	up	0.707211	0.621358	0.158942	0.238853	Hypothetical conserved gene
Os11t0126400-00	Os11g0126400	1.41735	0.0410279	up	0.479769	0.285626	0.108104	0.070868	Similar to GDA1/CD39 family protein
Os11t0133100-00	Os11g0133100	1.05504	0.000266562	up	0.902141	1.11146	0.433	0.463351	Similar to D-mannose binding lectin family protein
Os11t0133500-00	OsRLCK310	1.48436	7.44245e-05	up	0.729635	0.861648	0.301804	0.213189	Serine/threonine protein kinase-related domain containing protein
Os11t0133800-00	Os11g0133800	8.30948	0.000496957	up	0.17815	0.341353	0	0	Similar to zinc finger (DHHC type) family protein
Os11t0135000-01	OsZIFL5	1.9732	0.0298704	up	2.4102	4.88369	0.118569	0.923791	Similar to Major facilitator superfamily antiporter
Os11t0138350-01	Os11g0138350	8.21129	0.000490894	up	0.320102	0.185024	0	0	Hypothetical conserved gene
Os11t0150632-00	Os11g0150632	3.32394	0.0221776	up	0.864524	0.789916	0	0.061428	Similar to H0101F08.9 protein
Os11t0151500-01	OsENA1	2.47308	0.00287783	up	0.259306	0.816691	0.049426	0.089896	Major facilitator superfamily protein
Os11t0160100-01	Os11g0160100	1.55117	2.51154e-17	up	1.35821	1.31214	0.422253	0.463175	Zinc finger, RING/FYVE/PHD-type domain containing protein
Os11t0174000-02	Os11g0174000	4.86534	5.69986e-11	up	0.664283	0.407952	0.015679	0.01204	Coatomer, beta subunit domain containing protein
Os11t0183800-00	CSIL2	2.41282	0.00131207	up	0.054139	0.067982	0.005231	0.011268	Similar to Armadillo/beta-catenin-like repeat family protein, expressed
Os11t0186900-01	ACO4	1.54923	0.0176979	up	3.23554	8.93521	1.9761	1.06981	ACC oxidase, Ethylene biosynthesi
Os11t0204600-01	Os11g0204600	5.24406	0.000339503	up	1.06014	1.69263	0.04362	0	Similar to Glucose-1-phosphate adenylyltransferase
Os11t0206200-02	Os11g0206200	3.62067	2.91607e-11	up	2.89056	3.05252	0.207994	0.228161	Mitochodrial transcription termination factor-related family protein
Os11t0210500-01	Adh2*	1.77711	4.37699e-06	up	15.6469	29.7857	6.51246	5.60625	Similar to Alcohol dehydrogenase
Os11t0210500-02	Adh2*	1.25635	0.00411413	up	10.6023	20.1241	6.65112	4.34339	Similar to Alcohol dehydrogenase
Os11t0213000-01	OsWD40-188	1.50534	0.000721286	up	2.0178	2.52303	0.463858	0.92357	Similar to Protein kinase domain containing protein, expressed
Os11t0224900-00	Os11gRGA3	1.63063	0.0387194	up	0.308996	0.122629	0.047262	0.033307	Similar to NBS-LRR protein (Fragment)
Os11t0242100-01	Os11g0242100	2.09448	0.0011605	up	2.85688	4.20494	0.313737	1.01267	Beta-glucosidase, GBA2 type domain containing protein
Os11t0246133-00	Os11g0246133	3.91006	0.0047598	up	0.070649	0.142754	0.001849	0.002331	Hypothetical protein
Os11t0249000-01	Os11g0249000	1.22866	0.00223936	up	1.0577	1.78597	0.513341	0.54929	NB-ARC domain containing protein
Os11t0255500-01	Os11g0255500	2.83827	8.01314e-05	up	5.17116	16.7821	1.63485	0.85781	Similar to Allyl alcohol dehydrogenase; NADP-dependent oxidoreductase-like protein
Os11t0255300-01	OsCP1	2.93287	0.00113451	up	12.9169	17.7188	0.588989	2.34759	Cysteine endopeptidase (Cysteine proteinase (EC 3.4.22.-)-rice)
Os11t0274100-00	OsRLCK321	3.47401	0.0311624	up	0.43005	0.26733	0	0.016938	Similar to Protein kinase domain containing protein, expressed
Os11t0282700-01	Os11g0282700	4.16103	3.62335e-05	up	1.17249	1.56777	0.014843	0.096789	Homeodomain-like containing protein
Os11t0309000-02	Os11g0309000	4.67741	0.00353822	up	0.121852	0.222621	0	0.005612	Synaptojanin, N-terminal domain containing protein
Os11t0433200-01	Os11g0433200	1.50794	0.00417559	up	7.56573	3.75693	2.07333	1.1945	Protease-associated domain, PA domain containing protein
Os11t0450400-01	Os11g0450400	1.25195	1.13144e-07	up	2.94406	2.92005	1.05302	1.29112	Similar to Sulfotransferase domain containing protein, expressed
Os11t0470500-00	Os11g0470500	1.10771	0.0345634	up	0.326043	0.472748	0.17509	0.1056	Similar to Protein kinase domain containing protein, expressed
Os11t0472000-01	OsC3H63	4.55047	9.22356e-11	up	1.9027	0.867129	0.048235	0.054957	Zinc finger, CCCH-type domain containing protein
Os11t0491600-00	Os11g0491600	5.09106	1.76652e-05	up	0.359955	0.157774	0.00942	0	Hypothetical conserved gene
Os11t0521900-01	Os11g0521900	3.16593	0.0136104	up	0.126805	2.64919	0.095064	0.06172	Similar to NLI interacting factor-like phosphatase family protein, expressed
Os11t0524601-00	Os11g0524601	2.20419	0.000110042	up	0.406392	0.548837	0.079353	0.094772	Similar to NB-ARC domain containing protein, expressed
Os11t0524900-00	OsSTA260	1.56271	0.000373331	up	0.375239	0.501085	0.112814	0.144741	Similar to Jacalin-like lectin domain containing protein, expressed
Os11t0528700-01	TLD2	7.96262	0.00264421	up	0.294261	0.093784	0	0	Indole-3-acetic acid (IAA)-amido synthetase, Plant architecture establishment, Drought toleranc
Os11t0551800-02	Os11g0551800	1.49923	0.0125265	up	8.56807	10.6506	2.28114	2.91131	Similar to Yippee-like protein 1 (DGL-1) (Mdgl-1)
Os11t0570000-01	Os11g0570000	1.74036	0.000557855	up	0.649386	0.333928	0.13116	0.118005	Similar to Receptor kinase-like protein
Os11t0591800-01	OsPR4d	1.66996	0.0122682	up	7.45721	21.995	4.53547	2.32366	Barwin domain containing protein
Os11t0592100-01	OsPR4b	1.36504	0.027962	up	21.1396	53.6131	10.3887	10.4762	Similar to Barwin
Os11t0598000-00	OsFbox624	1.41693	0.00371777	up	0.655991	0.946888	0.250973	0.249197	Similar to F-box domain containing protein, expressed
Os11t0600500-00	Os11g0600500	2.64544	0.0110952	up	0.357341	1.2689	0.110011	0.03881	Calcium-binding EF-hand domain containing protein
Os11t0619800-01	Os11g0619800	1.79955	0.00119445	up	0.558379	0.33488	0.103067	0.107102	Kelch related domain containing protein
Os11t0637100-00	Os11g0637100	1.25276	0.0130905	up	0.628767	0.398417	0.198924	0.145017	Similar to Sugar transporter family protein
Os11t0640500-00	Os11g0640500	1.85586	0.0197961	up	0.19715	0.266604	0.052521	0.030476	Protein of unknown function DUF594 domain containing protein
Os11t0649600-01	Os11g0649600	1.33688	4.76732e-05	up	23.9916	40.998	12.7295	10.7986	Uncharacterised protein family UPF0497, trans-membrane plant subgroup domain containing protein
Os11t0673600-00	YR2	4.04098	2.10337e-08	up	0.388878	0.524696	0.026437	0.019833	Similar to NB-ARC domain containing protein, expressed
Os11t0691300-00	Os11g0691300	1.08217	0.00857081	up	0.454293	0.403621	0.201104	0.142508	Similar to Protein kinase
Os11t0694100-01	OsWAK123	1.0779	0.0105953	up	0.721718	0.477149	0.258122	0.221319	Similar to Protein kinase domain containing protein, expressed
Os11t0702400-01	Os11g0702400	1.41685	0.0265306	up	1.41401	2.91216	0.752318	0.38225	Zinc finger, C2H2-type domain containing protein
Os11t0704500-01	MT1A	1.28822	0.00678748	up	243.91	557.259	166.878	107.14	Metallothionein-like protein type 1
Os12t0119800-01	Os12g0119800	2.57669	0.00132188	up	0.73641	1.94377	0.243826	0.090292	Similar to Harpin-induced protein 1 containing protein, expressed
Os12t0130200-00	Os12g0130200	1.802	0.00168028	up	0.679756	0.665112	0.217104	0.096385	Similar to D-mannose binding lectin family protein, expressed
Os12t0140000-00	Os12g0140000	1.5852	0.047074	up	0.392673	0.398877	0.09042	0.044977	Hypothetical conserved gene
Os12t0152600-01	Os12g0152600	2.26204	0.0183207	up	0.294316	1.19234	0.06229	0.120187	Pentatricopeptide repeat domain containing protein
Os12t0162700-00	Os12g0162700	1.72373	0.0443457	up	0.196277	0.270494	0.057324	0.009968	Similar to GRAS family transcription factor containing protein
Os12t0169300-00	Os12g0169300	3.43155	0.00819553	up	0.29454	0.155131	0	0.01866	Conserved hypothetical protein
Os12t0176700-00	OsCHB701	1.93992	0.000457823	up	0.399552	0.247352	0.059506	0.080639	Similar to SWIRM domain containing protein, expressed
Os12t0187800-00	OsEnS-148	1.89507	0.0129435	up	0.370279	0.46688	0.117486	0.037401	Conserved hypothetical protein
Os12t0193100-02	Os12g0193100	1.5398	3.22663e-13	up	3.60835	3.48469	1.07491	1.28029	Similar to cDNA clone:J013157P20, full insert sequence
Os12t0198500-01	Os12g0198500	2.37848	0.00454724	up	0.818934	0.517086	0.139531	0.041108	Conserved hypothetical protein
Os12t0198900-00	Os12g0198900	6.54748	0.00171483	up	0.035748	0.069949	0	0	Similar to NB-ARC domain containing protein
Os12t0222300-01	Os12g0222300	1.24406	0.0413469	up	8.64918	15.1841	2.20097	4.71701	Conserved hypothetical protein
Os12t0227400-01	Os12g0227400	2.00843	0.00165973	up	2.87776	8.497	1.11551	1.14244	Allyl alcohol dehydrogenase
Os12t0245100-01	OsKIX_11	1.42733	0.00483755	up	0.764973	1.28312	0.37943	0.24666	Conserved hypothetical protein
Os12t0247700-01	OsJAC1	1.34486	0.000372257	up	16.0057	12.3484	5.15859	4.81585	Similar to Jasmonate-induced protein
Os12t0257500-01	Os12g0257500	7.83927	1.04123e-05	up	0.078565	0.052856	0	0	Conserved hypothetical protein
Os12t0267500-01	Os12g0267500	1.15941	0.0283179	up	1.16826	0.985503	0.345164	0.387392	Conserved hypothetical protein
Os12t0288000-01	OsSTA278	2.00671	0.0250097	up	0.033769	0.034838	0.007627	0.002202	Similar to cDNA clone:J023146F15, full insert sequence
Os12t0411700-02	OsABCG30	5.04861	4.74372e-37	up	1.63085	1.61304	0.040257	0.050392	ABC transporter-like domain containing protein
Os12t0431300-01	Os12g0431300	2.1442	0.000754036	up	1.31228	2.03952	0.435264	0.177519	Six-bladed beta-propeller, TolB-like domain containing protein
Os12t0455000-01	OsTHI34	2.19777	0.0102583	up	3.06899	8.97847	1.13609	0.631284	Proteinase inhibitor I1, Kazal domain containing protein
Os12t0516200-00	Os12g0516200	1.04022	0.0214983	up	5.01187	7.42525	3.05436	1.89265	Conserved hypothetical protein
Os12t0516800-00	OsTBL33	2.29769	8.77462e-15	up	0.940401	0.787808	0.149201	0.184506	Hypothetical conserved gene
Os12t0527700-01	Os12g0527700	1.16367	0.0263485	up	0.204225	0.159491	0.056222	0.06643	Serine/threonine protein kinase-related domain containing protein
Os12t0528801-01	Os12g0528801	4.42355	1.14668e-12	up	12.338	10.397	0.201444	0.734426	Hypothetical gene
Os12t0539800-00	Os12g0539800	8.29978	1.70638e-05	up	0.346974	0.46064	0	0	Hypothetical conserved gene
Os12t0541500-03	Os12g0541500	2.78401	5.02087e-08	up	0.661034	0.543292	0.045121	0.107137	Similar to Elongation factor Ts
Os12t0568350-01	OsMTL1	3.76702	0.000260776	up	0.116036	0.372269	0.004924	0.019511	Hypothetical gene
Os12t0568500-01	MT1Ld	3.32648	0.000760228	up	5.95513	33.9803	1.90732	0.937483	Metallothionein-like protein type 1
Os12t0567800-01	OsMT1f	1.56939	0.0196658	up	7.65047	20.2183	4.66975	2.06015	Plant metallothionein, family 15 protein
Os12t0571000-01	OsMT1g	1.38393	0.0380687	up	0.720003	1.49354	0.363601	0.189603	Metallothionein-like protein type 1
Os12t0571100-01	MTI4C	1.75699	0.00275778	up	72.932	197.25	43.0944	22.3997	Metallothionein-like protein, ROS (reactive oxygen species) scavenger, Antioxidan
Os12t0576700-01	OsPAP1c	9.28816	7.35804e-07	up	0.210769	0.410807	0	0	Similar to Diphosphonucleotide phosphatase 1 precursor
Os12t0577600-01	Os12g0577600	1.23622	0.00753859	up	1.54941	2.26167	0.798472	0.555071	Protein of unknown function DUF1336 domain containing protein
Os12t0582700-01	Os12g0582700	1.19651	4.40214e-06	up	1.06712	1.2193	0.486953	0.451574	Similar to Cytochrome P450
Os12t0613250-00	SIP17	1.98961	0.0348139	up	6.01285	4.33585	0.324993	1.05539	Similar to BTB/POZ; Superoxide dismutase, copper/zinc binding; NPH3
Os12t0614800-00	OsRLCK374	1.77079	0.00436795	up	0.432001	0.709313	0.152357	0.108842	Similar to cDNA clone:002-112-E04, full insert sequence
Os01t0215750-01	Os01g0215750	8.06606	1.59227e-05	up	0.097105	0.123921	0	0	Hypothetical gene
Os01t0288700-01	Os01g0288700	11.9509	8.1375e-13	up	5.76008	4.16492	0	0	Hypothetical gene
Os01t0288800-01	Os01g0288800	5.58378	0.00260934	up	0.101089	0.056815	0	0	Conserved hypothetical protein
Os01t0317500-00	Os01g0317500	8.63396	1.64736e-06	up	1.33792	1.60658	0	0	Similar to esterase/lipase/thioesterase family protein
Os01t0721800-01	Os01g0721800	6.53212	0.00362	up	0.103363	0.090781	0	0	Protein kinase-like domain containing protein
Os01t0737100-01	Os01g0737100	6.08945	0.00164763	up	0.129302	0.12598	0	0	Conserved hypothetical protein
Os01t0845950-01	Os01g0845950	4.74077	0.000638395	up	2.47674	2.73319	0	0.11652	Conserved hypothetical protein
Os10t0104000-01	Os10g0104000	6.5127	0.00137242	up	0.05603	0.01682	0	0	Hypothetical conserved gene
Os10t0134900-00	Os10g0134900	6.08175	0.00355611	up	0.129056	0.044998	0	0	NB-ARC domain containing protein
Os10t0397900-00	OsHAP2I	3.3428	0.0114814	up	0.658561	0.426256	0	0.051575	CCAAT-binding transcription factor, subunit B domain containing protein
Os11t0157000-00	Os11g0157000	5.47747	0.000103797	up	0.112093	0.160976	0	0.002987	Putative 5-3 exonuclease domain containing protein
Os11t0159900-00	Os11g0159900	6.47064	0.00790737	up	0.102247	0.265559	0	0	Protein of unknown function DUF241, plant domain containing protein
Os11t0549300-00	OsLysM-RLK8	6.36975	0.00176921	up	0.071964	0.16632	0	0	Similar to Protein kinase domain containing protein, expressed
Os11t0553500-00	OsRLCK332	6.09831	0.00730336	up	0.075701	0.062143	0	0	Protein kinase, catalytic domain domain containing protein
Os12t0117700-01	Os12g0117700	10.8727	3.6096e-08	up	2.56248	4.42952	0	0	Similar to RNA binding protein
Os12t0614100-00	Os12g0614100	7.23444	0.00033306	up	0.085487	0.224119	0	0	Similar to Lipase family protein
Os02t0249000-01	GLUD1	6.09713	0.00168384	up	0.087335	0.052534	0	0	Glutelin, Seed strage protei
Os03t0568800-01	RHS10	5.79957	0.00245336	up	0.043493	0.032905	0	0	Protein kinase, core domain containing protein
Os03t0629800-01	Os03g0629800	11.3719	9.83826e-14	up	8.65922	9.34848	0	0.003654	Conserved hypothetical protein
Os04t0397800-01	Os04g0397800	11.1914	7.06914e-09	up	1.49767	0.882487	0	0	Conserved hypothetical protein
Os04t0397800-02	Os04g0397800	4.19051	0.00131926	up	0.315401	0.96342	0	0.042151	Conserved hypothetical protein
Os05t0501001-01	Os05g0501001	8.93233	4.39629e-07	up	0.57148	0.630471	0	0	Hypothetical gene
Os05t0580200-01	Os05g0580200	6.86739	4.82382e-08	up	1.52913	1.26636	0	0.015814	Conserved hypothetical protein
Os06t0104900-01	Os06g0104900	5.55801	0.00494869	up	0.067854	0.048585	0	0	Similar to L-lactate dehydrogenase B (EC 1.1.1.27) (LDH-B) (Fragment)
Os06t0107000-01	OsSTA163	8.0537	1.12174e-05	up	0.176141	0.268259	0	0	Domain of unknown function DUF862, eukaryotic domain containing protein
Os06t0141400-01	Os06g0141400	5.8908	6.90283e-05	up	0.86931	0.465588	0	0.011444	Similar to Early nodulin
Os07t0206400-01	RP6	4.22987	0.00144809	up	0.677014	0.379906	0	0.033854	13 kDa prolamin precursor
Os07t0442800-01	Os07g0442800	10.9522	3.11304e-05	up	21.0141	31.8175	0	0.008342	Conserved hypothetical protein
Os07t0672700-00	Os07g0672700	4.49021	0.00266506	up	0.091143	0.14577	0	0.004369	UDP-glucuronosyl/UDP-glucosyltransferase family protein
Os08t0125059-00	Os08g0125059	6.90604	0.000198732	up	0.076593	0.082803	0	0	Hypothetical protein
Os08t0140700-00	PR5	9.51494	1.24655e-05	up	0.524026	1.01829	0	0	Similar to CsAtPR5
Os09t0354300-00	Os09g0354300	5.19755	0.0053837	up	0.074493	0.056874	0	0	Similar to leucoanthocyanidin dioxygenase
Os01t0109201-01	Os01g0109201	-7.38477	0.000331841	down	0	0	0.06976	0.14991	Hypothetical gene
Os01t0111800-01	Os01g0111800	-14.1877	9.01415e-17	down	0	0	17.0785	15.4128	Conserved hypothetical protein
Os01t0165100-02	Os01g0165100	-1.34278	0.0206605	down	0.167913	0.071518	0.321359	0.485359	Conserved hypothetical protein
Os01t0278950-00	OsSub1	-1.69367	0.00106913	down	1.12207	0.740856	4.90079	2.26313	Similar to predicted protein
Os01t0281100-01	Os01g0281100	-1.71158	1.17008e-08	down	0.652682	0.692984	2.19254	2.49248	Conserved hypothetical protein
Os01t0283500-02	OsRhmbd3	-1.07623	3.06864e-06	down	1.85235	1.88839	4.26827	4.01169	Similar to predicted protein
Os01t0308300-00	Os01g0308300	-6.92121	0.000268257	down	0	0	0.033297	0.063114	NB-ARC domain containing protein
Os01t0316600-01	Os01g0316600	-1.23406	9.79972e-08	down	2.13724	2.68155	6.04758	5.8148	Similar to pre-mRNA-splicing factor SF2
Os01t0332800-02	OsSCP3	-1.34211	0.00281735	down	1.07069	1.96402	5.11725	3.86619	Similar to Serine carboxypeptidase II-like protein
Os01t0333600-00	Os01g0333600	-1.30575	0.000999303	down	0.084239	0.098777	0.259486	0.252734	Protein of unknown function DUF594 domain containing protein
Os01t0332900-02	Os01g0332900	-1.76056	8.52256e-07	down	0.97762	1.14341	3.15758	4.63314	Similar to immediate-early protein RSP40
Os01t0350300-00	Os01g0350300	-7.70049	2.78373e-05	down	0	0	0.122619	0.115343	Disease resistance protein domain containing protein
Os01t0392600-02	Os01g0392600	-2.5964	0.0173494	down	0.001314	0.002408	0.011946	0.03673	Conserved hypothetical protein
Os01t0513400-01	Os01g0513400	-1.56616	0.00779847	down	0.089955	0.153431	0.604803	0.324709	Protein of unknown function DUF789 family protein
Os01t0516600-01	Os01g0516600	-1.37305	0.00218632	down	0.907691	1.08334	3.97986	2.03245	Similar to Stable protein 1
Os01t0532700-01	Os01g0532700	-1.13126	0.0309427	down	0.129269	0.061219	0.270789	0.280943	Conserved hypothetical protein
Os01t0532200-01	Os01g0532200	-2.27519	0.00126198	down	0.031521	0.023025	0.192291	0.156014	FF domain domain containing protein
Os01t0549700-02	AIP1	-2.64209	3.2437e-06	down	0.056711	0.097843	0.626903	0.496082	Similar to RNA helicase (Fragment)
Os01t0556700-00	OsNRT1.4	-1.03734	0.00245396	down	1.5362	1.07961	3.10436	2.86377	Hypothetical conserved gene
Os01t0594800-00	Os01g0594800	-1.15407	8.11023e-09	down	2.49323	2.11947	4.92533	5.70195	Similar to D-amino acid oxidase
Os01t0597600-01	OsATL15	-2.09785	4.13455e-07	down	1.13444	1.68353	6.204	7.02209	Amino acid transporter, transmembrane domain containing protein
Os01t0621900-01	IIP1	-1.89457	0.0242331	down	0.313129	0.675538	5.05254	1.04694	Similar to OSIGBa0097P08.1 protein
Os01t0663051-00	Os01g0663051	-1.81769	0.00993438	down	0.061458	0.083384	0.400069	0.309924	Similar to SANT/MYB protein
Os01t0666600-00	Os01g0666600	-1.13829	0.00104478	down	6.16694	5.42659	16.2156	12.1138	Conserved hypothetical protein
Os01t0699600-01	OsNPK1-PK	-1.398	2.42689e-07	down	2.29234	2.41673	5.67726	7.4405	Serine/threonine protein kinase domain containing protein
Os01t0719350-00	Os01g0719350	-1.69416	0.00779688	down	0.022606	0.042055	0.149053	0.130013	Hypothetical protein
Os01t0719125-00	Os01g0719125	-1.07897	0.00491655	down	0.322872	0.314156	0.681955	0.862585	Hypothetical protein
Os01t0723800-02	OsABCB7	-2.29799	4.54959e-09	down	0.577917	0.413888	2.08293	3.18516	Similar to P-glycoprotein homologue
Os01t0757800-03	XPV	-3.07448	0.00172328	down	0.054225	0.036668	0.794122	0.328857	DNA polymerase eta domain containing protein
Os01t0811001-00	Os01g0811001	-1.81034	0.0200812	down	0.075623	0.055772	0.316621	0.389037	Hypothetical conserved gene
Os01t0821600-01	OsWRKY21	-1.22701	0.000155163	down	2.58765	3.42698	6.33575	9.05613	WRKY transcription factor 48-like protein (WRKY transcription factor 21)
Os01t0823600-01	Os01g0823600	-1.5369	4.48011e-13	down	1.37953	1.41309	4.38821	4.00054	Conserved hypothetical protein
Os01t0840100-01	OsMed37_1	-1.22771	2.94055e-07	down	13.3109	15.5738	30.7637	40.2974	Heat shock protein Hsp70 family protein
Os01t0841200-01	Os01g0841200	-1.982	0.00119776	down	0.770561	0.274446	2.28011	2.79747	Protein of unknown function DUF246, plant family protein
Os01t0846700-00	Os01g0846700	-1.24197	0.000121203	down	0.349441	0.399268	0.820196	1.11752	Hypothetical protein
Os01t0856500-02	OsLAX1	-1.95957	9.58551e-09	down	0.533157	0.343711	2.00095	1.64163	Auxin transporter, Primary root and root hair elongation, Cd stress respons
Os01t0885500-03	Os01g0885500	-1.80713	0.00138238	down	0.044466	0.027796	0.139789	0.169037	Hypothetical conserved gene
Os01t0887100-01	OsCMS	-2.5659	0.0103527	down	0.071427	0.032389	0.6781	0.365799	Similar to 4-(Cytidine 5'-diphospho)-2-C-methyl-D-erythritol synthase
Os01t0893400-01	Os01g0893400	-1.32871	0.0010691	down	0.179465	0.197369	0.464023	0.612218	Zinc finger, TAZ-type domain containing protein
Os01t0905300-01	OsEXO70FX14	-2.14142	0.00200559	down	0.103852	0.08841	0.533795	0.567897	Similar to Leucine zipper protein-like
Os01t0935450-00	Os01g0935450	-1.06174	0.0465135	down	0.125882	0.082949	0.26206	0.34444	Hypothetical protein
Os01t0937400-02	Os01g0937400	-1.73049	4.5812e-08	down	0.555596	0.433808	1.94868	1.54615	NB-ARC domain containing protein
Os01t0952200-02	OsFbox058	-3.57098	2.12821e-09	down	0.127751	0.072181	1.00014	1.68198	DNA/RNA helicase, C-terminal domain containing protein
Os01t0957100-01	Os01g0957100	-1.93911	0.0129103	down	0.677673	0.183612	1.33272	3.48538	Protein kinase, core domain containing protein
Os02t0104100-00	Os02g0104100	-1.77225	0.0126249	down	0.068518	0.048471	0.232021	0.32915	Similar to MADS-box transcription factor TaAGL18
Os02t0106100-01	OSINV3	-1.01396	1.04563e-05	down	7.39724	5.57382	12.7088	14.8017	Similar to Fructosyltransferase
Os02t0137000-01	Os02g0137000	-1.48534	0.00316504	down	0.46139	0.442536	1.13867	1.9091	WD40 repeat-like domain containing protein
Os02t0155000-01	Os02g0155000	-1.09202	0.00678377	down	0.206351	0.165547	0.481123	0.434409	Hypothetical protein
Os02t0181900-01	ClpB-m	-2.91925	7.11616e-06	down	0.413126	0.278062	1.85753	4.31859	Similar to ClpB
Os02t0192400-02	Os02g0192400	-3.3775	0.000855183	down	0.004336	0.020556	0.176177	0.193831	Zinc finger, PHD-type domain containing protein
Os02t0194600-00	Os02g0194600	-1.47581	0.0259603	down	0.09189	0.050762	0.373336	0.207113	Protein kinase, catalytic domain domain containing protein
Os02t0218400-01	OsRLCK68	-2.99356	0.00166917	down	0.006329	0.012515	0.148972	0.068536	Serine/threonine protein kinase-related domain containing protein
Os02t0245200-01	Os02g0245200	-1.2956	1.11742e-05	down	0.29607	0.341497	0.688672	0.991577	Conserved hypothetical protein
Os02t0270200-01	OsSub14	-1.99042	0.00153656	down	0.060493	0.115931	0.499224	0.388326	Similar to Subtilase
Os02t0491400-01	OsFKBP62c	-1.05224	4.43676e-13	down	5.52893	4.62993	11.025	10.4476	Similar to Peptidylprolyl isomerase
Os02t0504850-00	Os02g0504850	-7.2016	0.000373331	down	0	0	0.279447	0.108622	Hypothetical protein
Os02t0510600-01	Os02g0510600	-1.06909	1.16216e-05	down	2.69334	2.22779	4.79191	6.09457	Heavy metal transport/detoxification protein domain containing protein
Os02t0514500-01	Os02g0514500	-4.53308	3.54584e-20	down	0.058769	0.055954	1.76578	1.19921	Similar to Glycerophosphoryl diester phosphodisterase (Fragment)
Os02t0552600-00	Ogg	-2.41411	0.000294952	down	0.06694	0.030825	0.306228	0.371431	Similar to F8K7.14 protein
Os02t0571100-01	OsCPS2	-2.33654	0.000161359	down	0.731003	0.843675	7.07117	2.53417	Ent-copalyl diphosphate synthase, Defense against both fungal pathogen and bacterial pathogen, Biosynthesis of phytoalexi
Os02t0571900-01	CYP76M6	-1.8638	0.0138628	down	0.267015	0.427548	2.85605	0.822	Cytochrome P450 family protein
Os02t0591500-01	Os02g0591500	-4.65668	0.011336	down	0.002879	0	0.127139	0.075472	Similar to H0305E08.4 protein
Os02t0593500-01	OsPT14	-1.02044	0.00219355	down	14.2333	8.61998	29.687	21.6419	Phosphate transporter family protein
Os02t0614666-00	Os02g0614666	-1.27808	0.0449361	down	0.012028	0.035303	0.090243	0.090678	Hypothetical protein
Os02t0614600-02	Os02g0614600	-2.9282	0.00439306	down	0.104051	0.032552	0.346104	1.29023	Protein of unknown function DUF869, plant family protein
Os02t0624300-01	OsMYB30	-1.07421	0.0156867	down	0.48362	0.543923	1.46535	1.14677	R2R3-type MYB transcription factor, Negative regulation of cold tolerance, Maintenance of Pi homeostasi
Os02t0625000-02	OSCRY2	-1.70013	2.52511e-16	down	1.81558	2.13103	6.93088	6.26859	Cryptochrome 2, blue light photoreceptor, Promotion of flowering tim
Os02t0684300-01	Os02g0684300	-2.40387	0.00259841	down	0.055892	0.032885	0.358706	0.271014	Nucleoporin protein Ndc1-Nup domain containing protein
Os02t0686300-01	Os02g0686300	-1.50026	0.0141539	down	0.079777	0.189552	0.51263	0.509265	Similar to H0307D04.3 protein
Os02t0686400-01	Os02g0686400	-1.32065	0.00490971	down	1.07351	1.05285	3.16612	3.17	Similar to Aspartyl-tRNA synthetase (EC 6.1.1.12) (Aspartate--tRNA ligase) (AspRS)
Os02t0694600-00	Os02g0694600	-1.26806	0.00766032	down	0.17751	0.171449	0.601927	0.421747	Hypothetical conserved gene
Os02t0716800-01	OsNRT1.5B	-1.3255	0.0022896	down	0.81251	1.18474	2.92367	2.90874	TGF-beta receptor, type I/II extracellular region family protein
Os02t0736900-01	Os02g0736900	-1.11367	0.0244097	down	0.795554	1.22745	2.08134	3.49348	Conserved hypothetical protein
Os02t0750100-00	Os02g0750100	-1.28595	0.00868727	down	3.81081	4.07553	14.3794	9.14433	Similar to ATP synthase
Os02t0758000-01	OsHsp24.1	-1.31357	9.20015e-05	down	5.47892	6.82016	13.9781	19.4971	Similar to Low molecular weight heat shock protein precursor (Mitochondrial small heat shock protein 22)
Os02t0782300-01	OsDjC23	-1.10733	0.00566913	down	2.51156	4.48758	7.25313	10.2072	Similar to Heat shock-like protein
Os02t0782300-02	OsDjC23	-1.66035	0.00711632	down	0.190244	0.442411	1.1145	1.50686	Similar to Heat shock-like protein
Os02t0789150-00	Os02g0789150	-1.09204	0.0350912	down	0.052879	0.061361	0.15033	0.177807	Hypothetical protein
Os02t0799100-02	OsSGO1	-2.07305	1.65732e-08	down	0.343798	0.229528	1.24297	1.36425	Hypothetical conserved gene
Os02t0802700-02	OsMGD	-1.76298	2.64693e-05	down	1.15709	0.781433	3.63413	3.69264	Similar to MGDG synthase type A
Os02t0809800-01	Pho1	-1.41609	0.00587973	down	0.045601	0.083124	0.199907	0.222082	Phosphate (Pi) transporter, Root-to-shoot Pi transfe
Os02t0814000-01	Os02g0814000	-1.14759	0.00148315	down	12.5378	16.3282	27.3199	44.2397	Protein of unknown function DUF862, eukaryotic domain containing protein
Os02t0822500-04	Os02g0822500	-1.26108	0.00158174	down	1.52233	2.54015	6.23914	4.86362	Similar to Junctophilin-2 (Junctophilin type 2) (JP-2)
Os03t0107400-01	Os03g0107400	-1.61329	0.00103088	down	1.03072	2.10693	6.96808	4.27541	Prefoldin domain containing protein
Os03t0113000-02	OsRLCK95	-1.56279	2.71372e-05	down	1.48978	1.67676	5.20147	5.10803	Serine/threonine protein kinase domain containing protein
Os03t0114300-01	Os03g0114300	-2.11789	0.000428399	down	0.013988	0.02766	0.105187	0.121153	Serine/threonine protein kinase domain containing protein
Os03t0123300-02	OsCCS52A	-3.66613	1.06892e-15	down	0.140235	0.142565	1.73126	2.12347	Activator of the anaphase promoting complex/cyclosome (APC/C) complex, Regulation of cell cycle, Regulation of postembryonic shoot branching and tillering, Maintenance of endoreduplication during endosperm developmen
Os03t0128800-01	Os03g0128800	-1.15656	0.022128	down	0.14149	0.134854	0.339269	0.455584	Conserved hypothetical protein
Os03t0161900-01	HSFA2D	-3.49976	1.58542e-06	down	0.225767	0.285857	2.52306	4.41504	Similar to Isoform 2 of Heat stress transcription factor A-2d
Os03t0170600-01	Oshox21	-1.47727	0.0167156	down	0.79866	0.796771	2.73007	3.23928	Similar to Homeobox-leucine zipper protein HOX21
Os03t0181100-02	OsJAZ4	-1.08289	0.000141565	down	4.5457	6.2714	13.7969	10.8749	Tify domain containing protein
Os03t0183500-01	Os03g0183500	-1.45269	0.0237694	down	0.384652	0.652056	2.47169	1.55614	Protein of unknown function DUF581 family protein
Os03t0206100-01	Os03g0206100	-5.35731	8.94094e-05	down	0.011285	0.007157	0.623715	0.886084	Conserved hypothetical protein
Os03t0207200-01	Os03g0207200	-2.4981	1.85972e-05	down	0.072718	0.034836	0.357276	0.362229	Syntaxin 6, N-terminal domain containing protein
Os03t0228200-01	Os03g0228200	-1.7723	0.00931454	down	0.33301	0.165571	1.36968	0.959694	Conserved hypothetical protein
Os03t0226400-01	OsMTP8.1	-2.34246	0.00025193	down	0.370686	0.522044	3.88793	1.64154	Manganese transporter, Cation diffusion facilitator (CDF) family member, Mn toleranc
Os03t0235300-01	Os03g0235300	-2.52082	0.00100652	down	0.019068	0.021116	0.191576	0.128809	Similar to Peptide transporter PTR2
Os03t0237500-01	Os03g0237500	-1.40029	1.20886e-05	down	0.92001	0.781594	2.08717	2.77108	Similar to predicted protein
Os03t0267300-02	OsCFR	-1.3763	1.49129e-25	down	1.84518	1.96369	5.08207	4.94921	Similar to Fructose-1,6-bisphosphatase, chloroplast precursor (EC 3.1.3.11) (D- fructose-1,6-bisphosphate 1-phosphohydrolase) (FBPase)
Os03t0276500-01	OsHsp71.1	-1.41805	4.3456e-14	down	26.3789	29.102	68.9177	83.4537	Similar to Heat shock protein 70
Os03t0278250-00	Os03g0278250	-1.5795	0.0349576	down	0.058781	0.105342	0.19216	0.615695	Hypothetical protein
Os03t0280800-01	OsUXS1	-1.11547	0.0287713	down	0.096479	0.144597	0.423236	0.260774	Similar to UDP-D-glucuronate decarboxylase
Os03t0311300-02	Os03g0311300	-1.14264	4.7968e-06	down	1.57032	1.17324	3.40899	2.97712	Similar to HAD-superfamily hydrolase, subfamily IA, variant 3 containing protein, expressed
Os03t0311401-01	Os03g0311401	-1.25303	0.000340344	down	0.511502	0.477292	1.24324	1.36116	Conserved hypothetical protein
Os03t0330300-03	Os03g0330300	-1.08089	4.44906e-07	down	3.13155	2.41766	5.61077	6.60989	Similar to cDNA clone:001-032-H02, full insert sequence (Fragment)
Os03t0356582-01	Os03g0356582	-6.17537	1.73644e-05	down	0	0.005532	0.28163	0.32355	Phosphatidylinositol-4-phosphate 5-kinase, core domain containing protein
Os03t0375200-00	Os03g0375200	-1.1278	1.75186e-06	down	0.641668	0.747491	1.67301	1.52496	Hypothetical conserved gene
Os03t0387000-01	Os03g0387000	-5.29735	3.83597e-08	down	0.012498	0.00988	0.814892	0.326457	Similar to Aquarius
Os03t0399600-02	Os03g0399600	-1.32701	0.0130455	down	0.335232	0.464691	1.05741	1.49318	Hypothetical protein
Os03t0411100-02	HAP2E	-1.18431	0.0121147	down	0.808	0.758555	1.43108	2.90668	Heme activator protein, CCAAT-binding transcription factor, Biotic and abiotic resistance
Os03t0558400-01	Os03g0558400	-1.01711	0.00880489	down	0.075969	0.074329	0.200851	0.151071	Conserved hypothetical protein
Os03t0581400-00	OsGELP52	-1.02675	0.0301144	down	0.17696	0.149425	0.350653	0.497482	Similar to anther-specific proline-rich protein APG
Os03t0579000-02	Os03g0579000	-1.12671	0.00838342	down	1.60556	0.90739	2.71368	3.74977	Peptidase M50 domain containing protein
Os03t0587100-04	Os03g0587100	-3.61771	0.00104227	down	0.003114	0.010523	0.194628	0.102806	Similar to decarboxylase family protein
Os03t0594900-01	Os03g0594900	-1.09661	1.45469e-08	down	3.31382	3.82269	7.90356	7.88771	Cytochrome P450 family protein
Os03t0656800-01	Os03g0656800	-1.8668	0.000679447	down	0.148445	0.092883	0.622924	0.441419	Similar to 3-glucanase
Os03t0666500-01	OsRab5B1	-1.38225	0.0429896	down	0.840445	2.16125	7.29382	5.34013	Similar to Ras-related protein RHA1
Os03t0701100-01	Os03g0701100	-2.50771	6.92202e-05	down	0.175613	0.241208	1.21325	1.65568	Similar to Prp18 domain containing protein, expressed
Os03t0717900-02	Os03g0717900	-1.50233	0.00428274	down	1.19793	0.612754	2.34095	3.90474	Similar to ABRH7 (Fragment)
Os03t0721200-01	Os03g0721200	-1.19663	0.00132188	down	0.940891	0.92377	2.21185	2.59379	Armadillo-like helical domain containing protein
Os03t0721200-02	Os03g0721200	-2.19956	5.28989e-05	down	0.172243	0.090775	0.807044	0.609948	Armadillo-like helical domain containing protein
Os03t0741100-01	OsbHLH148	-1.38399	1.45167e-05	down	1.07189	0.809196	2.91711	2.38732	Basic helix-loop-helix transcription factor, Drought toleranc
Os03t0744675-00	Os03g0744675	-2.23924	0.00752741	down	0.017145	0.012087	0.14583	0.061748	Similar to WD-40 repeat family protein / beige-related
Os03t0762000-01	HD6	-3.28972	4.71392e-05	down	0.030925	0.034643	0.550551	0.37129	Similar to Protein kinase CK2, alpha subunit
Os03t0775000-00	Os03g0775000	-1.32585	0.000730474	down	0.920001	0.74832	2.34071	2.38109	Leucine carboxyl methyltransferase domain containing protein
Os03t0777700-02	Os03g0777700	-1.63088	4.56623e-07	down	1.77297	1.65724	7.15367	4.16831	FAR1 DNA binding domain domain containing protein
Os03t0778000-01	Os03g0778000	-1.40258	0.0407548	down	0.215233	0.070611	0.596183	0.613274	Calmodulin binding protein-like family protein
Os03t0782200-01	Os03g0782200	-1.95528	1.9695e-23	down	5.9554	5.01461	23.4913	20.0186	Hypothetical protein
Os03t0796800-00	Os03g0796800	-5.27374	1.82703e-05	down	0.009103	0.005414	0.839796	0.202506	Similar to guanylate-binding family protein
Os03t0806800-01	Os03g0806800	-1.24337	0.0120095	down	0.747228	0.518366	1.50843	2.20889	Conserved hypothetical protein
Os03t0807900-01	Os03g0807900	-1.39911	0.000739329	down	0.425161	0.517923	1.58794	1.24998	Chaperonin-like RbcX family protein
Os03t0816700-01	Os03g0816700	-2.0872	0.000118922	down	0.126707	0.116244	0.58137	0.665967	Tubby, C-terminal domain containing protein
Os03t0823301-00	Os03g0823301	-3.46203	2.73307e-31	down	2.05487	1.63185	17.9095	24.2282	Hypothetical conserved gene
Os03t0839900-01	OsRLCK122	-1.22905	0.00206649	down	2.2313	1.72384	4.99802	5.61659	Serine/threonine protein kinase-related domain containing protein
Os04t0136900-01	Os04g0136900	-1.05606	1.86741e-08	down	3.43183	3.3827	6.73561	7.90578	Similar to OSIGBa0147B06.6 protein
Os04t0171800-01	Os04g0171800	-1.13267	0.0176299	down	0.328492	0.418667	1.03703	0.990687	Similar to Cytochrome P450 79A1 (EC 1.14.13.41) (Tyrosine N-monooxygenase) (Cytochrome P450Tyr)
Os04t0301500-01	OsbHLH006	-2.40553	0.000166243	down	0.100726	0.172329	0.839666	0.92744	Helix-loop-helix DNA-binding domain containing protein
Os04t0307900-00	Os04g0307900	-4.88454	0.0094857	down	0	0	0.062283	0.037038	Similar to H0211A12.1 protein
Os04t0344100-01	Os04g0344100	-1.74073	4.40214e-06	down	0.097913	0.160427	0.442817	0.50615	Similar to OSIGBa0106G08.3 protein
Os04t0371000-00	Os04g0371000	-1.11033	0.0232317	down	0.351138	0.450308	1.27167	0.914443	Four-helical cytokine family protein
Os04t0381100-02	Os04g0381100	-1.37268	0.00170989	down	1.12487	0.936218	3.41587	2.76995	Similar to OSIGBa0092E09.1 protein
Os04t0382700-02	Os04g0382700	-3.52027	0.00948859	down	0.004464	0.0047	0.132884	0.127732	Vacuolar protein sorting-associated protein 11 domain containing protein
Os04t0412300-02	Os04g0412300	-1.88889	8.97693e-06	down	0.313566	0.356201	1.00135	1.75785	Similar to H0717B12.10 protein
Os04t0442200-01	Os04g0442200	-1.1357	0.00631277	down	2.04426	2.07408	5.28715	5.27514	Protein of unknown function DUF482 family protein
Os04t0447100-02	SPH	-1.159	7.85232e-05	down	0.567795	0.560045	1.30458	1.41811	Similar to Lipoxygenase
Os04t0464100-01	Os04g0464100	-1.27591	0.00777981	down	0.548225	0.99756	1.85377	2.6767	Heavy metal transport/detoxification protein domain containing protein
Os04t0465700-01	OsRDR2	-2.69623	1.10174e-05	down	0.024329	0.026213	0.220942	0.18008	RNA-dependent RNA polymerase, eukaryotic-type domain containing protein
Os04t0497000-01	OsNADPH1	-1.13335	2.11717e-06	down	2.5812	2.01194	5.46284	5.11647	Similar to Allyl alcohol dehydrogenase
Os04t0497000-02	OsNADPH1	-1.25016	0.000286927	down	3.49656	2.25813	8.49202	6.588	Similar to Allyl alcohol dehydrogenase
Os04t0581100-01	OsS3H	-1.37584	0.0311749	down	0.825539	0.479092	3.65198	1.26629	2OG-Fe(II) oxygenase domain containing protein
Os04t0611050-01	Os04g0611050	-1.86669	0.00999528	down	0.045235	0.051799	0.311877	0.19944	Conserved hypothetical protein
Os04t0612900-01	Os04g0612900	-1.57789	0.0313037	down	0.047868	0.049704	0.168523	0.29287	Vacuolar ATPase assembly integral membrane protein VMA21-like domain domain containing protein
Os04t0615700-01	OsAGO2	-1.03303	0.0105393	down	1.92066	1.01391	3.06868	3.94246	Argonaute and Dicer protein, PAZ domain containing protein
Os04t0619300-02	OsFbox232	-3.18378	0.0022802	down	0.015158	0.015972	0.124793	0.356243	Similar to H0114G12.4 protein
Os04t0624600-02	SSIIIB	-1.65299	0.010685	down	0.704674	0.905736	1.55323	5.26119	Starch synthase, Starch biosynthesi
Os04t0628400-04	Os04g0628400	-2.09565	0.000999577	down	0.288612	0.887558	3.60272	2.6872	Zinc finger, BED-type predicted domain containing protein
Os04t0629700-02	Os04g0629700	-1.47486	0.00722795	down	0.777101	0.879203	3.91191	1.85249	Similar to Kinesin-1 (Kinesin-like protein A)
Os04t0629700-03	Os04g0629700	-1.00789	8.08554e-06	down	2.42904	2.09143	4.63975	4.90325	Similar to Kinesin-1 (Kinesin-like protein A)
Os04t0632400-02	Os04g0632400	-1.56276	0.00133707	down	0.169598	0.34554	0.765529	1.03856	Hypothetical protein
Os04t0635000-01	Os04g0635000	-1.06999	0.00643573	down	2.72365	2.67793	7.65912	5.43396	Similar to H0315F07.10 protein
Os04t0639700-00	Os04g0639700	-6.42697	0.0014439	down	0	0	0.038273	0.059896	Similar to OSIGBa0138H21-OSIGBa0138E01.9 protein
Os04t0640200-01	Os04g0640200	-1.17416	0.0027185	down	0.055443	0.066939	0.152095	0.167315	Conserved hypothetical protein
Os04t0644600-02	Os04g0644600	-4.49024	3.94529e-05	down	0.372721	0.13652	9.18127	6.65566	Epoxide hydrolase family protein
Os04t0687200-02	Os04g0687200	-2.11676	3.85136e-05	down	0.123731	0.075817	0.52353	0.498527	Similar to H0701F11.5 protein
Os05t0114950-01	Os05g0114950	-1.76436	0.0188648	down	0.010405	0.004283	0.034841	0.044803	Hypothetical conserved gene
Os05t0121100-01	Os05g0121100	-1.64451	0.0136027	down	0.022293	0.036767	0.097394	0.161776	Conserved hypothetical protein
Os05t0136800-01	Os05g0136800	-1.13782	1.8706e-05	down	0.936478	0.87701	2.03913	2.2043	Hypothetical protein
Os05t0148700-02	Os05g0148700	-4.77726	3.40388e-06	down	0.053674	0.040511	0.603303	2.8942	Armadillo-type fold domain containing protein
Os05t0164800-02	ZIP6	-2.10262	1.78915e-05	down	0.16785	0.100516	0.788363	0.53716	Transition metal ion transporter, Ion transpor
Os05t0199500-02	Os05g0199500	-1.59631	0.00520603	down	0.117031	0.138117	0.352495	0.631635	Glycosyl transferase, family 31 protein
Os05t0237200-01	Os05g0237200	-9.757	4.46519e-07	down	0	0	0.314803	0.15139	Cytochrome b561, eukaryote domain containing protein
Os05t0243200-01	orf160	-1.31113	0.00217467	down	0.566986	0.46482	1.66576	1.31567	Similar to Ribosomal protein L13
Os05t0291700-01	Os05g0291700	-1.46725	0.000408706	down	0.530753	0.927998	2.38075	2.21691	Similar to PTAC16 (PLASTID TRANSCRIPTIONALLY ACTIVE18); binding / catalytic
Os05t0323800-01	OsAGSW1	-2.33554	0.0066329	down	0.008353	0.023873	0.127342	0.12468	Similar to ubiquinone biosynthesis protein ubiB
Os05t0380900-01	OsCML15	-1.3627	5.28428e-05	down	9.42956	11.7425	22.1913	37.2885	Similar to Polcalcin Jun o 2 (Calcium-binding pollen allergen Jun o 2)
Os05t0386800-03	BC1L4	-1.2961	0.00711939	down	4.12191	2.84836	6.59532	14.0895	COBRA-like protein, Cellulose synthesi
Os05t0425000-00	Os05g0425000	-2.31217	0.000289607	down	0.156295	0.088557	0.495302	0.998242	Hypothetical conserved gene
Os05t0456925-00	Os05g0456925	-2.81715	0.000251635	down	0.117985	0.03416	0.595599	0.780421	Similar to regulator of chromosome condensation (RCC1) family protein
Os05t0460000-01	OsctHSP70-1	-1.25173	9.26203e-05	down	5.38124	7.47287	12.9844	20.3816	Similar to 70 kDa heat shock cognate protein 1
Os05t0460600-02	Os05g0460600	-1.00896	5.78233e-05	down	0.620551	0.660187	1.47938	1.26186	Similar to GTP cyclohydrolase II/3,4-dihydroxy-2-butanone-4-phosphate synthase- like protein (Fragment)
Os05t0462000-00	Os05g0462000	-1.37274	4.318e-08	down	11.3163	9.65535	31.2649	25.6985	Similar to plant-specific domain TIGR01589 family protein
Os05t0467300-01	Os05g0467300	-1.16878	0.0240126	down	1.9651	1.84263	7.90975	3.09004	SelT/selW/selH selenoprotein family protein
Os05t0486600-01	BARD1	-1.8632	3.77224e-05	down	0.112064	0.196244	0.662955	0.610365	Hypothetical conserved gene
Os05t0495700-02	GPDH1	-1.07188	0.0247773	down	0.452494	0.743977	1.10438	2.06036	Similar to Glycerol-3-phosphate dehydrogenase
Os05t0529700-03	OsDjC50	-2.55285	2.04407e-14	down	0.449764	0.347584	2.70049	2.22989	Similar to electron transporter/ heat shock protein binding protein
Os05t0546300-01	Os05g0546300	-1.68767	0.0232779	down	0.208517	0.070928	0.744024	0.630787	Hypothetical protein
Os05t0551000-01	OsHRZ2	-3.42331	8.03264e-10	down	0.171258	0.067755	1.44383	1.38139	Iron-binding haemerythrin RING ubiquitin ligase, Iron-binding sensor, Regulation of iron acquisitio
Os05t0562300-01	OsDjB7	-1.35357	0.000449901	down	2.80028	3.87225	7.51146	11.6493	Similar to DnaJ-like protein
Os05t0562350-00	Os05g0562350	-1.41845	0.024737	down	0.169703	0.167042	0.424278	0.854299	Hypothetical gene
Os05t0565500-01	Os05g0565500	-1.57571	0.016243	down	0.664349	0.312977	1.27238	2.75852	3-hydroxyacid dehydrogenase/reductase domain containing protein
Os05t0566900-02	Os05g0566900	-1.22884	5.22701e-07	down	3.50837	3.49492	9.24878	8.07596	Similar to TA9 protein (Fragment)
Os05t0577100-00	Os05g0577100	-2.29704	0.0112721	down	0.377655	0.445582	2.74154	3.60187	Protein of unknown function DUF617, plant family protein
Os05t0592800-03	OsABIL2	-1.24579	0.0129374	down	0.773227	0.695121	2.04277	2.29274	Splicing variant of protein phosphatase 2C 5
Os05t0597100-01	HDT701	-1.36745	6.79274e-10	down	11.8138	9.25924	31.9194	24.4975	Histone H4 deacetylase, Negative regulation of innate immunit
Os06t0119100-02	Os06g0119100	-1.85188	0.0303899	down	0.17735	0.115847	1.5881	0.256311	Protein of unknown function DUF594 family protein
Os06t0127100-01	OsDREB1C	-1.24515	0.0238364	down	0.439557	0.479393	0.960232	1.91399	Dehydration-responsive element-binding protein 1C
Os06t0131500-02	Os06g0131500	-1.46004	0.0150498	down	0.269897	0.111945	0.615232	0.78537	Glycoside hydrolase, family 17 protein
Os06t0153100-01	Os06g0153100	-1.18292	0.0158134	down	0.118174	0.133812	0.387135	0.333032	Conserved hypothetical protein
Os06t0153600-01	Os06g0153600	-1.54122	0.0266613	down	0.210261	0.190611	1.2353	0.509803	Conserved hypothetical protein
Os06t0160400-01	HGW	-2.07662	0.047074	down	0.002995	0.013319	0.076325	0.077687	Similar to Proline-rich cell wall protein-like
Os06t0163100-00	Os06g0163100	-1.60774	0.0287843	down	0.023594	0.090125	0.278475	0.258115	Hypothetical protein
Os06t0181400-01	Os06g0181400	-3.58939	0.00263742	down	0.007154	0.001662	0.10859	0.079151	Similar to oxidoreductase
Os06t0185800-01	Os06g0185800	-1.50178	0.000185614	down	0.163356	0.21693	0.637605	0.573056	Pentatricopeptide repeat domain containing protein
Os06t0188700-00	OsGLR4.3	-1.39451	0.035196	down	0.0924	0.062321	0.438404	0.172063	Similar to Glutamate receptor
Os06t0225000-00	OsSAR1	-2.15073	0.0148374	down	0.049613	0.023163	0.199327	0.294391	Similar to NTGB3 (Fragment)
Os06t0241200-01	Os06g0241200	-1.17414	0.00818673	down	0.105537	0.109636	0.238209	0.341292	Conserved hypothetical protein
Os06t0242900-01	Os06g0242900	-1.37146	0.0434689	down	0.017729	0.026519	0.056934	0.128551	SAM dependent carboxyl methyltransferase domain containing protein
Os06t0253100-01	Os06g0253100	-2.46139	1.17653e-12	down	1.03644	1.39672	6.15289	8.10676	Heat shock protein Hsp20 domain containing protein
Os06t0275700-01	OsPUB22	-2.98317	2.47714e-44	down	0.587208	0.50516	4.95634	3.84163	Similar to Beta-catenin repeat family protein
Os06t0314501-01	Os06g0314501	-1.96226	2.01116e-05	down	0.079543	0.091262	0.393886	0.383373	Conserved hypothetical protein
Os06t0334300-02	OsCrRLK1L14	-4.94674	0.000284955	down	0.003601	0.003045	0.273985	0.136806	Similar to Resistance protein candidate (Fragment)
Os06t0483150-00	Os06g0483150	-6.21063	0.00201198	down	0	0	0.05184	0.078836	Glutamate dehydrogenase, NAD-specific domain containing protein
Os06t0506600-01	OsUBC17	-1.44074	0.000153024	down	1.13767	1.12902	2.50498	4.35541	Similar to Ubiquitin carrier protein
Os06t0508950-00	Os06g0508950	-1.0668	0.0273982	down	0.466213	0.423608	0.979932	1.41687	Hypothetical protein
Os06t0516800-01	Os06g0516800	-1.46874	3.55334e-06	down	0.431985	0.388469	1.23727	1.2096	Hypothetical gene
Os06t0574700-02	Os06g0574700	-12.5763	4.00588e-13	down	0	0	1.06695	1.0873	Hypothetical conserved gene
Os06t0592500-01	Os06g0592500	-3.06287	5.92466e-09	down	0.220522	0.393914	2.46963	3.32434	Similar to Ethylene-responsive transcriptional coactivator
Os06t0622800-01	Os06g0622800	-3.04154	0.000408561	down	0.070104	0.109595	1.07725	0.923718	Armadillo-type fold domain containing protein
Os06t0650900-01	OsDjC56	-1.06837	3.31113e-05	down	3.99949	3.6819	8.74091	8.37398	Conserved hypothetical protein
Os06t0683700-01	Os06g0683700	-1.05923	2.25993e-08	down	8.01749	8.17561	17.2579	17.583	Similar to wound induced protein
Os06t0699050-00	Os06g0699050	-9.44714	1.64158e-07	down	0	0	0.383274	0.550497	Hypothetical protein
Os06t0703700-01	Os06g0703700	-1.81732	0.0378119	down	0.020087	0.01855	0.156433	0.087254	Hypothetical protein
Os06t0728700-01	Os06g0728700	-2.20542	2.68802e-11	down	2.25355	2.22287	8.005	13.8665	Homeodomain-like containing protein
Os07t0107000-01	Os07g0107000	-1.5458	0.00557407	down	0.157586	0.197131	0.805642	0.497836	Hypothetical protein
Os07t0162100-00	Os07g0162100	-1.24079	0.00688412	down	0.240697	0.417731	0.949394	0.923082	3-oxo-5-alpha-steroid 4-dehydrogenase, C-terminal domain containing protein
Os07t0176900-02	Os07g0176900	-3.82525	0.000131282	down	0.251743	0.31543	9.52407	1.61061	Similar to Ribose-5-phosphate isomerase precursor (EC 5.3.1.6)
Os07t0177100-01	MMS19	-1.38414	0.0407239	down	0.141051	0.123282	0.793111	0.298781	Armadillo-type fold domain containing protein
Os07t0178700-01	Os07g0178700	-1.03659	1.08541e-06	down	2.05736	1.79531	4.3948	3.84491	Similar to Low molecular mass early light-inducible protein HV90, chloroplast precursor (ELIP)
Os07t0178800-01	Os07g0178800	-1.17323	4.83648e-10	down	1.45778	1.41398	3.33826	3.3409	Similar to Low molecular mass early light-inducible protein HV90, chloroplast precursor (ELIP)
Os07t0208900-02	Os07g0208900	-2.99757	0.00196943	down	0.019597	0.040652	0.329148	0.399375	Similar to transporter-related
Os07t0217600-01	CYP71Z2	-1.52987	0.0116735	down	0.775669	1.30728	5.79315	2.13193	CytochromeP450 monooxygenase, Diterpenoid phytoalexin biosynthesis, Bacterial blight resistanc
Os07t0231700-00	Os07g0231700	-3.73103	0.000117554	down	0.007659	0.008785	0.137822	0.162121	Hypothetical conserved gene
Os07t0252400-02	OsCesA6	-1.36379	0.0143249	down	0.21823	0.196716	0.752677	0.628528	Similar to Cellulose synthase-8
Os07t0424400-06	OsCesA3	-1.79982	0.0262632	down	0.018705	0.006717	0.08808	0.059731	Similar to Cellulose synthase-7
Os07t0448200-00	OsPIP2	-1.41144	0.00268933	down	0.392422	0.684815	1.67169	1.73668	Similar to cDNA clone:J023132K03, full insert sequence
Os07t0464200-00	Os07g0464200	-1.5845	1.37184e-12	down	2.24336	1.77285	5.83879	6.5968	Similar to O-methyltransferase ZRP4
Os07t0476200-01	Os07g0476200	-2.22458	5.06961e-07	down	0.057982	0.083173	0.416509	0.315051	Tetratricopeptide TPR-1 domain containing protein
Os07t0486400-01	Os07g0486400	-1.00666	0.00944418	down	0.20837	0.203217	0.41555	0.550517	Conserved hypothetical protein
Os07t0532600-01	Os07g0532600	-1.3353	0.0057578	down	0.142437	0.15038	0.416386	0.488351	Hypothetical conserved gene
Os07t0531900-00	Os07g0531900	-2.57651	1.04829e-05	down	0.177791	0.455548	2.07777	2.33419	Hypothetical conserved gene
Os07t0549100-01	Os07g0549100	-1.18529	0.0287217	down	0.15067	0.149445	0.516549	0.389897	Conserved hypothetical protein
Os07t0565000-01	Os07g0565000	-1.7691	0.0198664	down	0.208259	0.206928	1.45846	0.686884	Similar to 40S ribosomal protein S11
Os07t0575600-01	Os07g0575600	-3.33728	1.58448e-10	down	0.063215	0.11494	1.01786	0.979547	Similar to Lectin receptor-type kinase
Os07t0599000-01	Os07g0599000	-1.25968	0.0425156	down	0.528599	0.331136	0.754557	2.33856	Pentatricopeptide repeat domain containing protein
Os07t0607400-01	OsPME20	-1.0783	0.0245328	down	0.083889	0.128634	0.252434	0.31859	Pectin lyase fold/virulence factor domain containing protein
Os07t0631200-01	Os07g0631200	-1.7516	0.00874065	down	0.290784	0.245339	0.693759	1.72935	Zinc finger, RING/FYVE/PHD-type domain containing protein
Os07t0633000-01	Os07g0633000	-1.23559	1.83834e-06	down	1.22175	1.27508	2.75898	3.45766	Hypothetical conserved gene
Os07t0633200-02	Os07g0633200	-1.30442	1.40428e-07	down	2.38331	3.29717	7.40449	7.34195	Similar to SC35-like splicing factor SCL30a, 30a kD
Os07t0633600-02	Os07g0633600	-1.4986	2.8181e-11	down	8.05124	6.00914	18.9707	22.1035	Similar to SUB1; calcium ion binding
Os07t0641200-01	OsCDPK30	-1.0769	0.0284506	down	1.82042	1.46645	2.8174	6.01314	Similar to Calcium/calmodulin-dependent serine/threonine-protein kinase 1
Os07t0656900-00	OsSCP40	-1.43168	0.000317847	down	1.70208	1.2648	4.43515	4.55834	Similar to Serine carboxypepsidase (Fragment)
Os07t0659300-01	Os07g0659300	-1.39264	0.002351	down	0.163888	0.157569	0.525109	0.464484	Conserved hypothetical protein
Os07t0680800-00	Os07g0680800	-2.018	1.15483e-07	down	0.237371	0.241917	0.894435	1.22743	Hypothetical protein
Os07t0687700-01	OsbZIP63	-1.0314	0.0366158	down	0.13295	0.240171	0.553722	0.438723	Similar to Transcription factor HBP-1b(C38) (Fragment)
Os07t0688500-00	Os07g0688500	-3.96755	0.000872403	down	0.009536	0.000399	0.176677	0.123819	Similar to Poly
Os07t0691200-03	Os07g0691200	-1.71518	0.000614892	down	0.508953	0.450626	1.82042	1.89213	Similar to D-alanine--D-alanine ligase B (EC 6.3.2.4) (D-alanylalanine synthetase B) (D-Ala-D-Ala ligase B)
Os08t0100200-00	Os08g0100200	-1.37715	0.0404892	down	0.079045	0.069685	0.286726	0.323823	Similar to ZIP transporter
Os08t0101700-01	Os08g0101700	-1.01471	0.000471385	down	3.43767	3.37379	8.39293	6.50451	Similar to Cytochrome b561 (Fragment)
Os08t0105400-00	Os08g0105400	-1.16302	0.00838342	down	0.442389	0.252773	0.870811	0.986519	Similar to P450
Os08t0128300-01	Os08g0128300	-11.2458	6.79274e-10	down	0	0	1.03506	0.919099	Similar to Actin-like protein 3 (Actin-related protein 3)
Os08t0135800-02	OsC3H55	-2.44679	0.0122158	down	0.017537	0.033557	0.158411	0.363086	Zinc finger, CCCH-type domain containing protein
Os08t0135900-03	TS	-4.0512	2.07274e-05	down	0.015563	0.019328	0.547696	0.278357	Similar to Tryptophan synthase beta chain 1 (EC 4.2.1.20
Os08t0139700-01	OsTPS29	-3.83344	2.30127e-05	down	0.016864	0.024408	0.306177	0.526475	Similar to terpene synthase 6
Os08t0144000-01	Os08g0144000	-1.18684	0.000690055	down	1.10813	1.28658	2.96859	3.08077	Myb, DNA-binding domain containing protein
Os08t0152300-00	Os08g0152300	-1.57861	0.00595723	down	0.198482	0.293441	1.25066	0.621606	Similar to P450
Os08t0153000-00	OsABCB20	-1.75641	0.0249334	down	0.030201	0.042296	0.136661	0.272623	Similar to MDR-like ABC transporter
Os08t0157100-01	Os08g0157100	-2.44015	0.000992657	down	0.839155	0.791202	5.03557	6.44815	RNA polymerase II-associated, Paf1 domain containing protein
Os08t0157600-03	CCA1	-1.18701	0.00145331	down	0.43529	0.380637	0.996752	1.11204	MYB transcription factor, Circadian cloc
Os08t0159900-01	PRP5	-3.1806	3.40575e-05	down	0.100414	0.0717	0.405077	1.54441	DEAD-like helicase, N-terminal domain containing protein
Os08t0205800-01	Os08g0205800	-1.19297	6.49583e-05	down	4.42176	4.96636	9.1859	13.9545	Hypothetical conserved gene
Os08t0226600-01	Os08g0226600	-1.40036	0.0161767	down	0.227564	0.249509	0.525599	1.13295	Hypothetical gene
Os08t0232700-01	OsEXO70FX4	-1.15038	0.00159745	down	3.30555	2.40933	6.27309	7.96421	Exo70 exocyst complex subunit family protein
Os08t0235600-00	Os08g0235600	-1.16571	0.0426831	down	0.0877	0.149552	0.333705	0.445423	Hypothetical conserved gene
Os08t0243500-02	OsCPR2	-5.75136	2.1274e-59	down	0.126364	0.085089	6.88516	4.90257	Similar to NADPH-cytochrome P450 oxydoreductase isoform 2
Os08t0336700-01	Os08g0336700	-2.60841	0.00145723	down	0.007222	0.01941	0.075126	0.15113	Hypothetical gene
Os08t0366000-04	Osppc	-1.79296	4.70569e-06	down	1.23791	1.11254	4.10383	4.83573	Phosphoenolpyruvate carboxylase
Os08t0369400-01	Os08g0369400	-8.60838	4.64859e-06	down	0	0	0.093423	0.156227	Ankyrin repeat containing protein
Os08t0374200-02	Os08g0374200	-3.39824	0.0010832	down	0.01868	0.014588	0.145475	0.40798	Similar to Ubiquitin carrier protein
Os08t0379300-02	OsPP100	-1.81055	0.0364349	down	0.003839	0.020755	0.10155	0.063101	Protein-tyrosine phosphatase, dual specificity domain containing protein
Os08t0379400-03	Os08g0379400	-1.27052	0.00639914	down	6.8961	3.13345	13.754	15.163	Similar to Quinone oxidoreductase-like protein
Os08t0397800-01	Os08g0397800	-1.23616	0.00216763	down	0.653554	1.0428	2.44319	2.14234	Conserved hypothetical protein
Os08t0396700-02	Os08g0396700	-2.05942	0.000535027	down	0.087579	0.109745	0.69968	0.303645	NB-ARC domain containing protein
Os08t0400200-00	OsSET30	-1.23023	4.87296e-09	down	0.287146	0.294049	0.713917	0.705717	Similar to SET domain protein
Os08t0413100-00	Os08g0413100	-2.95292	0.0099199	down	0.000506	0.013049	0.078229	0.150197	Protein of unknown function DUF1262 domain containing protein
Os08t0442350-01	Os08g0442350	-2.86665	0.00705418	down	0.00507	0.005463	0.079714	0.064807	Hypothetical conserved gene
Os08t0444440-01	Os08g0444440	-1.20948	0.0320064	down	0.516295	0.821373	1.42443	2.80185	Hypothetical conserved gene
Os08t0449500-02	Os08g0449500	-1.16032	0.00447266	down	0.943669	0.895167	1.80063	2.95746	Conserved hypothetical protein
Os08t0468100-01	OsNR1	-1.02997	0.000111099	down	7.40683	4.97499	14.5627	12.4323	Similar to Nitrate reductase
Os08t0482600-01	OsUCL29	-1.63266	1.30069e-11	down	8.06263	10.634	26.5826	33.8089	Cupredoxin domain containing protein
Os08t0500600-01	Os08g0500600	-1.35711	0.00740203	down	0.099432	0.111858	0.412939	0.265693	Pentatricopeptide repeat domain containing protein
Os08t0508000-01	CYP76M2	-1.51172	0.0366498	down	0.449101	0.768212	4.47556	1.09742	Cytochrome P450 family protein
Os08t0520550-01	Os08g0520550	-2.48608	0.00386429	down	0.042573	0.034916	0.49326	0.151629	Similar to Auxin response factor 21
Os08t0543500-01	Os08g0543500	-3.42425	0.00094023	down	0.001194	0.004963	0.045836	0.058166	Similar to NBS-LRR type resistance protein (Fragment)
Os08t0546800-01	HSFB2B	-2.07026	0.000237569	down	0.346532	0.51409	1.39465	2.9327	Similar to Heat stress transcription factor B-2b
Os08t0553800-03	Os08g0553800	-7.92101	7.83446e-05	down	0	0	0.045992	0.116078	NAD(P)-binding domain containing protein
Os08t0566600-01	OsPGR5	-1.12751	3.38489e-07	down	19.0137	16.2788	43.9525	36.2954	Similar to PGR5
Os09t0123200-02	OsFCA	-3.32842	0.00454045	down	0.005748	0.008236	0.05611	0.212902	FCA-like protein, FCA gamma protein, Flowering time related protein involved in autonomous flowering pathwa
Os09t0131400-02	Os09g0131400	-1.20967	0.043865	down	0.569504	0.577034	2.53927	1.37456	Hypothetical protein
Os09t0239450-00	Os09g0239450	-6.28927	0.000971803	down	0	0	0.128957	0.11975	Hypothetical gene
Os09t0331100-00	Os09g0331100	-1.33901	0.0474961	down	0.15558	0.050752	0.504404	0.351688	Ankyrin repeat domain containing protein
Os09t0371700-01	Os09g0371700	-2.25041	1.07265e-05	down	0.242677	0.3429	1.20217	1.97889	Zinc finger, RING-type domain containing protein
Os09t0400200-01	Os09g0400200	-1.45862	1.99356e-09	down	0.713636	0.686143	2.02754	1.98572	Similar to Cinnamyl alcohol dehydrogenase (EC 1.1.1.195)
Os09t0403000-01	Os09g0403000	-2.38916	0.00291618	down	0.04183	0.060846	0.329361	0.436148	Hypothetical conserved gene
Os09t0433700-01	OsPME27	-6.46235	0.00102427	down	0	0	0.06662	0.042691	Similar to Pectin methylesterase (Fragment)
Os09t0449800-01	Os09g0449800	-1.05075	0.0402682	down	0.31108	0.173219	0.569884	0.773841	Conserved hypothetical protein
Os09t0471400-01	OsWAK81	-1.54557	0.0099867	down	0.20683	0.106403	0.482377	0.705556	Similar to WAK80 - OsWAK receptor-like protein kinase
Os09t0481600-01	Os09g0481600	-3.16436	2.62017e-05	down	0.023118	0.013667	0.13699	0.269069	Similar to tir-nbs resistance protein
Os09t0489800-01	Os09g0489800	-1.12481	0.00444678	down	0.181225	0.12183	0.412024	0.351512	Hypothetical protein
Os09t0511200-00	Os09g0511200	-1.65495	0.0254062	down	0.090619	0.058395	0.481324	0.239695	Conserved hypothetical protein
Os09t0522000-01	OsDREB1B	-1.32317	0.0132344	down	4.99634	10.1181	16.5346	31.5248	Similar to Dehydration-responsive element-binding protein 1B
Os09t0522200-01	OsDREB1A	-1.33151	5.92847e-06	down	11.4634	17.5672	37.0302	41.1734	DRE-binding protein 1A
Os09t0526600-03	HSFB2C	-1.55433	0.00180607	down	1.49342	1.07074	2.83187	6.0792	Similar to Isoform 2 of Heat stress transcription factor B-2c
Os09t0526600-01	HSFB2C	-5.07742	2.18973e-18	down	0.04653	0.047514	1.2109	2.36866	Similar to Isoform 2 of Heat stress transcription factor B-2c
Os09t0530000-02	OsStr4	-2.1769	9.32986e-12	down	10.2914	8.07643	47.6701	39.9044	Rhodanese-like domain containing protein
Os09t0539400-00	OsMCM10	-6.70513	0.000340588	down	0	0.002233	0.456536	0.167549	Similar to MCM10 minichromosome maintenance deficient 10
Os09t0554000-01	OsSTA235	-1.2281	0.0368467	down	0.243072	0.099378	0.53339	0.605509	Similar to Mitochondrial phosphate transporter
Os09t0563800-01	Os09g0563800	-1.27669	0.0164763	down	0.100677	0.188867	0.513115	0.381962	ATPase, AAA-type, core domain containing protein
Os10t0100700-01	OsPDX1.3b	-1.23819	6.43771e-11	down	4.68763	4.04234	11.6757	9.61462	Vitamin B6 biosynthesis protein family protein
Os10t0117800-01	Os10g0117800	-1.91113	0.00647361	down	0.021688	0.050702	0.227213	0.15039	Guanine nucleotide binding protein (G-protein), alpha subunit family protein
Os10t0119300-01	OsFH3	-1.05883	0.00680817	down	0.128825	0.122429	0.360815	0.247167	Actin-binding FH2 domain containing protein
Os10t0180800-02	WAK112	-1.12746	0.00108035	down	3.15709	2.37823	6.61077	6.80747	Wall-associated kinase, Negative regulation of rice blast resistanc
Os10t0330400-01	Os10g0330400	-1.63984	0.0022898	down	1.31508	0.692339	4.32968	3.23457	Protein of unknown function DUF179 family protein
Os10t0345701-01	Os10g0345701	-1.78414	0.00508944	down	0.10174	0.058741	0.479348	0.262405	Hypothetical conserved gene
Os10t0391400-01	OsJAZ	-1.59577	2.81785e-06	down	0.608631	0.493523	1.98765	1.6337	Tify domain containing protein
Os10t0487600-02	Os10g0487600	-2.21722	0.00108734	down	0.044878	0.025747	0.238515	0.176357	Conserved hypothetical protein
Os10t0492000-01	Os10g0492000	-3.45461	8.97618e-06	down	0.042239	0.044971	0.806685	0.418271	Conserved hypothetical protein
Os10t0499400-01	Os10g0499400	-1.76439	0.0108856	down	0.143642	0.12631	0.334127	0.939644	Cystathionine beta-synthase, core domain containing protein
Os10t0503200-01	Os10g0503200	-8.85866	1.27988e-06	down	0	0	0.151519	0.28146	Similar to Dihydrofolate synthetase /folylpolyglutamate synthetase
Os10t0521900-01	OsRhmbd17	-1.64657	0.0153866	down	0.213128	0.173548	0.49459	1.20628	Similar to Membrane protein
Os10t0530500-01	OsGSTU13	-1.0852	3.17131e-07	down	13.0941	11.5802	29.6329	25.1033	Similar to Glutathione-S-transferase Cla47
Os10t0573700-02	Os10g0573700	-1.16307	0.0102487	down	6.05343	2.93778	12.6845	11.4369	Similar to Mitochondrial carnitine/acylcarnitine carrier-like protein (A BOUT DE SOUFFLE) (Carnitine/acylcarnitine translocase-like protein) (CAC-like protein)
Os10t0560400-01	OsCCT35	-1.21227	0.000643212	down	1.48708	1.01473	2.75259	3.68054	Similar to CONSTANS-like protein CO9 (Fragment)
Os11t0106200-01	Os11g0106200	-1.46401	0.0393677	down	0.070592	0.026843	0.307703	0.132602	Similar to cDNA clone:J013071M22, full insert sequence
Os11t0173500-03	25L1	-1.99624	0.0137593	down	0.225617	0.260639	2.42715	0.485615	Leucine-rich repeat, typical subtype domain containing protein
Os11t0174000-04	Os11g0174000	-1.90874	3.00988e-11	down	1.67846	2.48541	8.51687	8.00487	Coatomer, beta subunit domain containing protein
Os11t0191400-03	Os11g0191400	-3.47956	0.00070782	down	0.014156	0.012734	0.328951	0.153988	ATP-NAD kinase, PpnK-type, all-beta domain containing protein
Os11t0206200-01	Os11g0206200	-9.0458	3.19167e-06	down	0	0	0.18831	0.496588	Mitochodrial transcription termination factor-related family protein
Os11t0209700-01	OsPI4K1	-2.32889	0.0100767	down	0.022513	0.028456	0.127828	0.28779	Hypothetical conserved gene
Os11t0271000-02	Os11g0271000	-1.92408	0.00952655	down	0.092068	0.030895	0.274683	0.377035	Hypothetical protein
Os11t0282800-00	Os11g0282800	-1.26247	4.94305e-12	down	1.81777	1.50005	4.00875	4.17081	Similar to POT family protein, expressed
Os11t0286800-02	OsOSC10	-2.24359	0.000216971	down	0.058404	0.059131	0.242255	0.447778	Squalene cyclase domain containing protein
Os11t0290600-01	Os11g0290600	-1.16823	0.0151523	down	0.266146	0.183688	0.617375	0.629452	Conserved hypothetical protein
Os11t0298400-01	Os11g0298400	-3.89208	0.00808686	down	0.000524	0.0002	0.067818	0.020585	Protein of unknown function DUF663 domain containing protein
Os11t0461200-01	Os11g0461200	-3.20926	0.00234916	down	0.018655	0.011305	0.219461	0.265262	UDP-glucuronosyl/UDP-glucosyltransferase domain containing protein
Os11t0518600-01	Os11g0518600	-1.3167	0.01949	down	0.096905	0.059747	0.273823	0.240678	Conserved hypothetical protein
Os11t0531700-02	Os11g0531700	-3.58097	1.90628e-11	down	0.113364	0.078469	1.45027	1.18663	NUDIX hydrolase domain containing protein
Os11t0544100-00	Os11g0544100	-1.00383	0.00558671	down	0.533994	0.391419	0.950139	1.15702	Conserved hypothetical protein
Os11t0549615-01	OsPAP3a	-1.06944	0.000370457	down	0.56678	0.563168	1.301	1.28054	Metallophosphoesterase domain containing protein
Os11t0562266-00	Os11g0562266	-1.06151	0.0109789	down	0.332259	0.284731	0.799425	0.712552	Conserved hypothetical protein
Os11t0568800-00	Os11g0568800	-1.49454	0.00320334	down	0.084801	0.098648	0.39524	0.235087	Leucine-rich repeat, typical subtype domain containing protein
Os11t0576400-00	Os_F0247	-1.56382	5.52953e-06	down	0.178405	0.195987	0.607279	0.599312	Similar to HAT family dimerisation domain containing protein, expressed
Os11t0581900-01	Os11g0581900	-1.53403	0.00126198	down	0.117505	0.118676	0.3986	0.413515	Uncharacterised protein family UPF0005 domain containing protein
Os11t0592700-00	Os11g0592700	-4.3038	5.09264e-08	down	0.03022	0.016264	0.811953	0.354397	GTP1/OBG domain containing protein
Os11t0599101-01	Os11g0599101	-1.68878	0.0227313	down	0.028794	0.012954	0.078067	0.122399	Domain of unknown function DUF629 domain containing protein
Os11t0633600-01	Os11g0633600	-2.64791	0.00106053	down	0.082259	0.020336	0.458554	0.439728	Hypothetical gene
Os11t0635500-01	Os11g0635500	-1.28936	5.00678e-05	down	2.3192	2.00153	6.59692	4.8551	Cytochrome P450 family protein
Os11t0644500-01	Os11g0644500	-2.03663	0.000203485	down	0.154077	0.102953	0.694301	0.549628	Similar to Transferase family protein, expressed
Os11t0644700-01	Os11g0644700	-17.5776	2.23677e-19	down	0	0	189.509	67.3692	Plant disease resistance response protein family protein
Os11t0673100-01	Os11g0673100	-2.04188	2.95359e-07	down	0.748574	0.461334	3.0049	2.40898	Conserved hypothetical protein
Os11t0706100-03	Os11g0706100	-1.28654	0.0345703	down	0.116049	0.09408	0.529959	0.201742	Protein of unknown function DUF37 domain containing protein
Os11t0707050-00	Os11g0707050	-6.256	0.00125335	down	0	0	0.560492	0.476778	Similar to Chloroplast ribulose-1,5-bisphosphate carboxylase/oxygenase activase large protein isoform
Os12t0117500-01	Os12g0117500	-1.6852	0.00840692	down	0.131435	0.373827	1.09806	1.07098	Hypothetical protein
Os12t0124100-01	Os12g0124100	-1.50473	0.010797	down	0.245897	0.166269	1.04438	0.474402	Conserved hypothetical protein
Os12t0144200-00	Os12g0144200	-1.26391	0.00280755	down	0.533738	0.398082	1.18175	1.40572	Similar to Jasmonate-induced protein
Os12t0146500-01	Os12g0146500	-1.638	0.000730522	down	0.096511	0.076331	0.339409	0.311659	Protein of unknown function DUF668 domain containing protein
Os12t0150200-01	OsCYP450	-1.51981	0.00504519	down	0.423029	0.401353	2.02046	0.905456	Cytochrome P450 enzyme, Salt toleranc
Os12t0160200-00	Os12g0160200	-1.11517	0.0494171	down	0.112166	0.10051	0.352421	0.326849	Conserved hypothetical protein
Os12t0192500-03	Os12g0192500	-1.03016	0.0149898	down	1.18881	1.25988	2.0757	3.88456	Similar to Phosphomethylpyrimidine kinase/thiamin-phosphate pyrophosphorylase
Os12t0271700-02	OsSPS3	-1.00805	1.22545e-05	down	6.88539	4.85695	12.5139	12.2857	Similar to prenyl transferase
Os12t0406000-01	Os12g0406000	-1.84249	6.54478e-19	down	1.44894	1.38126	5.28559	5.14957	Conserved hypothetical protein
Os12t0485150-00	Os12g0485150	-1.2787	0.000350007	down	0.499963	0.550853	1.56168	1.27053	Conserved hypothetical protein
Os12t0491800-01	OsKSL10	-2.37469	0.00310619	down	0.24665	0.534081	4.41605	1.16803	Similar to Ent-kaurene synthase 1A
Os12t0508100-00	Os12g0508100	-1.05489	0.000331889	down	1.04978	0.915476	2.06284	2.35672	Acrosin precursor (EC 3.4.21.10) (53 kDa fucose-binding protein)
Os12t0581700-03	Os12g0581700	-2.15502	0.0193336	down	0.16486	0.033815	0.71606	0.778023	Conserved hypothetical protein
Os12t0611500-00	Os12g0611500	-4.08355	0.00259841	down	0.006276	0.003839	0.183738	0.180303	Similar to H0315A08.1 protein
Os12t0615100-01	OsWAK128	-1.00362	0.015582	down	0.327448	0.395085	1.03173	0.683019	Similar to Protein kinase domain containing protein, expressed
Os12t0626400-02	PSY2	-1.04226	1.14022e-11	down	9.47271	9.59004	20.4592	19.684	Similar to Phytoene synthase 1, chloroplast precursor (EC 2.5.1.-) (Fruit ripening specific protein pTOM5)

## Sheet: DEmRNA-OE_VS_WT
Note: the expression level of transcripts from different samples are in FPKM values.
					Expression levels (FPKM)
mRNA ID	Gene Name	log2FoldChange	adjust pvalue	oeVSwt	OE01	OE02	WT01	WT02	Description of the DEmRNAs
Os01t0101600-03	Os01g0101600	2.49969	0.0199849	up	0.092279	0.06023	0.007928	0.006432	Immunoglobulin-like fold domain containing protein
Os01t0104400-01	Os01g0104400	4.07527	0.0120657	up	0.202461	11.7068	0.180925	0.156472	Ricin B-related lectin domain containing protein
Os01t0111400-01	Os01g0111400	1.09277	3.92859e-05	up	2.45806	2.84546	0.984245	1.35223	Zinc finger, BED-type predicted domain containing protein
Os01t0122367-00	Os01g0122367	2.95966	0.0259168	up	0.252271	0.127806	0	0.021382	Hypothetical protein
Os01t0132050-01	Os01g0132050	1.4529	0.00765162	up	0.108542	0.164068	0.046578	0.034902	Hypothetical protein
Os01t0182832-00	Os01g0182832	1.34523	0.0346517	up	0.120426	0.106474	0.029777	0.032835	Hypothetical conserved gene
Os01t0200600-01	OsERF#039	1.24027	0.0320432	up	0.380856	0.513039	0.12036	0.161784	Similar to Avr9/Cf-9 rapidly elicited protein 111A
Os01t0199900-01	Os01g0199900	1.50479	0.0450093	up	0.050026	0.053016	0.013625	0.008779	Similar to Phosphoribosylaminoimidazole carboxylase catalytic subunit (EC 4.1.1.21) (AIR carboxylase) (AIRC)
Os01t0201700-02	RAG	5.01661	4.28169e-06	up	0.831717	0.742507	0	0.034887	Similar to M23 protein (Fragment)
Os01t0213350-01	Os01g0213350	4.12993	0.0171511	up	0.01693	0.079079	0.001317	0.000815	Hypothetical gene
Os01t0235800-01	Os01g0235800	3.5351	7.98806e-05	up	2.85876	2.14967	0.197517	0.137808	K Homology domain containing protein
Os01t0254100-02	OsWD40-12	8.40279	0.00222915	up	0.233776	0.065135	0	0	Similar to CTV.2
Os01t0293000-01	OsSAMS3	1.28553	0.0417613	up	0.459675	0.961518	0.236476	0.178697	S-adenosyl-l-methionine synthetase, Histone H3K4me3 and DNA methylation, Regulation of gene expression related to flowerin
Os01t0356900-01	Os01g0356900	3.77647	9.55465e-05	up	0.124455	0.146457	0.00895	0.003435	Similar to Extensin-like protein
Os01t0359600-00	Os01g0359600	1.93484	0.0434288	up	0.118451	0.097591	0.027154	0.004788	Disease resistance protein domain containing protein
Os01t0383100-01	OsEXO70FX7	1.11415	0.00509409	up	1.06094	0.765638	0.334867	0.399972	Hypothetical conserved gene
Os01t0387865-01	Os01g0387865	3.17342	0.0138706	up	0.031482	0.051586	0.000145	0.00314	Hypothetical conserved gene
Os01t0510200-01	Os01g0510200	1.80306	2.55671e-05	up	1.96016	2.79217	0.646449	0.579414	Conserved hypothetical protein
Os01t0535900-02	Os01g0535900	2.87351	0.0139802	up	0.333819	0.582307	0.04686	0.023064	Similar to methyltransferase
Os01t0555600-00	Os01g0555600	1.52827	0.0402874	up	0.099324	0.071908	0.028316	0.011685	Dynein light chain, type 1 family protein
Os01t0574500-02	OsFtsH5	3.58777	0.00914745	up	0.351132	0.453334	0.008823	0.024579	ATPase, AAA-type, core domain containing protein
Os01t0585700-01	Os01g0585700	2.63178	0.0100503	up	1.0259	1.57562	0.2382	0.034039	SIT4 phosphatase-associated protein family protein
Os01t0587150-00	Os01g0587150	1.72819	0.000119906	up	0.535799	0.449664	0.099576	0.159116	Hypothetical protein
Os01t0609300-02	OsPDR9	3.49068	0.00958392	up	0.19436	0.909263	0.036678	0.013152	Similar to Pleiotropic drug resistance protein 3
Os01t0611900-01	Os01g0611900	2.68767	0.000762519	up	0.383743	0.147538	0.022795	0.038924	Pentatricopeptide repeat domain containing protein
Os01t0634900-00	OsCBSX6	2.28742	0.0311548	up	0.137316	0.277645	0.004709	0.038948	Similar to CBS domain protein-like
Os01t0654100-03	Os01g0654100	1.22685	0.000162979	up	0.730879	0.86193	0.32915	0.295639	Similar to CTP synthase (EC 6.3.4.2) (UTP--ammonia ligase) (CTP synthetase)
Os01t0663400-02	OsAP10	2.67425	3.34212e-05	up	0.952701	1.27536	0.146822	0.146841	Similar to Aspartic proteinase oryzasin 1 precursor (EC 3.4.23.-)
Os01t0669100-01	OsLSK1	12.7084	2.92377e-13	up	2.39132	1.36816	0	0	S-domain receptor-like kinase, OsPR1b-interacting factor, Resistance protein, Grain yield, Disease resistanc
Os01t0685400-01	Os01g0685400	1.27041	0.0324495	up	0.536457	0.48901	0.182111	0.135826	Homeodomain-like domain containing protein
Os01t0716500-01	Os01g0716500	1.37318	1.01993e-05	up	1.52759	2.1071	0.654053	0.654829	Methyltransferase type 12 domain containing protein
Os01t0748900-01	Os01g0748900	2.30066	1.4427e-08	up	7.44353	5.11345	1.1213	1.24215	Membrane attack complex component/perforin/complement C9 family protein
Os01t0776600-03	OsPAP10a	1.20382	0.0041327	up	1.40789	1.41501	0.458393	0.599709	Similar to Purple acid phosphatase (EC 3.1.3.2)
Os01t0836700-00	Os01g0836700	2.73367	0.0384819	up	0.206643	0.131707	0.026392	0	Hypothetical conserved gene
Os01t0859200-01	Os01g0859200	1.09948	0.00371592	up	1.92028	1.42719	0.64868	0.725801	Alpha/beta hydrolase fold-1 domain containing protein
Os01t0871200-02	OsbHLH033	1.18395	0.000257724	up	72.3003	42.826	24.1326	22.2783	Zinc finger, C2H2-type domain containing protein
Os01t0872900-01	Os01g0872900	2.08498	0.00435073	up	0.293049	0.157985	0.036099	0.038677	Protein of unknown function DUF635 family protein
Os01t0894600-02	OsRFPV-7	2.83521	0.0105508	up	1.07355	0.391651	0.089826	0.035377	Zinc finger, RING/FYVE/PHD-type domain containing protein
Os01t0896200-01	Os01g0896200	2.88997	0.00232585	up	4.95884	8.14001	0.882023	0.38698	Similar to SF16 protein
Os01t0910400-00	Os01g0910400	1.25924	0.0312749	up	0.171036	0.198302	0.057391	0.058207	Similar to lysine ketoglutarate reductase trans-splicing related 1
Os01t0921100-01	Os01g0921100	5.39212	0.0101582	up	0.057905	0.236224	0.00033	0	Hypothetical conserved gene
Os01t0933400-01	Os01g0933400	1.57769	0.00652137	up	0.122896	0.155913	0.047002	0.026649	Similar to NADP-dependant malate dehydrogenase (Fragment)
Os01t0935500-02	OsHAK2	3.81589	6.97817e-08	up	0.615931	0.955171	0.02808	0.067487	Similar to Potassium transporter
Os01t0961600-02	Os01g0961600	3.67393	0.000285362	up	1.7922	0.478636	0.058762	0.067899	Conserved hypothetical protein
Os02t0109900-01	Os02g0109900	1.04401	0.020996	up	1.60249	1.25105	0.737992	0.411225	Hypothetical conserved gene
Os02t0119300-01	Os02g0119300	2.75661	0.00394531	up	4.60147	0.77381	0.335294	0.222067	Peptidase M14, carboxypeptidase A family protein
Os02t0123801-00	Os02g0123801	5.91495	0.00639502	up	0.106864	0.045166	0	0	Hypothetical protein
Os02t0163300-01	Os02g0163300	1.01056	0.0131545	up	1.76644	1.93444	0.885498	0.686368	Conserved hypothetical protein
Os02t0164900-02	OsARF6a	2.32728	0.000362681	up	1.44125	4.53048	0.531548	0.4464	Similar to Auxin response factor 3
Os02t0179600-01	Os02g0179600	4.75226	2.50918e-07	up	0.464949	0.837697	0.006679	0.028767	Uncharacterized conserved protein UCP015417, vWA domain containing protein
Os02t0185633-00	Os02g0185633	6.34645	0.0241754	up	0.122752	0.158222	0	0	Hypothetical protein
Os02t0191650-01	Os02g0191650	1.60111	0.0003623	up	0.231272	0.214387	0.058417	0.06951	Hypothetical gene
Os02t0210700-01	Os02g0210700	9.46494	5.76713e-05	up	0.035636	0.413278	0	0	Protein kinase, core domain containing protein
Os02t0221100-00	OsbHLH029	1.20096	0.0346102	up	0.195599	0.215733	0.062568	0.070067	Helix-loop-helix DNA-binding domain containing protein
Os02t0237000-00	prx25	1.72425	0.0299044	up	0.206426	0.16254	0.053451	0.015735	Similar to peroxidase 52
Os02t0241600-01	Os02g0241600	6.2477	0.00154753	up	0.096791	0.120394	0.000592	0	Protein kinase, core domain containing protein
Os02t0255000-01	OsCNGC2	1.85779	0.00722095	up	6.01211	2.26219	0.960524	0.794591	Similar to Cyclic nucleotide-gated ion channel 1
Os02t0316900-01	Os02g0316900	1.97917	0.00555826	up	0.812852	0.708953	0.120879	0.174624	B-block binding subunit of TFIIIC domain containing protein
Os02t0437800-03	Os02g0437800	2.37012	0.000635111	up	0.256562	0.215204	0.029389	0.039026	Similar to vacuolar protein-sorting protein 45
Os02t0482400-01	ODCb	1.16953	0.000427093	up	0.853576	0.992725	0.427045	0.319396	Similar to Ornithine decarboxylase (EC 4.1.1.17
Os02t0519300-01	Os02g0519300	2.3628	0.00060975	up	1.44125	1.34574	0.129396	0.304613	Similar to H0112G12.10 protein
Os02t0564000-01	OsGSTZ3	1.055	0.0434412	up	3.02675	2.02989	0.95703	0.904674	Similar to Glutathione S-transferase
Os02t0565400-02	WSL4	10.759	3.37716e-09	up	1.15629	0.62445	0	0	P-family pentatricopeptide repeat (PPR) protein, Chloroplast biogenesis during early leaf development, Chloroplast RNA group II intron splicin
Os02t0569400-01	CYP76M8	10.8344	3.0776e-08	up	0.618713	0.947871	0	0	Cytochrome P450 family protein
Os02t0579300-00	Os02g0579300	2.59899	0.000687437	up	0.363205	0.21818	0.035578	0.03806	Similar to DNA binding protein
Os02t0651000-01	Os02g0651000	2.53016	0.00092101	up	0.50588	0.502484	0.101894	0.033167	Uncharacterised protein family UPF0406 domain containing protein
Os02t0681100-01	Os02g0681100	2.18255	0.0433339	up	0.055826	0.142995	0.015645	0.006784	Protein of unknown function DUF604 family protein
Os02t0682700-00	Os02g0682700	6.11708	0.00278081	up	0.328396	0.239186	0	0	Similar to protein binding protein
Os02t0689700-02	Os02g0689700	8.47081	0.000196214	up	0.405517	0.29506	0	0	Ribosomal protein L18P/L5E family protein
Os02t0695200-01	OsMYB58/63-L	1.99642	0.000713539	up	1.10583	0.669556	0.233835	0.133388	Similar to P-type R2R3 Myb protein (Fragment)
Os02t0708600-01	OsSET11	3.93177	0.00522845	up	0.072364	0.729339	0.008881	0.019898	SET domain containing protein
Os02t0710550-00	Os02g0710550	1.85424	0.00769102	up	0.67958	0.587664	0.142914	0.122078	Hypothetical gene
Os02t0765900-00	Os02g0765900	5.13077	2.25792e-59	up	5.86022	8.13207	0.168066	0.219981	Similar to Ferredoxin-nitrite reductase
Os02t0772300-01	Os02g0772300	1.47776	9.60129e-07	up	0.784874	0.833501	0.28372	0.260192	Acyl-CoA N-acyltransferase domain containing protein
Os02t0776700-03	Os02g0776700	2.30156	0.00917923	up	0.182477	0.0868	0.022536	0.012164	Similar to Single myb histone 6
Os02t0816300-01	Os02g0816300	3.77731	0.0153852	up	0.134443	1.32151	0.010738	0.039032	Armadillo-type fold domain containing protein
Os02t0826032-00	Os02g0826032	7.85709	3.70942e-05	up	0.137367	0.233034	0	0	Hypothetical protein
Os02t0831000-00	Os02g0831000	2.10427	1.17579e-06	up	0.909982	0.897217	0.240542	0.141099	Hypothetical protein
Os03t0105500-01	Os03g0105500	6.7196	5.26281e-17	up	1.18899	1.38204	0.022526	0	Conserved hypothetical protein
Os03t0115800-02	Os03g0115800	5.78586	1.31174e-19	up	0.931715	1.89446	0.033086	0.013778	Conserved hypothetical protein
Os03t0119700-01	Os03g0119700	11.1515	1.66343e-09	up	0.540301	0.523682	0	0	Pentatricopeptide repeat domain containing protein
Os03t0125400-01	Os03g0125400	1.25681	0.00365067	up	1.19383	2.21476	0.575372	0.657356	Similar to D-erythro-sphingosine kinase/ diacylglycerol kinase
Os03t0168800-00	Os03g0168800	1.11057	0.0120622	up	0.353941	0.37579	0.12862	0.15762	Hypothetical conserved gene
Os03t0172000-02	MOS3/SAR3	2.78943	0.0351692	up	0.265479	0.55791	0.019704	0.032485	Peptidase S59, nucleoporin family protein
Os03t0196100-01	Os03g0196100	3.19935	0.0157813	up	0.322097	0.132229	0.004511	0.020127	Hypothetical protein
Os03t0197200-01	Os03g0197200	3.38817	0.0282726	up	0.407073	0.202183	0.013841	0.006861	Similar to Sorbitol transporter
Os03t0209600-02	Os03g0209600	3.08508	0.00677487	up	0.625086	0.226982	0.028051	0.032593	Similar to MEtRS (EC 6.1.1.10)
Os03t0212700-02	Os03g0212700	2.85805	0.0275064	up	0.109828	1.17324	0.03906	0.044905	Similar to Cytochrome C reductase-processing peptidase subunit I, MPP subunit I, P55
Os03t0219200-01	OsSOD2	1.06128	5.37398e-05	up	11.8652	17.6435	6.59406	6.68381	Similar to Superoxide dismutase (EC 1.15.1.1)
Os03t0237600-04	Os03g0237600	1.39484	9.12857e-05	up	11.263	9.97533	2.5491	4.82089	Similar to ATMAP65-6; microtubule binding
Os03t0251800-01	Os03g0251800	1.76404	3.07158e-07	up	0.875303	0.668476	0.247184	0.177784	Conserved hypothetical protein
Os03t0263900-01	Os03g0263900	3.18369	1.45232e-05	up	16.8651	15.9647	1.82526	1.19105	EF-HAND 2 domain containing protein
Os03t0278200-02	Os03g0278200	1.74053	8.96588e-05	up	0.661061	0.517041	0.123533	0.185866	NAD(P)-binding domain containing protein
Os03t0323200-02	OsChlH	4.59644	0.00349274	up	0.091168	5.21657	0.077157	0.044532	Similar to Magnesium-chelatase subunit H family protein, expressed
Os03t0326300-03	OsRFP	1.30914	0.000287514	up	0.585737	0.649207	0.264546	0.1865	Zinc finger, RING-type domain containing protein
Os03t0334100-01	Os03g0334100	1.82264	9.60129e-07	up	0.568579	0.639719	0.18056	0.135126	PRC-barrel-like domain containing protein
Os03t0347200-02	Os03g0347200	4.26575	0.00242714	up	3.22133	0.621872	0.074431	0.045657	Armadillo-type fold domain containing protein
Os03t0351100-02	OsP	1.08321	0.000211848	up	6.22235	7.07506	3.32427	2.48568	Similar to CONSTANS-like protein CO9 (Fragment)
Os03t0376800-03	Os03g0376800	1.3244	0.0344727	up	0.936167	0.371996	0.200173	0.180437	K Homology, type 1, subgroup domain containing protein
Os03t0426350-00	Os03g0426350	1.18131	0.00510997	up	0.395199	0.26056	0.1575	0.092839	Conserved hypothetical protein
Os03t0432100-01	osppdka	2.07116	0.0285297	up	0.482254	3.23802	0.332362	0.214037	Similar to Pyruvate, phosphate dikinase 2
Os03t0442900-01	Os03g0442900	1.35147	0.0011521	up	0.754821	1.04565	0.364471	0.255818	Conserved hypothetical protein
Os03t0576900-05	OsPUT3	1.18386	0.012222	up	6.00012	4.009	1.33083	2.33198	Amino acid/polyamine transporter I family protein
Os03t0587100-04	Os03g0587100	3.34697	2.02266e-05	up	2.54471	1.14922	0.194628	0.102806	Similar to decarboxylase family protein
Os03t0607500-01	Os03g0607500	1.65419	0.030003	up	1.9848	2.99389	0.851872	0.225878	Similar to Seed maturation protein PM23 (Fragment)
Os03t0636800-02	OsNek1	1.58812	0.00613229	up	0.334891	0.349585	0.081596	0.10095	LSTK-1-like kinase
Os03t0645100-02	Os03g0645100	1.55833	0.00020929	up	3.85477	2.3497	0.880436	0.991557	Similar to pyruvate dehydrogenase E1 component subunit beta
Os03t0701000-01	Os03g0701000	2.62385	0.0255698	up	0.086781	0.74712	0.027258	0.046758	Similar to HEAT repeat family protein, expressed
Os03t0702100-01	Os03g0702100	1.91721	0.0301293	up	0.196693	0.429814	0.06526	0.038189	Hypothetical protein
Os03t0705800-00	Os03g0705800	3.11924	8.19244e-07	up	0.354709	0.506544	0.055828	0.030439	Protein of unknown function DUF3049 domain containing protein
Os03t0710000-01	Os03g0710000	2.06607	0.0170616	up	0.642999	0.207724	0.088578	0.049573	Protein of unknown function DUF292, eukaryotic domain containing protein
Os03t0722800-01	OsFbox171	1.06162	0.00996717	up	2.38903	2.56848	0.751379	1.28943	Similar to F-box domain containing protein
Os03t0734700-01	Os03g0734700	4.31908	0.021433	up	0.318342	0.031538	0.000225	0.001762	Mitochondrial substrate carrier family protein
Os03t0775700-01	Os03g0775700	1.4187	0.0173918	up	1.49642	0.758676	0.233221	0.420821	Conserved hypothetical protein
Os03t0795400-00	Os03g0795400	2.5154	0.00352233	up	0.11988	0.310633	0.026813	0.02598	Hypothetical conserved gene
Os03t0825300-02	OsRLCK119	1.14097	0.000547986	up	1.99289	2.69893	0.932751	1.00156	Serine/threonine protein kinase domain containing protein
Os03t0826300-00	Os03g0826300	6.04011	0.00127329	up	0.053932	0.056203	0	0	Similar to predicted protein
Os03t0836800-01	Os03g0836800	3.87757	0.000724387	up	0.328474	0.743331	0.035568	0.006542	Similar to IAA-amino acid hydrolase 1 (EC 3.5.1.-)
Os03t0844000-01	Os03g0844000	3.28171	4.02028e-06	up	2.16606	0.905544	0.088184	0.179015	Pentatricopeptide repeat domain containing protein
Os03t0849900-01	Os03g0849900	1.08678	0.0135961	up	1.02687	1.20766	0.463157	0.421337	Nucleotide-diphospho-sugar transferase domain containing protein
Os04t0105300-02	Os04g0105300	3.81262	5.53859e-12	up	1.13493	0.878605	0.071313	0.056511	Protein of unknown function DUF1295 family protein
Os04t0153000-00	Os04g0153000	4.05933	0.00289596	up	0.068051	0.44302	0.010693	0.004954	Similar to OSIGBa0147M20.4 protein
Os04t0163700-01	Os04g0163700	1.75038	0.0026482	up	0.290661	0.259172	0.064785	0.067762	Conserved hypothetical protein
Os04t0197100-00	Os04g0197100	1.09756	0.0428577	up	0.745764	0.623234	0.166691	0.313135	Similar to OSIGBa0146N20.4 protein
Os04t0248050-00	Os04g0248050	5.80926	0.00962915	up	0.026624	0.095033	0	0	Conserved hypothetical protein
Os04t0272500-01	Os04g0272500	1.08688	0.0478742	up	0.610074	0.680443	0.155466	0.292749	Conserved hypothetical protein
Os04t0330200-01	Os04g0330200	3.63776	0.000421819	up	0.482381	1.42078	0.072567	0.033214	Mannose-binding lectin domain containing protein
Os04t0340100-00	Os04g0340100	2.5869	9.85572e-05	up	0.762468	0.688363	0.061211	0.135373	Hypothetical conserved gene
Os04t0344100-01	Os04g0344100	1.8317	1.45745e-07	up	1.84523	1.78169	0.442817	0.50615	Similar to OSIGBa0106G08.3 protein
Os04t0349600-01	Os04g0349600	1.1988	0.037092	up	0.389257	0.328754	0.085705	0.14899	Pentatricopeptide repeat domain containing protein
Os04t0368800-00	OsWAK45	1.15105	0.00333247	up	0.388178	0.340322	0.152543	0.134596	Similar to H0607F01.6 protein
Os04t0376200-00	Os04g0376200	3.5943	2.10469e-11	up	0.989555	0.898799	0.058203	0.08047	Conserved hypothetical protein
Os04t0380000-01	Os04g0380000	2.36633	0.00919074	up	0.284801	0.164677	0.017891	0.038185	Similar to OSIGBa0092E09.6 protein
Os04t0423100-00	Os04g0423100	5.90667	0.0014974	up	0.209239	0.142347	0.000377	0	Monooxygenase, FAD-binding domain containing protein
Os04t0423600-01	OsSET18	1.2969	0.0326698	up	1.55958	1.19118	0.226092	0.608631	SET domain containing protein
Os04t0431000-01	Os04g0431000	3.234	3.63644e-06	up	0.926129	0.498216	0.082928	0.044377	Conserved hypothetical protein
Os04t0441700-01	Os04g0441700	1.63616	0.0126822	up	0.32873	0.353521	0.117341	0.047244	Hypothetical protein
Os04t0476400-01	Os04g0476400	1.77634	0.00913488	up	0.397681	0.270901	0.078406	0.068526	Similar to OSIGBa0106G07.13 protein
Os04t0498700-02	Os04g0498700	1.2002	0.00126954	up	5.38572	3.94159	2.13677	1.49345	Haem peroxidase family protein
Os04t0498900-01	Os04g0498900	1.74786	2.49034e-07	up	2.69478	3.32903	0.78601	0.886957	Similar to N-acetyltransferase ESCO1
Os04t0498600-02	SAMDC	8.38256	0.00102259	up	0.013431	15.0921	0.007389	0.008236	S-adenosylmethionine decarboxylase, Polyamine biosynthesis, Salt and drought stresses, Abiotic stres
Os04t0524600-01	OsYSL12	3.01161	1.72821e-06	up	0.229579	0.33513	0.027509	0.032667	Oligopeptide transporter OPT superfamily protein
Os04t0529500-02	OsCPL1	1.94865	0.00019038	up	1.87655	0.880625	0.308727	0.306317	Similar to C-terminal domain phosphatase-like 1
Os04t0546100-01	Os04g0546100	1.02019	0.00759383	up	1.20183	1.15	0.590276	0.422466	Similar to OSIGBa0101C23.10 protein
Os04t0561500-02	OsPOP9	1.10997	8.67965e-05	up	4.58302	3.51751	1.90793	1.58964	Similar to Prolyl endopeptidase (EC 3.4.21.26) (Post-proline cleaving enzyme) (PE)
Os04t0598900-01	OsWAK50	1.46119	0.0330914	up	0.211469	0.167253	0.064594	0.033341	Similar to Wall-associated kinase-like protein
Os04t0608800-02	Os04g0608800	3.64019	3.26e-07	up	0.700278	0.599655	0.03531	0.050615	YT521-B-like protein family protein
Os04t0613400-00	Os04g0613400	2.67512	3.39513e-11	up	1.32389	1.10233	0.217719	0.136844	Similar to Cell differentiation protein rcd1
Os04t0619900-00	Os04g0619900	1.25824	0.0421682	up	0.480678	0.517703	0.093263	0.20427	Similar to H0114G12.10 protein
Os04t0623300-04	PAO3	1.15701	0.000119291	up	2.71259	2.10609	0.977071	1.01647	Polyamine oxidase, Seed germinatio
Os04t0634500-01	OsRLCK166	8.36608	2.04294e-05	up	0.313328	0.209948	0	0	Similar to H0315F07.6 protein
Os04t0644400-01	Os04g0644400	1.58916	0.0120622	up	392.822	176.621	94.7532	51.8498	Similar to Proline-rich-like protein
Os04t0650700-04	OsASNase2	1.69196	9.92422e-05	up	0.828987	0.666479	0.204533	0.202606	Similar to OSIGBa0113E10.3 protein
Os04t0655000-00	Os04g0655000	1.41952	0.0437337	up	0.103642	0.093724	0.02753	0.022499	Curculin-like (mannose-binding) lectin domain containing protein
Os04t0656100-04	AHA7	3.29399	0.00939911	up	1.90639	3.69536	0.019752	0.316149	H+-ATPase, Blue light-induced stomatal opening of dumbbell-shaped guard cells, N uptak
Os05t0104100-02	OsFH14	1.04411	0.0131116	up	3.72427	3.21155	1.86463	0.994871	Vps53-like, N-terminal domain containing protein
Os05t0123400-01	OsFbox244	1.09374	0.0336583	up	0.377564	0.428297	0.188646	0.107335	Protein of unknown function DUF295 domain containing protein
Os05t0127200-01	OsPLC4	2.74696	0.0247396	up	1.25178	4.94336	0.442919	0.049107	Similar to Phospholipase C (Fragment)
Os05t0130100-00	Os05g0130100	4.78874	0.0109215	up	2.8903	0.036166	0.016195	0.026948	Hypothetical conserved gene
Os05t0143500-01	OsMPK14	1.02013	1.50476e-12	up	9.75209	8.30912	4.21504	4.53685	Similar to Mitogen-activated protein kinase 14
Os05t0169500-01	Os05g0169500	4.50045	0.00126967	up	0.046496	0.203974	0.000918	0.005418	Hypothetical protein
Os05t0202800-00	MTd	3.14326	0.00743722	up	0.527044	2.07747	0.028526	0.143565	Similar to Metallothionein-like protein 3B
Os05t0204900-02	OsPP74	1.8995	0.0441172	up	0.837441	0.825394	0.085267	0.167246	Similar to Type 5 protein serine/threonine phosphatase 62 kDa isoform
Os05t0224800-01	OsCMT2	1.60036	0.00811005	up	0.590372	0.750436	0.117182	0.232569	Similar to Cytosine-specific methyltransferase
Os05t0244700-01	OsAT-IV	1.28035	0.00868758	up	0.827536	0.890426	0.314019	0.272899	Aminotransferase, class IV family protein
Os05t0341450-01	Os05g0341450	1.13477	5.86854e-05	up	1.52743	1.70046	0.59545	0.776242	Conserved hypothetical protein
Os05t0335401-01	Os05g0335401	1.4585	5.61672e-05	up	5.43553	5.2707	1.31443	2.2447	Similar to haloacid dehalogenase-like hydrolase family protein
Os05t0366300-01	Os05g0366300	10.9317	6.31647e-09	up	0.984879	0.773624	0	0	Conserved hypothetical protein
Os05t0370900-00	Os05g0370900	1.09098	0.00877048	up	0.556293	0.558022	0.24869	0.195402	Conserved hypothetical protein
Os05t0372866-01	Os05g0372866	2.31037	0.00313145	up	6.726	5.13137	1.36512	0.43998	Conserved hypothetical protein
Os05t0381700-02	Os05g0381700	3.05363	0.00976871	up	0.388452	0.156793	0.017828	0.018503	Calmodulin-binding protein, plant domain containing protein
Os05t0414800-01	Os05g0414800	1.69856	0.0183772	up	1.33398	1.32915	0.438885	0.149161	Hypothetical gene
Os05t0445100-01	OsCYP450	14.1278	2.54458e-16	up	3.76401	4.68079	0	0	Cytochrome P450 family protein
Os05t0485300-01	Os05g0485300	1.17244	0.00165871	up	0.944133	0.934282	0.412922	0.32835	TRAM, LAG1 and CLN8 homology domain containing protein
Os05t0502200-01	Os05g0502200	2.1924	0.00253358	up	1.2501	0.537529	0.120979	0.180246	Phospholipid/glycerol acyltransferase domain containing protein
Os05t0502700-00	Os05g0502700	1.6355	0.0444265	up	0.367536	0.377651	0.110156	0.039861	Similar to predicted protein
Os05t0508400-01	Os05g0508400	2.24353	0.0147434	up	1.34623	1.26515	0.096573	0.271706	Mannose-binding lectin domain containing protein
Os05t0518600-01	OsTPS1	1.3647	0.00610587	up	0.806291	1.09539	0.302414	0.31377	Similar to SL-TPS/P
Os05t0522700-01	Os05g0522700	2.73766	0.0276065	up	0.158831	0.31658	0.017051	0.019399	Conserved hypothetical protein
Os05t0525800-00	OsRLCK190	7.62622	0.000113937	up	0.064447	0.109292	0	0	Protein kinase, catalytic domain domain containing protein
Os05t0528600-01	YUCCA2	3.89889	0.000523849	up	0.145938	0.15956	0	0.010673	Flavin monooxygenase-like enzyme, Auxin biosynthesi
Os05t0535500-01	Os05g0535500	1.23294	0.00600483	up	3.77708	2.6362	1.1532	1.16984	tRNAHis guanylyltransferase domain containing protein
Os05t0548400-01	Os05g0548400	7.77675	0.00646858	up	0.316978	0.428983	0	0	Hypothetical protein
Os05t0567300-01	Os05g0567300	1.71056	9.98836e-08	up	2.73791	2.35546	0.603816	0.858385	Similar to GTP-binding protein era
Os05t0571200-01	OsWRKY19	4.9175	0.0023145	up	0.312161	0.151093	0.002517	0.001861	Similar to WRKY transcription factor 19
Os06t0111500-01	Os6PGDH1	1.0723	0.0454166	up	19.5411	58.4577	14.5695	13.4635	Cytosolic 6-phosphogluconate dehydrogenase
Os06t0118700-02	Os06g0118700	1.6805	0.0299044	up	0.930832	2.12319	0.391706	0.252573	Peptidase A1 domain containing protein
Os06t0141600-01	OsENOD93	3.52763	0.0132408	up	0.199746	0.120448	0.004407	0.006329	Early nodulin 93 ENOD93 protein family protein
Os06t0167100-02	Os06g0167100	2.78484	0.0142513	up	0.291748	1.01543	0.08755	0.026236	Armadillo-like helical domain containing protein
Os06t0175900-01	Os06g0175900	1.20079	0.00510997	up	1.08476	1.56972	0.499408	0.495995	Similar to Cytochrome b-c1 complex subunit 8
Os06t0177000-01	Os06g0177000	1.32847	0.0261803	up	0.553378	0.663572	0.135117	0.223742	Similar to Cytochrome b-c1 complex subunit 8
Os06t0192100-00	UGT	1.19878	0.000299781	up	3.20923	4.39309	1.30404	1.71682	Similar to UDP-glucose flavonoid-3-O-glucosyltransferase
Os06t0192900-01	Os06g0192900	6.84544	1.01159e-06	up	1.53909	0.291085	0.009388	0	Similar to tac7077
Os06t0198900-01	OsRLCK202	2.88982	0.0259847	up	0.053651	0.104821	0.002389	0.009047	Tyrosine protein kinase domain containing protein
Os06t0200700-01	Os06g0200700	1.4009	0.00778011	up	1.54435	1.405	0.502534	0.412237	Hypothetical protein
Os06t0232100-02	Os06g0232100	1.20679	0.0340735	up	1.46044	1.12922	0.368288	0.484167	Hypothetical conserved gene
Os06t0237950-00	Os06g0237950	1.45722	0.0180418	up	0.6701	0.423691	0.14614	0.157277	Conserved hypothetical protein
Os06t0268500-00	Os06g0268500	1.5085	0.0337649	up	0.167707	0.241119	0.03069	0.068047	Similar to OSIGBa0139J17.1 protein
Os06t0311000-00	Os06g0311000	9.47496	6.17803e-07	up	0.606042	0.345354	0	0	Hypothetical conserved gene
Os06t0326500-02	Os06g0326500	3.60796	0.00697187	up	0.653363	0.177107	0.02332	0.008747	Mitochondrial glycoprotein family protein
Os06t0500100-01	Os06g0500100	1.18058	0.0217851	up	0.319961	0.388295	0.096365	0.151287	Conserved hypothetical protein
Os06t0510200-01	Os06g0510200	2.20066	0.000231607	up	0.617812	0.378714	0.082514	0.096426	Hypothetical protein
Os06t0513050-01	OsTHI3	3.97659	0.00920816	up	2.40326	1.49628	0	0.12821	Conserved hypothetical protein
Os06t0513781-01	Osthi4	6.45928	0.00552823	up	0.09116	0.481252	0	0	Conserved hypothetical protein
Os06t0513943-01	OsTHI6	12.9188	7.29965e-15	up	9.75316	9.09007	0	0	Conserved hypothetical protein
Os06t0514100-01	Osthi7	5.44748	0.000301009	up	2.77262	5.44333	0	0.114848	Conserved hypothetical protein
Os06t0534200-01	Os06g0534200	3.90904	0.0101582	up	0.78364	0.332167	0.037396	0	Conserved hypothetical protein
Os06t0585950-00	Os06g0585950	11.202	2.19195e-10	up	0.384221	0.663531	0	0	Protein kinase, catalytic domain domain containing protein
Os06t0602400-01	OsRH52A	6.29225	4.21392e-06	up	0.203418	0.455594	0.006377	0	Similar to DEAD-box protein 3, X-chromosomal (DEAD-box RNA helicase DEAD3) (mDEAD3) (Embryonic RNA helicase) (D1PAS1 related sequence 2)
Os06t0626600-01	Os06g0626600	1.23866	0.0166275	up	0.564976	0.433901	0.148026	0.188056	Sulfotransferase family protein
Os06t0683000-03	Os06g0683000	8.54699	1.21385e-05	up	0.330281	0.186636	0	0	Zinc finger, C2H2-like domain containing protein
Os06t0707350-00	Os06g0707350	2.14284	0.0010632	up	1.29503	0.936269	0.18167	0.225231	Similar to NBS-LRR disease resistance protein homologue
Os06t0726400-02	SBE1	1.41024	0.0461292	up	6.16992	12.466	3.54131	1.18162	Branching enzyme-I precursor (Starch-branching enzyme I) (1,4-alpha- glucan branching enzyme I)
Os07t0110000-01	Os07g0110000	2.30423	4.14175e-54	up	13.8202	11.1314	2.4658	2.55013	Conserved hypothetical protein
Os07t0110000-02	Os07g0110000	2.01038	3.51237e-14	up	0.885297	0.817403	0.219704	0.187168	Conserved hypothetical protein
Os07t0111900-00	Os07g0111900	1.51817	0.0372802	up	0.459816	0.34099	0.049796	0.139431	Flavin-containing monooxygenase FMO family protein
Os07t0113700-01	Os07g0113700	1.12762	0.0164883	up	0.151844	0.176261	0.067377	0.056338	Tetratricopeptide-like helical domain containing protein
Os07t0118800-02	OsFbox330	8.82591	0.000221692	up	0.133854	0.295402	0	0	Hypothetical conserved gene
Os07t0122300-02	Os07g0122300	2.29088	0.0235572	up	0.223016	0.77058	0.021282	0.100297	Protein of unknown function DUF1719, Oryza sativa family protein
Os07t0132600-00	Os07g0132600	2.45287	0.0254256	up	0.093999	0.256873	0.014701	0.018206	Similar to OSIGBa0103O01.10 protein
Os07t0141900-00	Os07g0141900	1.161	0.0013201	up	0.231886	0.231375	0.086132	0.099319	Similar to OSIGBa0148A10.13 protein
Os07t0188800-02	OsALDH6B2	2.47789	0.00561624	up	0.327278	0.184812	0.030156	0.032039	Similar to Methylmalonate-semialdehyde dehydrogenase (EC 1.2.1.27)
Os07t0197400-01	Os07g0197400	1.1798	0.01881	up	1.22025	0.858274	0.453686	0.287257	Hypothetical gene
Os07t0231900-01	Os07g0231900	1.02851	0.00524758	up	0.790408	1.11033	0.443123	0.378865	PDZ/DHR/GLGF domain containing protein
Os07t0235200-01	Os07g0235200	4.57173	1.23587e-11	up	1.84486	1.26847	0.052749	0.061944	Protein of unknown function DUF296 domain containing protein
Os07t0273600-01	Os07g0273600	2.80706	3.55658e-11	up	0.675553	0.946447	0.094202	0.121399	Disease resistance protein domain containing protein
Os07t0405100-01	OsWD40-141	2.34484	1.08215e-17	up	2.30416	2.91346	0.547197	0.445211	Similar to F-box-like/WD-repeat protein ebi
Os07t0418500-02	OsCYP709C9	1.33485	0.0302914	up	0.229486	0.259482	0.067986	0.073529	Similar to Cytochrome P450
Os07t0421200-01	Os07g0421200	1.22023	0.037092	up	0.612287	0.408529	0.153215	0.173137	Synaptojanin, N-terminal domain containing protein
Os07t0436700-01	Os07g0436700	7.91606	0.00210879	up	0.221809	0.023714	0	0	Conserved hypothetical protein
Os07t0457200-01	Os07g0457200	2.20375	0.0324479	up	0.260858	0.601998	0.024563	0.083591	Hypothetical protein
Os07t0457300-01	Os07g0457300	1.1837	0.000239438	up	2.3548	2.18983	0.750403	1.08474	Protein of unknown function DUF1446 family protein
Os07t0456700-01	Os07g0456700	1.85493	0.0017725	up	1.88556	2.09287	0.626241	0.276563	Similar to (1,4)-beta-xylan endohydrolase (EC 3.2.1.8)
Os07t0476200-03	Os07g0476200	1.30251	0.0107135	up	0.487326	0.425687	0.122111	0.180346	Tetratricopeptide TPR-1 domain containing protein
Os07t0486000-01	OsMSH4	1.54865	0.0119936	up	0.378329	0.271559	0.076983	0.095749	Similar to MSH4
Os07t0503200-03	Os07g0503200	2.8513	0.000686571	up	9.53684	1.859	0.576808	0.633503	Hypothetical protein
Os07t0511400-01	Os07g0511400	5.77698	4.89438e-11	up	3.89454	6.15159	0.086526	0.062219	Hypothetical protein
Os07t0534300-01	Os07g0534300	9.27098	2.47261e-07	up	0.307064	0.277362	0	0	Hypothetical conserved gene
Os07t0542232-00	Os07g0542232	6.34029	0.00783301	up	0.041444	0.130744	0	0	Hypothetical protein
Os07t0543500-00	Os07g0543500	1.15333	6.43746e-05	up	1.30903	1.04655	0.443931	0.541331	Armadillo-like helical domain containing protein
Os07t0550500-01	Os07g0550500	1.87983	1.14715e-08	up	0.585586	0.538875	0.128879	0.158514	Hypothetical conserved gene
Os07t0560400-01	Os07g0560400	4.7362	9.71669e-31	up	1.13007	1.2758	0.049456	0.032307	Hypothetical protein
Os07t0561800-02	Os07g0561800	2.05654	0.00041084	up	0.780973	0.478521	0.091491	0.161637	Similar to carbohydrate transporter/ sugar porter
Os07t0568600-01	OsCDPK20	2.89558	0.00214004	up	1.31458	2.77723	0.068842	0.326075	Similar to Calcium-dependent protein kinase
Os07t0604000-02	Os07g0604000	3.27054	0.00854353	up	3.56985	0.52279	0.144807	0.102185	Similar to 6-phosphogluconolactonase-like protein
Os07t0607700-01	Os07g0607700	3.72635	0.0197853	up	1.36398	1.39256	0.091817	0	Di-trans-poly-cis-decaprenylcistransferase family protein
Os07t0614300-01	Os07g0614300	2.20884	0.0205696	up	0.12425	0.269271	0.037894	0.013177	Similar to Von Willebrand factor type A domain containing protein, expressed
Os07t0618400-02	Os07g0618400	2.92678	4.29988e-06	up	3.08457	1.43717	0.160259	0.351225	Similar to Leucine-rich repeat transmembrane protein kinase 1 (Fragment)
Os07t0633600-01	Os07g0633600	15.3388	3.37384e-21	up	12.6656	13.0217	0	0	Similar to SUB1; calcium ion binding
Os07t0634000-00	OsEnS-112	1.87094	0.0191472	up	0.311794	0.232417	0.026229	0.071595	Similar to F5O11.19, related
Os07t0654700-00	Os07g0654700	1.08891	0.000806086	up	0.620163	0.492647	0.227227	0.247061	Similar to BLE2 protein
Os07t0660400-01	Os07g0660400	11.6333	3.0338e-08	up	1.65538	1.17411	0	0	Similar to pseudouridine synthase family protein
Os07t0668900-02	OsRLCK240	1.74556	0.00742826	up	1.03648	2.51742	0.290608	0.533081	Similar to Serine/threonine-protein kinase PBS1 (EC 2.7.1.37) (AvrPphB susceptible protein 1)
Os07t0688700-00	Os07g0688700	4.41671	0.00714588	up	0.921737	2.32219	0.026917	0.047897	Hypothetical protein
Os07t0695400-02	Os07g0695400	2.01513	0.0492015	up	1.25996	2.33691	0.32964	0.127389	KIP1-like domain containing protein
Os08t0111500-00	Os08g0111500	2.11769	0.0079196	up	0.118228	0.224919	0.033087	0.023965	Hypothetical conserved gene
Os08t0110800-05	Os08g0110800	2.49003	0.033208	up	0.049067	0.369251	0.021335	0.017198	K Homology, type 1, subgroup domain containing protein
Os08t0224100-03	OsDPK1	4.10898	6.65177e-07	up	4.26862	1.38779	0.121133	0.151203	Similar to Serine/thronine protein kinase-like protein
Os08t0323000-01	Os08g0323000	1.25462	2.83633e-06	up	5.81759	5.62548	2.2936	2.24528	Similar to Signal recognition particle 68 kDa protein
Os08t0365800-00	Os08g0365800	1.03365	0.0498084	up	0.372779	0.528637	0.126898	0.204261	Hypothetical conserved gene
Os08t0379300-02	OsPP100	1.91279	0.0310646	up	0.63526	0.350518	0.10155	0.063101	Protein-tyrosine phosphatase, dual specificity domain containing protein
Os08t0421000-01	Os08g0421000	1.06809	0.00568692	up	0.108732	0.114365	0.047099	0.046225	Conserved hypothetical protein
Os08t0423500-00	OsalphaCA3	1.18495	0.00117435	up	5.87109	3.86188	2.06317	1.76632	Carbonic anhydrase, CAH1-like domain containing protein
Os08t0423600-00	OsalphaCA4	2.06722	0.00014261	up	2.57974	1.62243	0.349449	0.506859	Similar to carbonic anhydrase
Os08t0431500-02	Os08g0431500	4.95468	6.99025e-06	up	1.02856	2.25364	0.053628	0.014275	NADH-ubiquinone oxidoreductase, 21kDa subunit, N-terminal domain containing protein
Os08t0517500-01	Os08g0517500	3.83982	1.53239e-08	up	0.891412	1.65575	0.107597	0.046378	FMN-binding split barrel domain containing protein
Os08t0543900-00	OsbZIP68	10.3914	2.85931e-07	up	0.35298	0.578307	0	0	Similar to Transcription factor RF2b
Os09t0110400-02	Os09g0110400	1.7514	1.63715e-08	up	2.95922	4.18711	1.03475	0.971434	Similar to DNA-directed RNA polymerase II 36 kDa polypeptide A (EC 2.7.7.6) (RNA polymerase II subunit 3)
Os09t0114500-03	BC12	3.06397	0.0433404	up	0.032465	0.120251	0.002307	0.003031	Kinesin-4 protein with transcription regulation activity, Cell cycle and wall modification, Cell elongation by regulating GA biosynthesis pathwa
Os09t0131200-01	Os09g0131200	8.25303	2.67187e-05	up	0.202207	0.417295	0	0	Similar to Elicitor-inducible LRR receptor-like protein EILP
Os09t0248000-02	Os09g0248000	10.6882	6.188e-08	up	0.462791	0.300571	0	0	D-aminoacyl-tRNA deacylase domain containing protein
Os09t0273600-00	Os09g0273600	3.43821	2.24138e-22	up	2.95881	3.66151	0.327224	0.251474	Hypothetical gene
Os09t0283600-01	Os09g0283600	1.31608	3.32472e-06	up	2.36019	2.35201	0.985393	0.797832	Zinc finger, C6HC-type domain containing protein
Os09t0327575-00	Os09g0327575	3.72596	0.0187271	up	0.096329	0.084791	0.006907	0	Similar to Pi5-1
Os09t0345300-01	Os09g0345300	1.3111	0.0247831	up	0.248767	0.346994	0.091891	0.09183	Similar to Receptor-like serine/threonine kinase
Os09t0347300-01	OsEXO70FX5	1.30621	2.22623e-07	up	1.1807	1.39972	0.533879	0.460415	Exo70 exocyst complex subunit family protein
Os09t0385300-02	Os09g0385300	1.65096	8.08034e-05	up	1.45205	1.97467	0.591742	0.386283	Hypothetical protein
Os09t0448200-02	OsHAK17	1.63315	0.0346864	up	0.439538	0.770613	0.080555	0.178455	Similar to High-affinity potassium transporter
Os09t0448900-01	Os09g0448900	3.1186	0.00268886	up	0.334013	0.147317	0.018014	0.018825	Conserved hypothetical protein
Os09t0454200-02	Os09g0454200	1.00084	0.00298202	up	1.66798	1.73452	0.901005	0.628209	Conserved hypothetical protein
Os09t0471500-01	OsWAK82	1.25498	0.0047946	up	0.756794	0.732202	0.188227	0.345095	Conserved hypothetical protein
Os09t0482400-03	OsHsp80.2	3.70731	0.036714	up	0.014767	3.21246	0.051812	0.017356	Similar to Heat shock protein 81-3
Os09t0483400-01	Os09g0483400	1.08848	0.0285441	up	4.66099	6.91642	2.45436	1.89057	Similar to Ubiquitin/ribosomal fusion protein (Fragment)
Os09t0487150-00	Os09g0487150	3.71489	0.0169627	up	0.244178	0.127912	0.014764	0	Hypothetical gene
Os09t0502100-05	LGD1	3.20675	0.00276478	up	0.186088	1.13136	0.028689	0.065903	Von Willebrand factor type A (VWA) domain containing protein, RNA binding protein, Regulation of vegetative growth and developmen
Os09t0505700-02	Os09g0505700	11.7672	6.94528e-12	up	1.92898	2.69918	0	0	Aldolase-type TIM barrel domain containing protein
Os09t0509450-00	Os09g0509450	2.44179	0.000750344	up	0.391512	0.173568	0.033489	0.04918	Hypothetical protein
Os09t0513100-02	Os09g0513100	2.70489	0.0242802	up	0.277324	0.19819	0.001391	0.034834	Similar to Phospholipase A1
Os09t0518500-02	Os09g0518500	3.56703	3.88221e-06	up	0.789256	0.367926	0.031638	0.046537	Ankyrin repeat containing protein
Os09t0520550-01	Os09g0520550	1.57695	0.00114183	up	0.584867	0.640475	0.158657	0.190663	Similar to predicted protein
Os09t0525600-01	Os09g0525600	3.45803	0.000752705	up	0.878857	0.203119	0.031822	0.036347	UBX domain containing protein
Os09t0531950-00	Os09g0531950	1.29762	0.0454555	up	0.191917	0.166549	0.052087	0.049499	Hypothetical protein
Os09t0543900-02	Os-PHT3	3.323	0.00374528	up	1.0772	1.83825	0.077468	0.11116	Transferase family protein
Os09t0551251-00	Os09g0551251	1.95972	0.0107135	up	0.259629	0.120072	0.024948	0.043943	Similar to H0105C05.10 protein
Os09t0555800-00	Os09g0555800	4.3887	0.0114016	up	0.14749	1.06545	0.024839	0	Similar to AMP-binding protein (Adenosine monophosphate binding protein 6 AMPBP6)
Os09t0567500-02	Os09g0567500	3.19418	0.0221376	up	0.166551	0.416923	0.013573	0.015421	Similar to Fatty acyl coA reductase
Os09t0570900-02	Os09g0570900	1.59142	0.0347659	up	0.939608	0.48792	0.215656	0.102743	Amino acid-binding ACT domain containing protein
Os10t0104500-02	OsWD40-175	3.24391	0.0149927	up	0.112041	1.3849	0.040483	0.042259	Similar to Notchless-related
Os10t0119300-01	OsFH3	1.18748	0.00166351	up	0.799455	0.755386	0.360815	0.247167	Actin-binding FH2 domain containing protein
Os10t0130701-01	Os10g0130701	1.96818	0.000159328	up	0.123641	0.126146	0.028105	0.026753	Hypothetical conserved gene
Os10t0191100-00	OsLLA8	1.70491	0.0455544	up	0.282531	0.322175	0.050737	0.06287	Similar to Protease inhibitor/seed storage/LTP family protein
Os10t0208500-02	Os10g0208500	1.50492	0.00853976	up	1.74105	4.17805	1.08143	0.592067	Hypothetical protein
Os10t0343400-01	OsCslF7	1.53728	3.11668e-08	up	1.15613	1.01435	0.380423	0.33107	Cellulose synthase family protein
Os10t0381601-01	Os10g0381601	1.59739	0.0103162	up	0.259783	0.215173	0.054557	0.059075	Conserved hypothetical protein
Os10t0437500-01	Os10g0437500	1.22333	0.032077	up	5.10249	10.0924	1.88288	3.06888	Rossmann-like alpha/beta/alpha sandwich fold domain containing protein
Os10t0443800-01	Os10g0443800	1.05577	0.0283107	up	0.354394	0.44408	0.172183	0.136538	Hypothetical conserved gene
Os10t0457400-01	Os10g0457400	4.70662	0.0369599	up	0.00082	0.795781	0.000493	0.000234	Similar to shugoshin-1
Os10t0498700-02	OsMed16_1	4.38291	2.64411e-37	up	1.36227	1.47289	0.052846	0.07522	WD40-like domain containing protein
Os10t0503200-01	Os10g0503200	2.46564	2.75202e-05	up	1.53939	1.23338	0.151519	0.28146	Similar to Dihydrofolate synthetase /folylpolyglutamate synthetase
Os10t0531900-01	OsbZIP78	7.25664	0.000347722	up	0.076625	0.191175	0	0	Similar to BZIP-like protein
Os10t0534700-01	Os10g0534700	8.68997	9.87206e-05	up	0.077861	0.422887	0	0	Protein of unknown function DUF604 family protein
Os10t0545000-01	OsMGT6	1.34943	0.00553966	up	4.00753	2.97114	0.831181	1.47092	Similar to magnesium transporter CorA-like family protein
Os10t0545500-00	OsXTH20	2.63228	0.00393999	up	0.166137	0.102121	0.014655	0.012737	Similar to xyloglucan endotransglucosylase/hydrolase protein 32
Os10t0574500-00	Os10g0574500	1.19019	0.00337077	up	0.349316	0.335622	0.133778	0.126391	DNA polymerase III, clamp loader complex, gamma/delta/delta subunit, C-terminal domain containing protein
Os10t0569600-00	Os10g0569600	1.64221	0.00649938	up	1.26958	0.747618	0.265057	0.248979	Similar to RIR1b protein precursor
Os10t0579400-01	OsWRKY2	4.75755	0.00130901	up	0.215027	0.33196	0.000965	0.001273	Conserved hypothetical protein
Os11t0109900-01	OsDRB1a	4.42748	3.45531e-15	up	1.68943	1.56295	0.103855	0.032812	Double-stranded RNA-binding-like domain containing protein
Os11t0109933-02	Os11g0109933	1.32885	0.00419763	up	0.377575	0.527808	0.130376	0.174659	Component of TORC1(Target of rapamycin complex 1), Modulation of thylakoid membrane biosynthesis and thylakoid grana modelin
Os11t0115375-00	Os11g0115375	5.94824	0.0066558	up	0.404987	0.246318	0	0	Hypothetical protein
Os11t0123600-00	OsCHX10	1.24632	0.000715347	up	0.514772	0.542939	0.158942	0.238853	Hypothetical conserved gene
Os11t0150632-00	Os11g0150632	3.34157	0.0337613	up	1.10272	0.571268	0	0.061428	Similar to H0101F08.9 protein
Os11t0152700-02	OsbZIP79	4.29691	0.000124256	up	2.80441	1.41167	0.124093	0.028933	Similar to Transcription factor HBP-1b(C38) (Fragment)
Os11t0161700-01	Os11g0161700	1.35623	9.15715e-06	up	0.710868	0.773494	0.287193	0.254615	Conserved hypothetical protein
Os11t0169200-00	OsLAX5	1.66876	9.08046e-09	up	6.68623	9.04592	2.41214	2.29265	Amino acid transporter, transmembrane domain containing protein
Os11t0174000-02	Os11g0174000	5.20104	2.65147e-12	up	0.821651	0.51119	0.015679	0.01204	Coatomer, beta subunit domain containing protein
Os11t0181700-02	Os11g0181700	12.8576	8.05831e-13	up	3.9071	2.77293	0	0	Similar to retinol dehydrogenase 12
Os11t0183800-00	CSIL2	3.24157	2.11652e-05	up	0.12087	0.083612	0.005231	0.011268	Similar to Armadillo/beta-catenin-like repeat family protein, expressed
Os11t0206200-02	Os11g0206200	2.20663	9.42709e-05	up	1.64309	0.709489	0.207994	0.228161	Mitochodrial transcription termination factor-related family protein
Os11t0213000-01	OsWD40-188	1.11306	0.0164505	up	1.81109	1.81361	0.463858	0.92357	Similar to Protein kinase domain containing protein, expressed
Os11t0225300-02	Os11gRGA5	2.19963	0.0117952	up	0.269363	0.671853	0.077842	0.060238	Nucleotide binding site-leucine rich repeats (NBS-LRRs) protein, Resistance protein, Resistance to the blast fungus, (Nippponbare: susceptible to the blast fungus carrying the AVR-Pia
Os11t0246133-00	Os11g0246133	4.4002	0.00218531	up	0.125731	0.1604	0.001849	0.002331	Hypothetical protein
Os11t0249900-02	Os11g0249900	4.9787	3.34854e-06	up	1.61886	0.380581	0.025215	0.0231	Protein kinase-like domain containing protein
Os11t0472000-01	OsC3H63	2.54853	0.000485278	up	0.230038	0.528836	0.048235	0.054957	Zinc finger, CCCH-type domain containing protein
Os11t0491600-00	Os11g0491600	5.77526	1.79874e-06	up	0.335494	0.457951	0.00942	0	Hypothetical conserved gene
Os11t0513000-01	Os11g0513000	1.3648	1.32012e-05	up	1.02627	1.20863	0.409043	0.397864	Hypothetical conserved gene
Os11t0513900-01	Os11g0513900	1.48245	1.17376e-29	up	4.97661	5.0163	1.66449	1.87773	Conserved hypothetical protein
Os11t0570000-01	Os11g0570000	2.96434	3.81772e-09	up	1.25972	0.88175	0.13116	0.118005	Similar to Receptor kinase-like protein
Os11t0598000-00	OsFbox624	1.03695	0.0392829	up	0.799749	0.520382	0.250973	0.249197	Similar to F-box domain containing protein, expressed
Os11t0619800-01	Os11g0619800	1.11934	0.0477422	up	0.347251	0.277716	0.103067	0.107102	Kelch related domain containing protein
Os11t0691300-00	Os11g0691300	1.22025	0.00421152	up	0.469357	0.461779	0.201104	0.142508	Similar to Protein kinase
Os12t0119800-01	Os12g0119800	3.11004	0.000142102	up	1.61635	2.0749	0.243826	0.090292	Similar to Harpin-induced protein 1 containing protein, expressed
Os12t0118400-01	Os12g0118400	1.94269	0.0275748	up	1.90594	0.960329	0.383315	0.098668	Similar to Inwardly rectifying potassium channel subunit
Os12t0140000-00	Os12g0140000	2.4224	0.010303	up	0.381071	0.801091	0.09042	0.044977	Hypothetical conserved gene
Os12t0184167-01	Os12g0184167	3.55081	0.0019906	up	0.065759	0.165288	0.005426	0.00557	Conserved hypothetical protein
Os12t0225300-03	Os12g0225300	3.24661	0.0453239	up	0.008349	0.95354	0.01219	0.014617	Hypothetical conserved gene
Os12t0239300-02	Os12g0239300	3.47581	0.000335592	up	0.25899	0.745062	0.03216	0.030434	Conserved hypothetical protein
Os12t0247700-01	OsJAC1	1.18929	0.00232585	up	16.6039	9.14546	5.15859	4.81585	Similar to Jasmonate-induced protein
Os12t0257500-01	Os12g0257500	12.2048	5.60026e-12	up	1.10333	0.66041	0	0	Conserved hypothetical protein
Os12t0282766-00	Os12g0282766	1.95495	0.0488124	up	0.22117	0.323449	0.032573	0.046283	Conserved hypothetical protein
Os12t0288000-01	OsSTA278	3.2905	0.000529184	up	0.061417	0.080116	0.007627	0.002202	Similar to cDNA clone:J023146F15, full insert sequence
Os12t0411700-02	OsABCG30	5.51213	3.49561e-44	up	2.28308	2.15155	0.040257	0.050392	ABC transporter-like domain containing protein
Os12t0458100-01	HSR201	1.5486	0.0278077	up	0.884882	0.463964	0.116393	0.208844	Transferase family protein
Os12t0516800-00	OsTBL33	2.0025	3.92144e-11	up	0.697347	0.712041	0.149201	0.184506	Hypothetical conserved gene
Os12t0524201-01	Os12g0524201	1.03952	0.026473	up	1.30455	2.2216	0.649683	0.748593	Hypothetical conserved gene
Os12t0528801-01	Os12g0528801	4.32498	5.40678e-12	up	10.5385	10.6185	0.201444	0.734426	Hypothetical gene
Os12t0539800-00	Os12g0539800	6.88469	0.000427093	up	0.110581	0.257472	0	0	Hypothetical conserved gene
Os12t0539700-03	Os12g0539700	2.11499	0.0010632	up	1.42126	1.03923	0.324106	0.136812	Conserved hypothetical protein
Os12t0541500-03	Os12g0541500	4.5797	9.98068e-21	up	1.98958	2.0058	0.045121	0.107137	Similar to Elongation factor Ts
Os12t0556200-01	Os12g0556200	1.4769	4.64829e-06	up	4.13386	2.98251	1.07394	1.31152	Calmodulin binding protein-like family protein
Os12t0559400-01	BPH26	1.04051	0.0443851	up	0.315318	0.422514	0.095002	0.179318	Coiled-coil-nucleotide-binding-site-leucine-rich repeat (CC-NBS-LRR) protein, (LRR domain is lost in Nipponbare), Resistance to brown planthopper, (Nipponbare: BPH-susceptible
Os12t0576700-01	OsPAP1c	11.533	7.64827e-10	up	1.61762	0.758901	0	0	Similar to Diphosphonucleotide phosphatase 1 precursor
Os12t0577600-01	Os12g0577600	1.0157	0.0337229	up	2.14165	1.27618	0.798472	0.555071	Protein of unknown function DUF1336 domain containing protein
Os12t0608900-00	Os12g0608900	7.9939	4.4077e-05	up	0.168692	0.109167	0	0	Protein of unknown function DUF26 domain containing protein
Os01t0215750-01	Os01g0215750	6.40362	0.000734739	up	0.03261	0.054625	0	0	Hypothetical gene
Os01t0288700-01	Os01g0288700	14.4012	4.52869e-18	up	22.4192	22.9382	0	0	Hypothetical gene
Os01t0288800-01	Os01g0288800	9.73188	6.04364e-07	up	1.05073	0.519384	0	0	Conserved hypothetical protein
Os01t0317500-00	Os01g0317500	7.02435	0.000103487	up	0.571343	0.597221	0	0	Similar to esterase/lipase/thioesterase family protein
Os01t0705100-00	OsGLP1-3	5.65244	0.00605618	up	0.146235	0.121326	0	0	Similar to Germin-like protein
Os01t0737100-01	Os01g0737100	7.17884	0.000336997	up	0.136336	0.321711	0	0	Conserved hypothetical protein
Os01t0845950-01	Os01g0845950	3.55167	0.0129027	up	1.14145	1.55774	0	0.11652	Conserved hypothetical protein
Os01t0873000-00	Os01g0873000	7.58615	0.00157962	up	0.733131	0.398085	0	0	Hypothetical conserved gene
Os10t0103500-00	Os10g0103500	6.55613	0.00219569	up	0.017196	0.042513	0	0	Hypothetical conserved gene
Os10t0104000-01	Os10g0104000	6.54651	0.00192686	up	0.033749	0.038961	0	0	Hypothetical conserved gene
Os10t0427600-01	OsMB23	5.92383	0.00350056	up	0.052448	0.087004	0	0	Conserved hypothetical protein
Os10t0504500-01	Os10g0504500	6.89548	0.00160894	up	0.106238	0.178442	0	0	Conserved hypothetical protein
Os11t0157000-00	Os11g0157000	4.13416	0.00585016	up	0.036663	0.081616	0	0.002987	Putative 5-3 exonuclease domain containing protein
Os11t0464700-01	Os11g0464700	6.57168	0.0177031	up	0.144087	0.15345	0	0	Conserved hypothetical protein
Os11t0544866-01	Os11g0544866	7.84881	0.000103589	up	0.033085	0.084373	0	0	Hypothetical gene
Os11t0683700-01	OsPME33	6.03162	0.00690678	up	0.038612	0.094152	0	0	Pectin lyase fold domain containing protein
Os12t0221700-00	Os12g0221700	7.35709	0.000647266	up	0.234462	0.227422	0	0	Hypothetical conserved gene
Os02t0216200-01	Os02g0216200	2.83842	0.0466244	up	0.840885	0.911438	0	0.086174	Conserved hypothetical protein
Os02t0249000-01	GLUD1	6.61476	0.0010366	up	0.120214	0.062004	0	0	Glutelin, Seed strage protei
Os02t0778801-00	Os02g0778801	5.16552	0.0156876	up	0.064216	0.063117	0	0	Hypothetical conserved gene
Os03t0269300-01	Os03g0269300	7.97376	0.000180234	up	0.075742	0.282835	0	0	Protein kinase-like domain containing protein
Os03t0309400-01	OsPME11	7.1036	0.00175146	up	0.043649	0.265264	0	0	Pectin lyase fold domain containing protein
Os03t0568800-01	RHS10	6.1704	0.00204199	up	0.032883	0.058195	0	0	Protein kinase, core domain containing protein
Os03t0573001-00	Os03g0573001	6.05349	0.00624911	up	0.041244	0.101556	0	0	Conserved hypothetical protein
Os03t0629800-01	Os03g0629800	12.0646	2.84175e-15	up	12.9531	15.6384	0	0.003654	Conserved hypothetical protein
Os04t0115200-01	Os04g0115200	7.44893	0.000343481	up	0.157109	0.218587	0	0	Conserved hypothetical protein
Os04t0225250-00	Os04g0225250	6.1149	0.00676739	up	0.224186	0.101221	0	0	Similar to OSIGBa0148I18.4 protein
Os04t0397800-02	Os04g0397800	6.45936	1.45908e-06	up	2.88769	2.29416	0	0.042151	Conserved hypothetical protein
Os04t0557500-01	Kala4	6.33077	0.00234411	up	0.045919	0.099004	0	0	bHLH transcription factor, Homolog of the maize R/B gene, Regulation of anthocyanin pigmentatio
Os05t0252000-01	OsYSL4	6.19939	0.0315904	up	0.060239	0.120146	0	0	Oligopeptide transporter OPT superfamily protein
Os05t0501001-01	Os05g0501001	8.72656	1.25368e-06	up	0.590589	0.472564	0	0	Hypothetical gene
Os06t0107000-01	OsSTA163	8.37627	8.30827e-06	up	0.219797	0.317551	0	0	Domain of unknown function DUF862, eukaryotic domain containing protein
Os06t0141400-01	Os06g0141400	6.44702	2.29743e-05	up	0.472333	1.42402	0	0.011444	Similar to Early nodulin
Os08t0125059-00	Os08g0125059	7.03812	0.000211848	up	0.061934	0.103609	0	0	Hypothetical protein
Os08t0125450-00	Os08g0125450	6.09955	0.0339335	up	0.064801	0.127379	0	0	Hypothetical protein
Os09t0354300-00	Os09g0354300	6.18008	0.00177273	up	0.112535	0.10252	0	0	Similar to leucoanthocyanidin dioxygenase
Os09t0497500-01	OsSAG12	6.624	0.00132377	up	0.092379	0.129426	0	0	Similar to Ervatamin B (EC 3.4.22.-) (ERV-B)
Os01t0236400-01	Os01g0236400	-3.26332	0.00479316	down	0.008136	0.00191	0.06036	0.097488	Similar to protein ABIL1
Os01t0501000-01	OsMED9	-1.25803	0.00843107	down	0.160541	0.187958	0.583241	0.443685	Conserved hypothetical protein
Os01t0532200-01	Os01g0532200	-2.97147	0.000186715	down	0.015112	0.014272	0.192291	0.156014	FF domain domain containing protein
Os01t0578000-01	RAD51C	-1.05833	0.0450785	down	0.594399	0.42124	1.85419	0.966723	DNA repair protein, DNA double-strand break repair, synaptonemal complex assembl
Os01t0580000-01	Os01g0580000	-12.1979	2.13165e-12	down	0	0	3.34551	2.50909	Esterase/lipase/thioesterase domain containing protein
Os01t0582600-01	Os01g0582600	-1.88286	2.85401e-05	down	6.80691	4.30595	17.1023	29.3086	Phospholipase A2, active site domain containing protein
Os01t0597600-01	OsATL15	-1.42239	0.000762897	down	2.68422	1.59969	6.204	7.02209	Amino acid transporter, transmembrane domain containing protein
Os01t0687600-01	Os01g0687600	-1.11486	0.0300166	down	0.400596	0.351527	0.730225	1.36101	Similar to Arginine/serine-rich coiled coil protein 1
Os01t0719000-02	Os01g0719000	-1.0078	0.0493785	down	0.343665	0.404317	0.705945	1.30979	Protein of unknown function DUF581 family protein
Os01t0723800-02	OsABCB7	-1.45576	0.000269771	down	0.934971	0.75865	2.08293	3.18516	Similar to P-glycoprotein homologue
Os01t0755500-01	OsPCF7	-1.73023	0.0079369	down	0.914551	0.443388	2.49186	3.40167	Plant-specific transcription factor, miR319 target gen
Os01t0823700-01	Os01g0823700	-2.44026	1.49701e-19	down	0.208724	0.226303	1.05216	1.41502	Protein of unknown function DUF641, plant domain containing protein
Os01t0824600-01	OsCIPK11	-1.69257	6.11043e-25	down	0.809391	0.962236	2.95195	2.93728	Serine/threonine protein kinase domain containing protein
Os01t0841700-01	Rpp17	-2.35804	0.000118629	down	0.077834	0.119714	0.773149	0.482109	Similar to Isoform ERG1b of Elicitor-responsive protein 1
Os01t0934900-00	PIR7A	-1.25433	0.00424394	down	0.795451	0.791733	2.50312	1.98614	Probable esterase PIR7A
Os01t0937400-02	Os01g0937400	-1.74418	5.51028e-08	down	0.557651	0.41335	1.94868	1.54615	NB-ARC domain containing protein
Os02t0167300-02	OsTUB5	-4.97767	7.02764e-23	down	0.050609	0.039165	1.38705	1.76784	Tubulin beta-3 chain (Beta-3 tubulin)
Os02t0177800-01	Os02g0177800	-1.14976	0.0434683	down	0.266367	0.168927	0.823183	0.508256	Similar to calmodulin binding protein
Os02t0192400-02	Os02g0192400	-3.31245	0.00173675	down	0.005155	0.016584	0.176177	0.193831	Zinc finger, PHD-type domain containing protein
Os02t0202200-01	OsSPX2	-1.88299	4.80537e-05	down	0.653656	1.30737	4.64336	3.62215	SPX domain-containing protein, Pi-dependent inhibition of phosphate starvation responses, Negative regulation of leaf inclinatio
Os02t0203401-00	Os02g0203401	-1.75867	0.0197853	down	0.073211	0.04982	0.230158	0.369918	Hypothetical gene
Os02t0246600-02	Os02g0246600	-1.75446	0.00485385	down	0.274153	0.614742	2.01811	1.82182	Conserved hypothetical protein
Os02t0298100-01	Os02g0298100	-10.6552	1.30747e-08	down	0	0	0.372639	0.436734	Hypothetical protein
Os02t0302900-01	Os02g0302900	-1.06894	5.86854e-05	down	1.22937	0.923331	2.55953	2.31362	Reticulon family protein
Os02t0437800-01	Os02g0437800	-2.56634	0.00189026	down	0.133802	0.051091	0.773353	0.708798	Similar to vacuolar protein-sorting protein 45
Os02t0497600-01	Os02g0497600	-1.21063	2.53581e-16	down	2.00568	1.94488	4.36151	5.02489	Conserved hypothetical protein
Os02t0552600-00	Ogg	-1.43943	0.0279352	down	0.098061	0.079243	0.306228	0.371431	Similar to F8K7.14 protein
Os02t0625000-02	OSCRY2	-1.37915	6.75602e-11	down	2.15928	2.70397	6.93088	6.26859	Cryptochrome 2, blue light photoreceptor, Promotion of flowering tim
Os02t0673100-01	OsALMT7	-1.24781	0.000895569	down	0.74237	0.948023	2.78865	1.75976	Aluminum-activated malate transporter, Maintenance of panicle size and grain yiel
Os02t0684300-01	Os02g0684300	-1.81709	0.0233614	down	0.072691	0.045477	0.358706	0.271014	Nucleoporin protein Ndc1-Nup domain containing protein
Os02t0693400-01	Os02g0693400	-1.0047	0.00259202	down	0.628468	0.891826	1.88702	1.54037	Peptidase C19, ubiquitin carboxyl-terminal hydrolase 2 family protein
Os02t0729300-01	Os02g0729300	-1.86334	3.12213e-05	down	0.435713	0.29499	1.22947	1.78589	Zinc finger, CCHC retroviral-type domain containing protein
Os02t0745000-01	Os02g0745000	-4.64146	3.044e-14	down	0.065776	0.042599	1.99397	1.12707	ATPase, anion-transporting domain containing protein
Os02t0777100-01	Os02g0777100	-1.40026	0.0283107	down	4.19328	1.41905	12.1661	8.29579	DENN domain containing protein
Os02t0832600-01	Os02g0832600	-2.93373	0.000182611	down	0.033474	0.038049	0.426332	0.289733	Similar to PRLI-interacting factor A (Fragment)
Os03t0113000-02	OsRLCK95	-1.03027	0.00795402	down	2.76322	1.57186	5.20147	5.10803	Serine/threonine protein kinase domain containing protein
Os03t0123300-02	OsCCS52A	-1.90314	3.29116e-05	down	0.575437	0.331256	1.73126	2.12347	Activator of the anaphase promoting complex/cyclosome (APC/C) complex, Regulation of cell cycle, Regulation of postembryonic shoot branching and tillering, Maintenance of endoreduplication during endosperm developmen
Os03t0128800-01	Os03g0128800	-3.06535	8.13248e-07	down	0.047479	0.030761	0.339269	0.455584	Conserved hypothetical protein
Os03t0130700-03	Os03g0130700	-1.46183	2.77624e-12	down	1.83989	1.90523	4.98854	5.74912	Conserved hypothetical protein
Os03t0158500-03	Os03g0158500	-1.09998	0.0218421	down	5.19418	8.51359	24.7764	11.7562	YT521-B-like protein family protein
Os03t0161900-01	HSFA2D	-1.55316	0.0326648	down	1.22882	0.368966	2.52306	4.41504	Similar to Isoform 2 of Heat stress transcription factor A-2d
Os03t0165400-02	OsBgal1	-1.17052	1.60417e-12	down	2.04566	2.13798	5.00019	4.73225	Similar to Relative to SR12 protein (Fragment)
Os03t0170600-01	Oshox21	-1.8354	0.00545249	down	0.951275	0.333968	2.73007	3.23928	Similar to Homeobox-leucine zipper protein HOX21
Os03t0183500-01	Os03g0183500	-1.60915	0.0213642	down	0.648469	0.295771	2.47169	1.55614	Protein of unknown function DUF581 family protein
Os03t0196900-01	Os03g0196900	-2.64974	3.2015e-07	down	0.092271	0.137847	0.973578	0.710274	Similar to TFIIB-related protein (Fragment)
Os03t0206100-01	Os03g0206100	-4.64857	0.00016117	down	0.01396	0.017697	0.623715	0.886084	Conserved hypothetical protein
Os03t0226400-01	OsMTP8.1	-2.63338	5.86854e-05	down	0.265571	0.469528	3.88793	1.64154	Manganese transporter, Cation diffusion facilitator (CDF) family member, Mn toleranc
Os03t0244000-01	Os03g0244000	-1.57046	0.00340752	down	0.826401	1.68225	4.18738	4.92077	Heat shock protein DnaJ, cysteine-rich region domain containing protein
Os03t0255400-01	Os03g0255400	-1.95576	0.00477657	down	0.774736	1.41411	6.22946	4.8946	FAR1 domain containing protein
Os03t0262700-01	Os03g0262700	-1.24596	0.00974727	down	1.0381	1.39528	3.52794	3.50833	Harpin-induced 1 domain containing protein
Os03t0265500-01	OsCOI2	-10.8874	3.66417e-08	down	0	0	0.89177	0.29508	COI1 homolog, Jasmonate signalin
Os03t0288800-01	Os03g0288800	-1.37605	0.00917923	down	0.187295	0.173156	0.538098	0.622077	Cytochrome B561-related domain containing protein
Os03t0298600-01	Os03g0298600	-1.31498	0.00127802	down	0.54541	0.465152	1.69597	1.20165	Sel1-like domain containing protein
Os03t0302200-01	OsRFP	-2.35975	0.00191506	down	0.43588	0.355007	1.033	4.32174	Zinc finger, RING/FYVE/PHD-type domain containing protein
Os03t0562200-02	OsFbox153	-1.00393	0.0276553	down	1.16257	0.64649	2.38321	2.12491	Cyclin-like F-box domain containing protein
Os03t0696000-01	Os03g0696000	-1.11017	0.00154753	down	0.584487	0.488111	1.13651	1.47535	Harpin-induced 1 domain containing protein
Os03t0701100-01	Os03g0701100	-2.38294	0.000218009	down	0.324283	0.123714	1.21325	1.65568	Similar to Prp18 domain containing protein, expressed
Os03t0702400-01	Os03g0702400	-8.21703	1.45496e-05	down	0	0	0.221055	0.193581	Hypothetical protein
Os03t0741100-01	OsbHLH148	-2.22509	3.45003e-12	down	0.475333	0.588253	2.91711	2.38732	Basic helix-loop-helix transcription factor, Drought toleranc
Os03t0758800-01	eIF-5A-2	-1.72197	0.000151092	down	10.8567	10.3567	37.3484	43.0174	Similar to Eukaryotic translation initiation factor 5A-2 (eIF-5A-2) (eIF-4D)
Os03t0758900-01	OsWRKY4	-1.74488	0.00200348	down	0.89079	0.823865	2.60643	4.4338	Similar to predicted protein
Os03t0762000-01	HD6	-2.60776	0.00102259	down	0.06662	0.041528	0.550551	0.37129	Similar to Protein kinase CK2, alpha subunit
Os04t0177600-02	Os04g0177600	-2.29752	4.03094e-08	down	0.218164	0.128393	0.975123	0.906219	Similar to Actin-related protein 9
Os04t0212200-01	Os04g0212200	-1.04177	0.0479063	down	0.594564	0.459893	1.96025	0.95536	Similar to protein binding protein
Os04t0224600-01	Os04g0224600	-1.32473	0.00174774	down	0.427378	0.741527	1.75186	1.65787	Phosphoglycerate mutase domain containing protein
Os04t0410400-01	Os04g0410400	-1.04854	0.013012	down	0.163331	0.112551	0.312148	0.367461	Root cap family protein
Os04t0429900-01	Os04g0429900	-2.23274	0.00103217	down	0.130436	0.150486	0.985284	0.688725	Conserved hypothetical protein
Os04t0465700-01	OsRDR2	-2.5118	5.60137e-05	down	0.024175	0.034272	0.220942	0.18008	RNA-dependent RNA polymerase, eukaryotic-type domain containing protein
Os04t0486350-00	Os04g0486350	-1.21101	0.0424414	down	0.124543	0.092959	0.419142	0.285981	Hypothetical protein
Os04t0497000-02	OsNADPH1	-1.26016	0.000324839	down	3.06517	2.58191	8.49202	6.588	Similar to Allyl alcohol dehydrogenase
Os04t0535600-01	OSINV2	-1.78513	7.49262e-11	down	0.945997	0.714842	2.76127	3.28368	Similar to Beta-fructofuranosidase 1 precursor (EC 3.2.1.26) (Sucrose 1) (Invertase 1)
Os04t0546400-01	Os04g0546400	-1.62439	0.0224258	down	0.125848	0.112213	0.708725	0.375135	Similar to ubiquitin carboxyl-terminal hydrolase isozyme L3
Os04t0552000-00	Os04g0552000	-1.04925	0.0012889	down	4.77378	6.3894	14.185	11.5411	Barwin-related endoglucanase domain containing protein
Os04t0611050-01	Os04g0611050	-2.03557	0.0101582	down	0.043159	0.043382	0.311877	0.19944	Conserved hypothetical protein
Os04t0613700-01	OsUAP2	-13.6003	9.43828e-15	down	0	0	2.43749	4.61116	Similar to UDP-N-acetylglucosamine pyrophosphorylase
Os04t0635000-01	Os04g0635000	-1.2441	0.00208464	down	1.90816	2.87162	7.65912	5.43396	Similar to H0315F07.10 protein
Os04t0661300-01	Os04g0661300	-1.07193	1.59752e-05	down	0.903791	1.03633	2.27476	2.08526	Similar to H0112G12.10 protein
Os04t0671800-01	OsC3H32	-1.83036	0.000104647	down	1.52501	1.58882	6.68018	6.05181	Zinc finger, CCCH-type domain containing protein
Os04t0671800-02	OsC3H32	-2.02978	4.00995e-05	down	0.739866	0.592278	2.95014	3.30849	Zinc finger, CCCH-type domain containing protein
Os04t0672200-01	Os04g0672200	-1.15032	0.00171288	down	4.49836	3.00099	10.205	8.70782	Poly(ADP-ribose) polymerase, catalytic region domain containing protein
Os04t0672900-02	Os04g0672900	-1.31906	6.26992e-05	down	0.819573	0.65211	2.35971	1.67654	Similar to H0322F07.6 protein
Os05t0100800-01	Os05g0100800	-1.09148	0.00610587	down	2.67702	2.69718	8.51514	4.81475	Nucleic acid-binding, OB-fold domain containing protein
Os05t0177100-01	Os05g0177100	-1.26581	3.70942e-05	down	0.370475	0.358442	0.934117	0.988027	F-box domain, cyclin-like domain containing protein
Os05t0179900-00	Os05g0179900	-1.50487	0.0107135	down	0.118558	0.131969	0.431089	0.493905	Conserved hypothetical protein
Os05t0247900-01	CSB	-1.99393	8.92099e-18	down	0.476352	0.513483	2.28086	1.81658	DEAD-like helicase, N-terminal domain containing protein
Os05t0291700-01	Os05g0291700	-1.14377	0.00803755	down	0.881765	0.872183	2.38075	2.21691	Similar to PTAC16 (PLASTID TRANSCRIPTIONALLY ACTIVE18); binding / catalytic
Os05t0339200-01	Os05g0339200	-1.05902	0.014819	down	0.186631	0.194337	0.566889	0.390459	Tubby, C-terminal domain containing protein
Os05t0425000-00	Os05g0425000	-2.17213	0.000946122	down	0.156771	0.107948	0.495302	0.998242	Hypothetical conserved gene
Os05t0426033-01	Os05g0426033	-1.40286	0.0478742	down	0.03537	0.033733	0.120299	0.16799	Hypothetical conserved gene
Os05t0445100-02	OsCYP450	-8.63557	3.6896e-20	down	0.003549	0.005459	3.85903	2.81413	Cytochrome P450 family protein
Os05t0529700-03	OsDjC50	-2.78325	1.92057e-16	down	0.379677	0.295786	2.70049	2.22989	Similar to electron transporter/ heat shock protein binding protein
Os05t0531500-01	Os05g0531500	-1.39896	0.00806287	down	2.73323	1.3591	6.34769	7.01631	Similar to cDNA, clone: J075118M20, full insert sequence
Os05t0551000-01	OsHRZ2	-3.12539	3.20228e-08	down	0.14872	0.135742	1.44383	1.38139	Iron-binding haemerythrin RING ubiquitin ligase, Iron-binding sensor, Regulation of iron acquisitio
Os05t0565500-01	Os05g0565500	-1.50022	0.0303421	down	0.41871	0.57017	1.27238	2.75852	3-hydroxyacid dehydrogenase/reductase domain containing protein
Os06t0113900-02	Os06g0113900	-1.65117	0.000855455	down	3.33577	4.98689	12.4163	18.3829	Major facilitator superfamily, general substrate transporter domain containing protein
Os06t0113900-03	Os06g0113900	-1.02027	0.00867374	down	5.44666	5.29641	12.4252	12.9504	Major facilitator superfamily, general substrate transporter domain containing protein
Os06t0204400-01	Os06g0204400	-1.50382	0.00500346	down	0.866707	0.445965	2.38406	2.18625	Similar to Aminoalcoholphosphotransferase
Os06t0220300-00	Os06g0220300	-1.74879	0.000395486	down	0.131602	0.164535	0.720167	0.465486	Similar to Phi-1 protein
Os06t0606800-03	Os06g0606800	-1.49151	0.00204199	down	2.86739	6.08427	17.1319	12.6706	Targeting for Xklp2 family protein
Os06t0651900-01	OsRCI2-9	-1.50195	0.0183646	down	0.135411	0.109155	0.572948	0.396699	Uncharacterised protein family UPF0057 domain containing protein
Os06t0683300-01	Os6bglu25	-1.23379	0.0309291	down	0.243467	0.642168	1.34635	1.43426	Similar to Beta-glucosidase
Os06t0698300-01	OsPP2C59	-1.94124	0.0121893	down	0.095491	0.080073	0.689079	0.268378	Protein phosphatase 2C family protein
Os06t0698748-02	Os06g0698748	-2.73635	2.02106e-12	down	2.18902	1.49326	12.84	13.523	Similar to cDNA clone:J023083M02, full insert sequence
Os06t0724100-01	Os06g0724100	-1.19599	0.0138402	down	0.713492	1.28446	2.46077	3.19992	Zinc finger, RING/FYVE/PHD-type domain containing protein
Os06t0724100-02	Os06g0724100	-1.08607	0.0206266	down	0.966102	1.58706	3.79851	2.89275	Zinc finger, RING/FYVE/PHD-type domain containing protein
Os06t0728700-01	Os06g0728700	-1.78616	1.48692e-07	down	2.8113	3.04681	8.005	13.8665	Homeodomain-like containing protein
Os07t0283050-00	Os07g0283050	-1.79741	0.000172284	down	0.081911	0.070666	0.329975	0.290433	Concanavalin A-like lectin/glucanase, subgroup domain containing protein
Os07t0419500-01	Os07g0419500	-1.60284	3.54664e-07	down	1.34604	0.892598	3.69346	3.62715	Similar to UDP-glucose:sterol glucosyltransferase
Os07t0490500-01	Os07g0490500	-1.71629	0.00734201	down	0.057551	0.117892	0.385083	0.393917	Xanthine/uracil/vitamin C permease family protein
Os07t0515900-00	Os07g0515900	-1.97062	0.00178179	down	0.13653	0.055504	0.497455	0.472423	Similar to cDNA, clone: J100054L12, full insert sequence
Os07t0531900-00	Os07g0531900	-5.30286	6.37787e-19	down	0.042749	0.057126	2.07777	2.33419	Hypothetical conserved gene
Os07t0561300-01	OsFbox396	-1.14193	0.0246199	down	0.580332	0.719283	1.26751	2.39257	Cyclin-like F-box domain containing protein
Os07t0562400-01	Os07g0562400	-1.67854	0.00026282	down	1.02894	0.681444	3.98667	2.32808	Major facilitator superfamily protein
Os07t0566200-02	OsPP2C64	-1.24404	0.0321598	down	0.239468	0.395111	0.674203	1.35675	Similar to catalytic/ protein phosphatase type 2C
Os07t0633600-02	Os07g0633600	-1.24737	6.15941e-08	down	7.47144	8.94741	18.9707	22.1035	Similar to SUB1; calcium ion binding
Os07t0656900-00	OsSCP40	-1.22378	0.00290668	down	1.2135	2.10343	4.43515	4.55834	Similar to Serine carboxypepsidase (Fragment)
Os07t0680800-00	Os07g0680800	-1.07564	0.00567057	down	0.478619	0.390531	0.894435	1.22743	Hypothetical protein
Os08t0113100-02	OsFKII	-2.29027	5.11374e-05	down	0.338517	0.478562	3.0322	1.71574	Similar to Fructokinase (Fragment)
Os08t0128300-01	Os08g0128300	-11.0368	2.09989e-09	down	0	0	1.03506	0.919099	Similar to Actin-like protein 3 (Actin-related protein 3)
Os08t0243500-02	OsCPR2	-1.65788	2.29643e-06	down	1.92529	1.50267	6.88516	4.90257	Similar to NADPH-cytochrome P450 oxydoreductase isoform 2
Os08t0263300-01	Os08g0263300	-1.06225	0.0456843	down	0.208657	0.329974	0.746521	0.762503	Similar to cDNA clone:J013108L16, full insert sequence
Os08t0299000-01	Os08g0299000	-1.17292	0.000226391	down	2.693	3.12791	7.86442	6.64533	Mediator of ErbB2-driven cell motility (Memo), related domain containing protein
Os08t0482600-01	OsUCL29	-1.54404	2.34595e-10	down	9.54393	10.1558	26.5826	33.8089	Cupredoxin domain containing protein
Os08t0546800-01	HSFB2B	-1.70688	0.0035261	down	0.570736	0.49094	1.39465	2.9327	Similar to Heat stress transcription factor B-2b
Os08t0562800-01	Os08g0562800	-3.81944	0.000513873	down	0.006265	0.006439	0.186086	0.121573	Similar to Transparent testa 12 protein
Os08t0566100-01	Os08g0566100	-1.0106	0.00190622	down	1.05982	1.36944	2.37696	3.10003	Protein of unknown function DUF239, plant domain containing protein
Os09t0119600-01	Os09g0119600	-1.33649	0.0121079	down	0.265624	0.174375	0.805998	0.60521	UDP-glucuronosyl/UDP-glucosyltransferase family protein
Os09t0322000-03	Os09g0322000	-2.31279	0.00187774	down	0.596876	0.158602	2.82179	2.10538	Similar to PaMst-1
Os09t0344500-01	ZRP4	-1.56815	0.000702768	down	0.610334	0.343557	1.59919	1.70334	Similar to O-methyltransferase ZRP4 (EC 2.1.1.-
Os09t0371700-01	Os09g0371700	-2.99173	1.6778e-08	down	0.165419	0.181703	1.20217	1.97889	Zinc finger, RING-type domain containing protein
Os09t0403000-01	Os09g0403000	-2.96609	0.000711863	down	0.016902	0.050781	0.329361	0.436148	Hypothetical conserved gene
Os09t0407700-01	Os09g0407700	-11.9064	6.19491e-12	down	0	0	2.44945	3.01887	Haloacid dehalogenase-like hydrolase domain containing protein
Os09t0434900-01	Os09g0434900	-1.46897	0.0184504	down	0.835942	0.670989	2.57113	2.99824	Zinc finger, RING-type domain containing protein
Os09t0526600-01	HSFB2C	-1.54558	0.00486925	down	0.447784	0.541002	1.2109	2.36866	Similar to Isoform 2 of Heat stress transcription factor B-2c
Os09t0562700-01	Os09g0562700	-8.46448	3.20187e-06	down	0	0	0.437238	0.347801	Conserved hypothetical protein
Os09t0572100-02	OsRLCK283	-11.7145	1.24569e-11	down	0	0	1.3092	1.26935	Protein kinase, core domain containing protein
Os10t0117800-01	Os10g0117800	-1.55444	0.0310646	down	0.037911	0.048466	0.227213	0.15039	Guanine nucleotide binding protein (G-protein), alpha subunit family protein
Os10t0148800-01	Os_F0711	-9.47066	3.25733e-06	down	0	0	0.527469	0.22097	Similar to F-box domain containing protein, expressed
Os10t0210500-01	OsUMAMIT15	-3.10281	4.77516e-33	down	1.08435	1.14934	10.3011	9.589	Protein of unknown function DUF6, transmembrane domain containing protein
Os10t0315400-01	SIP28	-14.0146	9.37752e-17	down	0	0	2.71105	2.74618	Similar to SKIP interacting protein 28 (Fragment)
Os10t0315900-00	Os10g0315900	-9.49069	1.57001e-07	down	0	0	0.312277	0.302692	Hypothetical protein
Os10t0330400-01	Os10g0330400	-1.49774	0.00725482	down	1.33402	0.80342	4.32968	3.23457	Protein of unknown function DUF179 family protein
Os10t0344900-01	Os10g0344900	-7.32001	2.68002e-12	down	0.014959	0	0.807038	2.02937	Multi antimicrobial extrusion protein MatE family protein
Os10t0370800-01	Os10g0370800	-1.8009	0.0155246	down	0.264197	0.946072	3.1283	2.80451	Similar to Exo-1,3-beta-glucanase precursor (EC 3.2.1.58) (Fragment)
Os10t0362300-03	HK5	-1.3852	0.0116191	down	0.364145	0.30215	1.01406	1.18785	Similar to Histidine kinase 3
Os10t0450000-02	Os10g0450000	-3.33962	1.16113e-07	down	0.083381	0.088068	0.928593	1.11185	Protein of unknown function DUF247, plant family protein
Os10t0492000-01	Os10g0492000	-2.4152	0.00181137	down	0.121178	0.049789	0.806685	0.418271	Conserved hypothetical protein
Os10t0499600-02	Os10g0499600	-1.9017	0.00074443	down	0.079976	0.054259	0.250987	0.353539	Similar to predicted protein
Os10t0521100-01	OsADF10	-3.3621	2.26222e-06	down	0.032682	0.030407	0.52272	0.415198	Similar to Actin-depolymerizing factor 6 (ADF-6) (AtADF6)
Os10t0521900-01	OsRhmbd17	-1.64164	0.0233351	down	0.135674	0.244967	0.49459	1.20628	Similar to Membrane protein
Os10t0528651-00	Os10g0528651	-1.51009	0.0101942	down	0.383661	0.488574	2.04252	1.14528	Conserved hypothetical protein
Os11t0202000-01	OsFbox583	-1.73567	1.38533e-11	down	0.408192	0.438997	1.49538	1.48958	F-box domain, cyclin-like domain containing protein
Os11t0274700-01	OsRLCK322	-1.97986	0.0125629	down	0.048083	0.166615	0.778967	0.436131	Hypothetical conserved gene
Os11t0549675-01	Os11g0549675	-11.2407	1.15006e-10	down	0	0	1.22014	1.11112	Similar to cDNA clone:001-208-B08, full insert sequence
Os11t0579100-01	Os11g0579100	-1.43951	5.99812e-11	down	0.982958	0.955973	2.98005	2.52069	NB-ARC domain containing protein
Os11t0579300-01	Os11g0579300	-8.78734	5.89423e-06	down	0	0	0.288485	0.184025	Hypothetical protein
Os11t0592700-00	Os11g0592700	-4.53313	3.62331e-08	down	0.017762	0.02167	0.811953	0.354397	GTP1/OBG domain containing protein
Os11t0702600-00	Os11g0702600	-2.0014	0.0105535	down	0.022952	0.014322	0.114507	0.118475	Hypothetical conserved gene
Os11t0708000-01	Os11g0708000	-1.83686	0.00177769	down	0.223965	0.473003	1.42717	1.64953	Hypothetical protein
Os12t0117400-01	Os12g0117400	-1.0378	2.82683e-09	down	3.13166	3.39827	7.61975	6.28905	Similar to RPT2-like protein
Os12t0124000-02	Os12g0124000	-1.16196	0.000667728	down	2.19422	2.37826	4.62545	6.81281	Similar to FHA domain containing protein, expressed
Os12t0214700-01	Os12g0214700	-1.19924	0.0136647	down	0.27533	0.307731	0.761003	0.897944	Conserved hypothetical protein
Os12t0406000-01	Os12g0406000	-1.83208	1.73703e-18	down	1.61646	1.2119	5.28559	5.14957	Conserved hypothetical protein
Os12t0459300-01	Os12g0459300	-1.06174	7.96442e-05	down	2.9029	2.03848	6.06855	5.07863	Nucleic acid-binding, OB-fold domain containing protein
Os12t0470000-00	Os12g0470000	-1.00828	0.00055305	down	1.4111	1.41027	2.61318	3.60979	Similar to Rab28 protein
Os12t0489400-02	Os12g0489400	-1.63312	0.00105954	down	0.759169	1.00495	4.37653	2.10772	Hypothetical protein
Os12t0502800-04	Os12g0502800	-1.01278	1.11841e-08	down	5.84728	5.69108	11.5263	12.6545	Similar to Ureide permease 2
Os12t0516350-01	Os12g0516350	-1.66359	1.68068e-10	down	0.599778	0.754551	2.4245	2.1068	Hypothetical conserved gene
Os12t0550600-01	qCTR12	-5.1575	5.45016e-11	down	0.014887	0.013698	0.584312	0.762387	Hypothetical protein
Os12t0564800-01	Os12g0564800	-9.64978	5.13922e-07	down	0	0	0.143476	0.351449	NB-ARC domain containing protein
Os12t0634700-00	Os12g0634700	-1.10456	0.0494934	down	0.334559	0.239438	0.640078	1.06406	Similar to glycine-rich protein

## Sheet: DEmRNA-OE_VS_KO
Note: the expression level of transcripts from different samples are in FPKM values.
					Expression levels (FPKM)
mRNA ID	Gene Name	log2FoldChange	adjust pvalue	oeVSko	OE01	OE02	KO01	KO02	Description of the DEmRNAs
Os01t0111800-01	Os01g0111800	13.708	1.97515e-16	up	12.2022	17.7262	0	0	Conserved hypothetical protein
Os01t0137250-00	OsRLCK20	1.04238	0.0329448	up	0.357619	0.272608	0.113814	0.117733	Similar to Stress-induced receptor-like kinase 2
Os01t0165100-02	Os01g0165100	2.07502	0.000502699	up	0.614799	0.599407	0.167913	0.071518	Conserved hypothetical protein
Os01t0165200-02	Os01g0165200	1.9131	0.00318391	up	0.236813	0.176132	0.05252	0.032373	Kelch-type beta propeller domain containing protein
Os01t0180850-00	Os01g0180850	1.77607	0.00162368	up	0.524706	0.309073	0.074923	0.123173	Hypothetical protein
Os01t0184200-01	Os01g0184200	1.44985	0.00828647	up	1.94166	1.28558	0.524854	0.418256	Similar to OSIGBa0132G14.1 protein
Os01t0194000-02	Os01g0194000	1.0752	0.036159	up	0.552028	0.617665	0.168901	0.245819	Conserved hypothetical protein
Os01t0224100-02	OsERF#053	5.13887	0.000517691	up	2.38381	2.06702	0.036572	0.035257	Similar to DNA binding protein-like protein
Os01t0231000-02	OsIAA3	1.18271	0.00081429	up	0.937509	0.755065	0.309068	0.361976	Similar to Auxin-responsive protein (Aux/IAA) (Fragment)
Os01t0254100-02	OsWD40-12	8.35949	0.00141524	up	0.233776	0.065135	0	0	Similar to CTV.2
Os01t0256800-02	OsC3H4	1.91753	0.0343317	up	0.79768	0.754842	0.105297	0.097859	Similar to zinc finger helicase family protein
Os01t0275900-00	Os01g0275900	1.44022	0.0226892	up	0.512727	0.375193	0.111318	0.122017	Hypothetical conserved gene
Os01t0290600-00	Os01g0290600	3.76779	0.00714806	up	0.345043	0.453413	0.010966	0.017935	Similar to isopenicillin N epimerase
Os01t0308300-00	Os01g0308300	8.21351	1.02109e-05	up	0.089003	0.127246	0	0	NB-ARC domain containing protein
Os01t0329000-01	GPAT	8.92179	1.96962e-05	up	0.130841	0.491996	0	0	Phospholipid/glycerol acyltransferase domain containing protein
Os01t0333600-00	Os01g0333600	1.3237	0.000828858	up	0.251652	0.264569	0.084239	0.098777	Protein of unknown function DUF594 domain containing protein
Os01t0344620-01	Os01g0344620	1.83257	2.36999e-05	up	0.152178	0.153004	0.047116	0.029629	Hypothetical gene
Os01t0350300-00	Os01g0350300	7.40602	3.38274e-05	up	0.095007	0.123334	0	0	Disease resistance protein domain containing protein
Os01t0383900-02	APIP12	1.59159	0.0246527	up	0.283923	0.423251	0.110561	0.04517	Peptidase S59, nucleoporin family protein
Os01t0389200-01	Os01g0389200	1.29098	0.00164555	up	0.66378	0.758593	0.247662	0.261738	Protein of unknown function DUF679 family protein
Os01t0513400-01	Os01g0513400	2.0052	0.000688377	up	0.547898	0.643163	0.089955	0.153431	Protein of unknown function DUF789 family protein
Os01t0532700-01	Os01g0532700	1.27228	0.0161652	up	0.308039	0.280356	0.129269	0.061219	Conserved hypothetical protein
Os01t0538000-04	Os01g0538000	1.5618	0.0474747	up	0.060568	0.142152	0.013139	0.02035	Conserved hypothetical protein
Os01t0539400-02	Os01g0539400	1.12275	0.0429726	up	0.844746	2.50544	0.496885	0.585734	Hypothetical protein
Os01t0549700-02	AIP1	2.22387	7.93109e-05	up	0.347264	0.50854	0.056711	0.097843	Similar to RNA helicase (Fragment)
Os01t0552300-01	OsPP2C05	2.06859	0.0322671	up	0.337362	0.267001	0.039416	0.027524	Similar to Protein phosphatase-2C
Os01t0581900-01	Os01g0581900	1.11323	0.0391087	up	0.574961	0.777817	0.319054	0.135442	Conserved hypothetical protein
Os01t0604600-01	Os01g0604600	2.82654	0.0171131	up	0.322688	0.06329	0.014331	0.010549	Carbohydrate kinase, FGGY family protein
Os01t0604700-01	Os01g0604700	2.35744	0.00153088	up	4.78056	3.68043	0.459402	0.805236	Similar to cDNA clone:001-043-A08, full insert sequence
Os01t0614750-00	Os01g0614750	1.32032	3.73372e-05	up	1.63522	1.82865	0.727164	0.55963	Hypothetical protein
Os01t0621900-01	IIP1	2.41263	0.00633594	up	5.44088	2.33003	0.313129	0.675538	Similar to OSIGBa0097P08.1 protein
Os01t0663051-00	Os01g0663051	3.43846	9.08829e-07	up	1.23433	0.658352	0.061458	0.083384	Similar to SANT/MYB protein
Os01t0686500-01	Os01g0686500	1.81384	0.0196151	up	0.102451	0.119688	0.028301	0.013997	Protein of unknown function DUF1618 domain containing protein
Os01t0691500-01	Os01g0691500	1.25533	0.0018736	up	10.4741	8.54982	3.35481	3.65641	Cytidylyltransferase domain containing protein
Os01t0712501-01	Os01g0712501	1.19191	0.016093	up	0.356944	0.430391	0.117366	0.157876	Hypothetical gene
Os01t0714800-01	OsWRKY26	3.51329	0.000639377	up	0.256901	1.06279	0.059272	0.021712	WRKY transcription factor 26
Os01t0717400-01	Os01g0717400	1.6185	0.00171177	up	3.88602	2.6425	1.12939	0.652077	EGF-like, alliinase domain containing protein
Os01t0719350-00	Os01g0719350	1.8833	0.00305043	up	0.153567	0.155922	0.022606	0.042055	Hypothetical protein
Os01t0746200-02	NUP85	1.10093	0.00225463	up	1.22988	1.02079	0.379299	0.556793	Nucleoporin, Common symbiosis signaling (SYM) pathwa
Os01t0757800-03	XPV	1.61839	0.0427556	up	0.43937	0.113935	0.054225	0.036668	DNA polymerase eta domain containing protein
Os01t0823600-01	Os01g0823600	1.01904	3.46767e-06	up	3.0498	2.85368	1.37953	1.41309	Conserved hypothetical protein
Os01t0856500-02	OsLAX1	1.6359	1.65192e-06	up	1.52753	1.40162	0.533157	0.343711	Auxin transporter, Primary root and root hair elongation, Cd stress respons
Os01t0885500-03	Os01g0885500	2.60478	2.54936e-06	up	0.292233	0.212667	0.044466	0.027796	Hypothetical conserved gene
Os01t0887100-01	OsCMS	3.08331	0.00232538	up	1.06177	0.31019	0.071427	0.032389	Similar to 4-(Cytidine 5'-diphospho)-2-C-methyl-D-erythritol synthase
Os01t0893400-01	Os01g0893400	2.09259	1.32811e-07	up	1.02156	0.718714	0.179465	0.197369	Zinc finger, TAZ-type domain containing protein
Os01t0896200-01	Os01g0896200	3.22701	0.000399685	up	4.95884	8.14001	0.886297	0.161688	Similar to SF16 protein
Os01t0899200-01	Os01g0899200	2.36228	0.0022663	up	3.89865	3.51714	0.210122	0.862915	Similar to dehydration-responsive family protein
Os01t0905300-01	OsEXO70FX14	1.77731	0.00845936	up	0.657425	0.232622	0.103852	0.08841	Similar to Leucine zipper protein-like
Os01t0935500-02	OsHAK2	2.87764	2.01698e-05	up	0.615931	0.955171	0.06398	0.112071	Similar to Potassium transporter
Os01t0949400-02	Se13	1.17447	0.0492727	up	0.441602	0.72	0.186601	0.141063	Phytochromobilin (PPhiB) synthase, Phytochrome chromophore biosynthesis, Photoperiodic respons
Os01t0952200-02	OsFbox058	3.86237	6.14377e-11	up	2.15432	1.07027	0.127751	0.072181	DNA/RNA helicase, C-terminal domain containing protein
Os01t0957100-01	Os01g0957100	2.17371	0.0055962	up	2.21431	3.19121	0.677673	0.183612	Protein kinase, core domain containing protein
Os01t0961600-02	Os01g0961600	2.6341	0.00557761	up	1.7922	0.478636	0.060516	0.182081	Conserved hypothetical protein
Os01t0965000-00	Os01g0965000	1.17023	0.0413131	up	0.803085	0.38786	0.173195	0.193781	Similar to DNA-directed RNA polymerase
Os01t0975300-02	OsMYB48	1.20752	3.88311e-07	up	10.7304	8.23033	3.628	4.23065	MYB-related transcription factor, Drought and salinity toleranc
Os02t0104100-00	Os02g0104100	1.36975	0.0365208	up	0.177256	0.284568	0.068518	0.048471	Similar to MADS-box transcription factor TaAGL18
Os02t0105500-02	Os02g0105500	1.03089	0.00648354	up	3.98985	5.30305	1.68369	2.29755	IQ calmodulin-binding region domain containing protein
Os02t0106100-01	OSINV3	1.13621	5.15409e-07	up	13.3577	16.2747	7.39724	5.57382	Similar to Fructosyltransferase
Os02t0109900-01	Os02g0109900	1.11601	0.0089354	up	1.60249	1.25105	0.541342	0.578443	Hypothetical conserved gene
Os02t0119800-02	Os02g0119800	5.73395	0.00193807	up	0.344188	9.39249	0.065123	0.019008	Similar to Aminoalcoholphosphotransferase
Os02t0138000-00	Os02g0138000	1.42671	0.000485816	up	7.69712	8.53504	3.64218	1.73917	Leucine-rich repeat, plant specific containing protein
Os02t0155000-01	Os02g0155000	1.6263	3.94381e-05	up	0.529626	0.73904	0.206351	0.165547	Hypothetical protein
Os02t0164300-02	Os02g0164300	4.11017	0.000289486	up	0.476218	0.262141	0.021026	0.006861	Similar to beta-1,3-galactosyltransferase sqv-2
Os02t0164900-02	OsARF6a	2.72481	1.69277e-05	up	1.44125	4.53048	0.361346	0.403513	Similar to Auxin response factor 3
Os02t0170000-02	Os02g0170000	3.39703	0.00454549	up	0.791997	0.371875	0.022035	0.042135	Conserved hypothetical protein
Os02t0181900-01	ClpB-m	1.58595	0.0110736	up	1.88135	0.865427	0.413126	0.278062	Similar to ClpB
Os02t0185633-00	Os02g0185633	6.29701	0.0141078	up	0.122752	0.158222	0	0	Hypothetical protein
Os02t0191200-00	Os02g0191200	1.27217	0.0413034	up	0.295045	0.224019	0.063976	0.076276	Pentatricopeptide repeat domain containing protein
Os02t0194600-00	Os02g0194600	1.66929	0.0130399	up	0.232867	0.399227	0.09189	0.050762	Protein kinase, catalytic domain domain containing protein
Os02t0200900-04	OsFbox072	1.90529	0.00622482	up	30.8313	6.53046	3.7771	3.70589	Hypothetical conserved gene
Os02t0204500-01	Os02g0204500	1.51195	6.41264e-05	up	1.00262	1.13696	0.431033	0.251585	Hypothetical conserved gene
Os02t0208400-01	Os02g0208400	1.23798	0.00047007	up	0.800901	0.702853	0.221108	0.356003	Hypothetical gene
Os02t0210800-01	Os02g0210800	3.15434	0.0142481	up	0.0658	0.179582	0.006692	0.006299	Similar to Sterol glucosyltransferase-like protein (Fragment)
Os02t0211100-02	Os02g0211100	1.14935	0.0365369	up	0.160193	0.273274	0.067208	0.072456	Similar to H0423H10.12 protein
Os02t0215950-01	Os02g0215950	1.39927	0.000570845	up	0.463757	0.391043	0.167253	0.119256	Hypothetical gene
Os02t0218400-01	OsRLCK68	2.9852	0.00157842	up	0.08099	0.132444	0.006329	0.012515	Serine/threonine protein kinase-related domain containing protein
Os02t0229900-00	Os02g0229900	3.85669	0.00732066	up	0.21472	0.251472	0.018769	0	Hypothetical conserved gene
Os02t0234500-03	Os02g0234500	2.86535	0.00400185	up	2.05566	7.48513	0.593011	0.277797	NAD(P)-binding domain containing protein
Os02t0241600-01	Os02g0241600	3.41166	0.00435146	up	0.096791	0.120394	0.001216	0.010707	Protein kinase, core domain containing protein
Os02t0245200-01	Os02g0245200	1.67858	6.45583e-09	up	1.01546	1.12992	0.29607	0.341497	Conserved hypothetical protein
Os02t0266000-01	Os02g0266000	1.45057	0.00271193	up	1.47969	1.13111	0.347062	0.454165	Similar to N-(5'-phosphoribosyl)anthranilate isomerase
Os02t0273000-01	Os02g0273000	1.42523	0.000339824	up	7.51661	5.46819	2.0433	2.28863	Similar to Uridine kinase-like protein
Os02t0274700-01	Os02g0274700	3.15069	3.95464e-05	up	1.40073	1.22494	0.121421	0.120534	Zinc finger, RanBP2-type domain containing protein
Os02t0293800-02	Os02g0293800	2.64361	0.0259006	up	0.158603	3.19386	0.165679	0.057959	Conserved hypothetical protein
Os02t0302700-01	OsNAAT2	1.72245	0.0347536	up	2.69065	3.76644	0.726033	0.366574	Similar to Nicotianamine aminotransferase A
Os02t0307800-02	Os02g0307800	1.31201	0.0288594	up	4.44634	2.2977	1.40181	0.54742	Protein of unknown function DUF3082 domain containing protein
Os02t0312700-02	Os02g0312700	1.45625	0.0493264	up	2.45518	2.247	0.701953	0.129341	Similar to ATP11 protein
Os02t0316900-01	Os02g0316900	2.20631	0.00117914	up	0.812852	0.708953	0.063172	0.196737	B-block binding subunit of TFIIIC domain containing protein
Os02t0437800-03	Os02g0437800	2.97368	3.32946e-05	up	0.256562	0.215204	0.025259	0.020226	Similar to vacuolar protein-sorting protein 45
Os02t0491400-01	OsFKBP62c	1.05724	3.8371e-13	up	10.2381	11.1661	5.52893	4.62993	Similar to Peptidylprolyl isomerase
Os02t0504850-00	Os02g0504850	6.55607	0.000839923	up	0.119007	0.17873	0	0	Hypothetical protein
Os02t0514500-01	Os02g0514500	3.67447	2.91316e-13	up	0.911274	0.735902	0.058769	0.055954	Similar to Glycerophosphoryl diester phosphodisterase (Fragment)
Os02t0549900-01	Os02g0549900	1.23728	0.0252202	up	0.067688	0.096448	0.027167	0.024901	Hypothetical conserved gene
Os02t0569400-01	CYP76M8	10.7927	1.68746e-08	up	0.618713	0.947871	0	0	Cytochrome P450 family protein
Os02t0567900-01	Os02g0567900	4.25369	0.00499134	up	3.8104	0.573923	0.062061	0.04956	Similar to H0818E04.14 protein
Os02t0571900-01	CYP76M6	1.77021	0.0166184	up	1.31199	2.16457	0.267015	0.427548	Cytochrome P450 family protein
Os02t0577400-01	Os02g0577400	1.46433	0.0421325	up	0.272694	0.119309	0.023861	0.056089	Hypothetical protein
Os02t0592600-01	Os02g0592600	10.6841	4.15658e-06	up	0.061828	0.724025	0	0	Phospholipase C, phosphatidylinositol-specific, Y domain domain containing protein
Os02t0614666-00	Os02g0614666	2.26311	0.00110727	up	0.162774	0.136141	0.012028	0.035303	Hypothetical protein
Os02t0614600-02	Os02g0614600	3.54815	0.000593362	up	1.6702	0.638087	0.104051	0.032552	Protein of unknown function DUF869, plant family protein
Os02t0647900-02	OsALDH3E2	4.08118	0.00312164	up	0.300519	1.61752	0.033777	0.026919	Similar to Fatty aldehyde dehydrogenase 1
Os02t0673100-02	OsALMT7	1.27051	0.0343036	up	0.939417	0.950341	0.341329	0.203087	Aluminum-activated malate transporter, Maintenance of panicle size and grain yiel
Os02t0686300-01	Os02g0686300	1.70987	0.00539705	up	0.713447	0.425231	0.079777	0.189552	Similar to H0307D04.3 protein
Os02t0686400-01	Os02g0686400	1.71644	0.00023298	up	5.51154	2.47492	1.07351	1.05285	Similar to Aspartyl-tRNA synthetase (EC 6.1.1.12) (Aspartate--tRNA ligase) (AspRS)
Os02t0689700-02	Os02g0689700	8.42651	0.000140006	up	0.405517	0.29506	0	0	Ribosomal protein L18P/L5E family protein
Os02t0694600-00	Os02g0694600	1.23667	0.00841576	up	0.383112	0.612125	0.17751	0.171449	Hypothetical conserved gene
Os02t0703700-00	Os02g0703700	6.86804	0.000469062	up	0.118293	0.052552	0	0	Hypothetical protein
Os02t0708600-01	OsSET11	3.38959	0.00810467	up	0.072364	0.729339	0.014773	0.024503	SET domain containing protein
Os02t0716800-01	OsNRT1.5B	1.36519	0.00160483	up	3.81853	2.09202	0.81251	1.18474	TGF-beta receptor, type I/II extracellular region family protein
Os02t0729700-02	Oshox16	1.2658	1.4352e-05	up	5.77107	6.02775	2.51175	2.09009	Similar to HAHB-7 (Fragment)
Os02t0749900-01	Os02g0749900	1.15277	1.4352e-12	up	3.15653	3.00629	1.38724	1.33579	Mitochodrial transcription termination factor-related family protein
Os02t0750100-00	Os02g0750100	1.24003	0.0103121	up	14.8095	7.92018	3.81081	4.07553	Similar to ATP synthase
Os02t0765925-00	Os02g0765925	9.106	0.000568806	up	0.219566	0.692511	0	0	Hypothetical protein
Os02t0765900-00	Os02g0765900	6.20505	3.50234e-74	up	5.86022	8.13207	0.09519	0.087415	Similar to Ferredoxin-nitrite reductase
Os02t0783700-01	Os02g0783700	1.24868	0.0476229	up	0.732733	0.309564	0.088939	0.180194	Similar to Lysine ketoglutarate reductase/saccharopine dehydrogenase
Os02t0799100-02	OsSGO1	1.17941	0.00155813	up	0.814393	0.64535	0.343798	0.229528	Hypothetical conserved gene
Os02t0807900-01	OsWAK21	1.06611	0.0119925	up	0.809457	1.00068	0.278051	0.450003	Conserved hypothetical protein
Os02t0809800-01	Pho1	1.22763	0.0144589	up	0.17338	0.204355	0.045601	0.083124	Phosphate (Pi) transporter, Root-to-shoot Pi transfe
Os02t0816100-01	Os02g0816100	1.15062	0.0222711	up	0.664611	0.429383	0.139881	0.244157	HAD-superfamily hydrolase, subfamily IA, variant 2 protein
Os02t0821600-00	Os02g0821600	4.43478	0.000325892	up	0.158779	0.301759	0.014987	0	Similar to mate efflux family protein
Os03t0107400-01	Os03g0107400	1.92716	7.58195e-05	up	5.6191	7.93987	1.03072	2.10693	Prefoldin domain containing protein
Os03t0103400-01	Os03g0103400	1.27525	0.00725252	up	0.455983	0.484791	0.207764	0.11523	GRAS transcription factor domain containing protein
Os03t0114300-01	Os03g0114300	3.47948	2.95338e-09	up	0.313451	0.224949	0.013988	0.02766	Serine/threonine protein kinase domain containing protein
Os03t0114300-02	Os03g0114300	1.45096	1.64278e-08	up	2.14814	1.66499	0.721859	0.612926	Serine/threonine protein kinase domain containing protein
Os03t0119700-01	Os03g0119700	11.1092	1.01041e-09	up	0.540301	0.523682	0	0	Pentatricopeptide repeat domain containing protein
Os03t0123300-02	OsCCS52A	1.44236	0.00235097	up	0.575437	0.331256	0.140235	0.142565	Activator of the anaphase promoting complex/cyclosome (APC/C) complex, Regulation of cell cycle, Regulation of postembryonic shoot branching and tillering, Maintenance of endoreduplication during endosperm developmen
Os03t0124100-01	OsSTA87	2.21572	0.0196971	up	0.067785	0.200057	0.008993	0.021668	Protein of unknown function DUF604 domain containing protein
Os03t0125400-01	Os03g0125400	1.0842	0.00843854	up	1.19383	2.21476	0.698916	0.682844	Similar to D-erythro-sphingosine kinase/ diacylglycerol kinase
Os03t0168400-01	Os03g0168400	3.54653	0.00819347	up	0.092778	0.320298	0	0.018081	Hypothetical conserved gene
Os03t0170200-01	Os03g0170200	1.22173	1.08204e-06	up	2.02641	1.83517	0.701805	0.874377	Similar to MADS-box transcription factor 30
Os03t0171600-03	OsFBK12	4.90168	0.00853186	up	3.05869	0.024553	0.018572	0.016894	F-box protein containing a Kelch repeat motif, Reguration of leaf senescence, seed size and grain numbe
Os03t0180500-01	Os03g0180500	1.89773	0.000654174	up	0.508063	0.601497	0.081217	0.163355	Conserved hypothetical protein
Os03t0195800-01	OsSultr1	1.29915	1.63345e-05	up	1.16698	1.1534	0.469032	0.411969	Similar to Sulfate transporter (Fragment)
Os03t0207200-01	Os03g0207200	3.24071	1.55755e-08	up	0.699177	0.457856	0.072718	0.034836	Syntaxin 6, N-terminal domain containing protein
Os03t0209600-02	Os03g0209600	1.91828	0.0346308	up	0.625086	0.226982	0.093059	0.016838	Similar to MEtRS (EC 6.1.1.10)
Os03t0212700-02	Os03g0212700	3.29385	0.00781431	up	0.109828	1.17324	0.035713	0.032191	Similar to Cytochrome C reductase-processing peptidase subunit I, MPP subunit I, P55
Os03t0215000-01	Os03g0215000	1.4842	0.000860453	up	1.40973	1.88407	0.448196	0.576717	Similar to integral membrane family protein
Os03t0217400-01	Os03g0217400	1.19774	0.00412032	up	0.814412	0.888719	0.389505	0.252629	Conserved hypothetical protein
Os03t0232800-01	Os03g0232800	1.03733	0.0318281	up	2.01602	2.3276	0.825391	0.820456	Similar to Lecithin:cholesterol acyltransferase family protein, expressed
Os03t0235300-01	Os03g0235300	2.90188	0.000131707	up	0.17201	0.228647	0.019068	0.021116	Similar to Peptide transporter PTR2
Os03t0267300-02	OsCFR	1.29978	2.40697e-22	up	4.85816	4.61336	1.84518	1.96369	Similar to Fructose-1,6-bisphosphatase, chloroplast precursor (EC 3.1.3.11) (D- fructose-1,6-bisphosphate 1-phosphohydrolase) (FBPase)
Os03t0268000-02	OsPP1	2.14977	0.0380166	up	0.581038	0.079026	0.032274	0.025406	Protein phosphatas
Os03t0273200-02	Lac	1.17134	0.00160115	up	1.81803	3.01925	0.968064	0.95029	Similar to Laccase (EC 1.10.3.2)
Os03t0275900-03	OsPUB10	1.90451	0.0160313	up	0.564436	1.44939	0.223731	0.131668	Similar to Spotted leaf protein 11 (Spotted leaf11) (Cell death-related protein SPL11)
Os03t0280800-01	OsUXS1	2.04348	9.34553e-05	up	0.590039	0.571528	0.096479	0.144597	Similar to UDP-D-glucuronate decarboxylase
Os03t0289800-01	Os03g0289800	2.22941	0.000124953	up	0.818743	1.36016	0.205445	0.183434	Similar to Leucoanthocyanidin dioxygenase-like protein
Os03t0291800-02	OsTBL15	3.04001	0.00515022	up	1.45324	2.89141	0.069142	0.257402	Similar to ESK1 (ESKIMO 1)
Os03t0323200-02	OsChlH	4.4817	0.00259402	up	0.091168	5.21657	0.062944	0.064506	Similar to Magnesium-chelatase subunit H family protein, expressed
Os03t0330300-03	Os03g0330300	1.20612	1.01028e-08	up	6.16604	7.0318	3.13155	2.41766	Similar to cDNA clone:001-032-H02, full insert sequence (Fragment)
Os03t0356596-01	Os03g0356596	7.01458	0.000929532	up	0.036631	0.17455	0	0	Similar to Phosphatidylinositol-4-phosphate 5-kinase-like protein
Os03t0366200-01	OsCRK1	2.81079	0.0130781	up	1.11813	0.203793	0.08173	0.016095	Similar to Calcium/calmodulin-dependent serine/threonine-protein kinase 1
Os03t0376100-02	Os03g0376100	1.01999	5.37735e-09	up	47.8227	37.3582	20.8013	20.2843	Similar to Cystathionine gamma-synthase (Fragment)
Os03t0387000-01	Os03g0387000	4.41812	3.88285e-06	up	0.462301	0.176402	0.012498	0.00988	Similar to Aquarius
Os03t0389601-00	Os03g0389601	1.23759	0.0259841	up	0.182587	0.151536	0.052965	0.052167	Hypothetical protein
Os03t0399600-02	Os03g0399600	1.41119	0.00808904	up	1.82766	0.817404	0.335232	0.464691	Hypothetical protein
Os03t0572925-00	Os03g0572925	2.15331	0.00737512	up	0.389907	0.143287	0.041396	0.039375	Hypothetical protein
Os03t0576900-05	OsPUT3	1.34488	0.00289808	up	6.00012	4.009	1.55522	1.82845	Amino acid/polyamine transporter I family protein
Os03t0579000-02	Os03g0579000	1.15965	0.0061574	up	3.60178	2.93124	1.60556	0.90739	Peptidase M50 domain containing protein
Os03t0583900-03	OsDCL2a	1.06717	0.000174397	up	0.986567	0.795292	0.433296	0.361639	DEAD-like helicase, N-terminal domain containing protein
Os03t0587100-04	Os03g0587100	7.51878	1.5237e-12	up	2.54471	1.14922	0.003114	0.010523	Similar to decarboxylase family protein
Os03t0596900-03	Os03g0596900	1.08278	5.9391e-05	up	13.4121	11.2477	5.16407	5.78835	GTP-binding signal recognition particle SRP54, G-domain containing protein
Os03t0624000-00	Os03g0624000	1.81509	0.0458617	up	0.273899	0.131471	0.034307	0.008512	Similar to KANADI 3
Os03t0660400-00	OsSAUR16	2.93607	0.000917143	up	0.479515	0.932434	0.050693	0.071385	Hypothetical conserved gene
Os03t0701000-01	Os03g0701000	3.79768	0.00104012	up	0.086781	0.74712	0.017243	0.02138	Similar to HEAT repeat family protein, expressed
Os03t0705800-00	Os03g0705800	3.05304	6.37001e-07	up	0.354709	0.506544	0.045229	0.041652	Protein of unknown function DUF3049 domain containing protein
Os03t0730500-02	OsSCP20	1.34902	0.00810331	up	2.32391	1.64103	0.879294	0.392824	Peptidase S10, serine carboxypeptidase family protein
Os03t0721200-01	Os03g0721200	1.37158	0.000201132	up	1.89921	3.42058	0.940891	0.92377	Armadillo-like helical domain containing protein
Os03t0721200-02	Os03g0721200	2.52138	3.07921e-06	up	0.972293	0.753516	0.172243	0.090775	Armadillo-like helical domain containing protein
Os03t0777700-02	Os03g0777700	2.193	2.70753e-12	up	8.57024	7.88021	1.77297	1.65724	FAR1 DNA binding domain domain containing protein
Os03t0782200-01	Os03g0782200	1.19985	3.41184e-09	up	14.1828	11.7662	5.9554	5.01461	Hypothetical protein
Os03t0795400-00	Os03g0795400	2.00354	0.0105145	up	0.11988	0.310633	0.030615	0.044242	Hypothetical conserved gene
Os03t0799900-01	OsPHF1L	1.30129	0.0128845	up	0.843514	0.775253	0.169267	0.351545	Similar to sec12-like protein 1
Os03t0806800-01	Os03g0806800	1.08709	0.0233764	up	2.01091	1.37177	0.747228	0.518366	Conserved hypothetical protein
Os03t0807900-01	Os03g0807900	1.05067	0.0104776	up	1.36017	0.929794	0.425161	0.517923	Chaperonin-like RbcX family protein
Os03t0816700-01	Os03g0816700	2.09058	0.000117643	up	0.480516	0.756667	0.126707	0.116244	Tubby, C-terminal domain containing protein
Os03t0823301-00	Os03g0823301	3.64444	1.57686e-34	up	22.1239	25.382	2.05487	1.63185	Hypothetical conserved gene
Os03t0844000-01	Os03g0844000	2.48001	0.000296771	up	2.16606	0.905544	0.166146	0.278577	Pentatricopeptide repeat domain containing protein
Os03t0849800-02	Os03g0849800	1.55766	0.00754602	up	0.210047	0.194012	0.067439	0.038283	Nucleotide-diphospho-sugar transferase domain containing protein
Os03t0851400-01	Os03g0851400	1.84384	0.0150676	up	0.271418	0.390488	0.077033	0.045546	Hypothetical conserved gene
Os04t0105300-02	Os04g0105300	3.09486	5.94528e-09	up	1.13493	0.878605	0.073008	0.136631	Protein of unknown function DUF1295 family protein
Os04t0136900-01	Os04g0136900	1.21354	4.75881e-11	up	8.82225	7.3647	3.43183	3.3827	Similar to OSIGBa0147B06.6 protein
Os04t0220400-00	Os04g0220400	2.28202	0.0196151	up	0.090478	0.047691	0.009841	0.006554	Hypothetical protein
Os04t0301500-01	OsbHLH006	1.62312	0.0093691	up	0.745346	0.363622	0.100726	0.172329	Helix-loop-helix DNA-binding domain containing protein
Os04t0307900-00	Os04g0307900	6.50488	0.000684096	up	0.120083	0.111252	0	0	Similar to H0211A12.1 protein
Os04t0322100-01	Os04g0322100	1.06048	8.14551e-06	up	7.24199	5.4343	2.83362	2.95215	Protein of unknown function DUF26 domain containing protein
Os04t0330200-01	Os04g0330200	3.07463	0.0014753	up	0.482381	1.42078	0.086058	0.065413	Mannose-binding lectin domain containing protein
Os04t0344100-01	Os04g0344100	3.7463	6.15595e-26	up	1.84523	1.78169	0.097913	0.160427	Similar to OSIGBa0106G08.3 protein
Os04t0368800-00	OsWAK45	1.08529	0.00390721	up	0.388178	0.340322	0.166222	0.137945	Similar to H0607F01.6 protein
Os04t0380000-01	Os04g0380000	1.89725	0.0173341	up	0.284801	0.164677	0.048598	0.028142	Similar to OSIGBa0092E09.6 protein
Os04t0382700-02	Os04g0382700	3.41032	0.0105145	up	0.103913	0.145086	0.004464	0.0047	Vacuolar protein sorting-associated protein 11 domain containing protein
Os04t0398800-01	Os04g0398800	1.16579	3.7242e-06	up	2.89262	3.26394	1.46562	1.14824	Similar to H0209H04.5 protein
Os04t0412300-02	Os04g0412300	1.44558	0.000649692	up	1.11125	0.960883	0.313566	0.356201	Similar to H0717B12.10 protein
Os04t0462500-04	GF14B	2.43106	0.0317218	up	0.764608	0.528327	0.029217	0.05953	Similar to 14-3-3-like protein GF14-6
Os04t0464100-01	Os04g0464100	1.06006	0.0221964	up	2.03437	1.95571	0.548225	0.99756	Heavy metal transport/detoxification protein domain containing protein
Os04t0472300-01	Os04g0472300	1.53394	0.0129831	up	0.069645	0.079047	0.017847	0.018994	PLC-like phosphodiesterase, TIM beta/alpha-barrel domain domain containing protein
Os04t0483200-02	Os04g0483200	1.66069	0.0109971	up	1.49579	2.78876	0.660786	0.341707	Steroid nuclear receptor, ligand-binding domain containing protein
Os04t0496150-00	Os04g0496150	1.07617	0.0375465	up	0.543096	0.595628	0.140468	0.255865	Similar to H0306B06.2 protein
Os04t0498600-02	SAMDC	8.98161	0.000302306	up	0.013431	15.0921	0.006029	0.004788	S-adenosylmethionine decarboxylase, Polyamine biosynthesis, Salt and drought stresses, Abiotic stres
Os04t0545100-01	OsSTA128	1.09505	0.0345259	up	0.565715	0.408583	0.169941	0.17033	Engulfment and cell motility, ELM domain containing protein
Os04t0556400-01	Os04g0556400	1.95449	4.00775e-05	up	1.0544	0.646449	0.230326	0.157964	Similar to UDP-glycosyltransferase UGT93B9
Os04t0561500-01	OsPOP9	1.45408	0.0122869	up	2.00449	1.16346	0.26236	0.624656	Similar to Prolyl endopeptidase (EC 3.4.21.26) (Post-proline cleaving enzyme) (PE)
Os04t0588700-01	OsABCC7	1.11689	0.000202705	up	4.03027	3.12706	1.45317	1.61048	ABC transporter-like domain containing protein
Os04t0608800-02	Os04g0608800	1.9618	0.00192793	up	0.700278	0.599655	0.181381	0.083259	YT521-B-like protein family protein
Os04t0609100-01	Os04g0609100	1.04795	0.0062697	up	1.30879	0.869661	0.49209	0.431082	Similar to H0702G05.5 protein
Os04t0624600-02	SSIIIB	1.79334	0.00562413	up	3.46045	3.8126	0.704674	0.905736	Starch synthase, Starch biosynthesi
Os04t0628400-04	Os04g0628400	1.87199	0.00294002	up	2.1926	3.27401	0.288612	0.887558	Zinc finger, BED-type predicted domain containing protein
Os04t0629700-02	Os04g0629700	1.79652	0.00107718	up	2.33503	4.5663	0.777101	0.879203	Similar to Kinesin-1 (Kinesin-like protein A)
Os04t0629700-03	Os04g0629700	1.31918	2.08006e-09	up	5.16996	6.48384	2.42904	2.09143	Similar to Kinesin-1 (Kinesin-like protein A)
Os04t0632400-02	Os04g0632400	1.68902	0.00048614	up	0.924344	1.00862	0.169598	0.34554	Hypothetical protein
Os04t0636200-01	Os04g0636200	1.57582	0.00816577	up	0.270914	0.295227	0.055417	0.090929	Hpt domain containing protein
Os04t0639700-00	Os04g0639700	7.10958	0.000334054	up	0.042404	0.108681	0	0	Similar to OSIGBa0138H21-OSIGBa0138E01.9 protein
Os04t0640200-01	Os04g0640200	1.55561	5.19051e-05	up	0.208734	0.193224	0.055443	0.066939	Conserved hypothetical protein
Os04t0644600-02	Os04g0644600	2.6559	0.0106021	up	0.460353	4.96612	0.372721	0.13652	Epoxide hydrolase family protein
Os04t0650200-01	OsGELP59	5.89503	0.00254299	up	0.06644	0.085588	0	0	Lipase, GDSL domain containing protein
Os04t0650300-01	OsGT43I	1.21312	0.00443496	up	3.3731	3.05154	1.51784	0.865667	Similar to H0212B02.9 protein
Os04t0650900-01	Os04g0650900	1.14653	0.000648735	up	2.19819	2.49146	0.790638	1.13543	Similar to Alpha-N-acetylglucosaminidase
Os04t0655000-00	Os04g0655000	1.76682	0.0103758	up	0.103642	0.093724	0.015975	0.026246	Curculin-like (mannose-binding) lectin domain containing protein
Os04t0656100-03	AHA7	3.01052	0.00795179	up	1.49359	4.40091	0.031881	0.394323	H+-ATPase, Blue light-induced stomatal opening of dumbbell-shaped guard cells, N uptak
Os04t0684500-01	WSL5	1.11734	0.00958304	up	6.34518	5.91284	3.24813	1.55022	Pentatricopeptide repeat protein, Chloroplast development under cold stres
Os04t0690100-02	Os04g0690100	1.72119	0.0161467	up	2.22093	1.90314	0.178906	0.688461	Zinc finger, C2H2-type domain containing protein
Os04t0691750-00	Os04g0691750	1.15244	3.79078e-06	up	15.1485	18.4942	8.39887	6.12303	Similar to phosphoribosylanthranilate transferase
Os05t0114950-01	Os05g0114950	2.10963	0.00563925	up	0.04469	0.050044	0.010405	0.004283	Hypothetical conserved gene
Os05t0130100-00	Os05g0130100	6.04945	0.00100039	up	2.8903	0.036166	0.000783	0.01898	Hypothetical conserved gene
Os05t0135100-00	Os05g0135100	1.84512	0.00602812	up	0.193931	0.117124	0.039255	0.025858	Hypothetical conserved gene
Os05t0143300-01	Os05g0143300	1.0736	2.28512e-09	up	10.77	9.40774	4.47822	4.88249	Conserved hypothetical protein
Os05t0143500-01	OsMPK14	1.14471	1.13918e-15	up	9.75209	8.30912	3.98027	4.0836	Similar to Mitogen-activated protein kinase 14
Os05t0143550-01	Os05g0143550	1.41703	3.37791e-07	up	2.45492	2.78555	0.991542	0.875082	Similar to Blast and wounding induced mitogen-activated protein kinase
Os05t0144100-01	OsWD40-113	3.45695	0.00540577	up	0.219927	1.64742	0.016711	0.077168	WD40 repeat-like domain containing protein
Os05t0145100-01	Os05g0145100	1.91968	0.00419737	up	0.955827	0.664045	0.201843	0.125512	Conserved hypothetical protein
Os05t0148700-02	Os05g0148700	5.50471	5.14195e-08	up	4.2976	1.24483	0.053674	0.040511	Armadillo-type fold domain containing protein
Os05t0149600-01	OsCUL1-2	1.47043	1.16252e-06	up	4.08085	3.07661	1.14627	1.28529	Similar to CULLIN1-like protein 1
Os05t0159501-00	Os05g0159501	1.44927	0.00139049	up	1.59335	1.55474	0.393273	0.597858	Conserved hypothetical protein
Os05t0164800-02	ZIP6	2.99806	3.62746e-10	up	1.10376	1.25748	0.16785	0.100516	Transition metal ion transporter, Ion transpor
Os05t0189425-00	Os05g0189425	1.44835	0.000143951	up	1.07467	0.871865	0.304688	0.335078	Conserved hypothetical protein
Os05t0224800-01	OsCMT2	1.90574	0.00103825	up	0.590372	0.750436	0.129644	0.159464	Similar to Cytosine-specific methyltransferase
Os05t0237200-01	Os05g0237200	9.9251	1.02461e-07	up	0.198112	0.379531	0	0	Cytochrome b561, eukaryote domain containing protein
Os05t0243200-01	orf160	1.30304	0.00216214	up	1.77766	1.16152	0.566986	0.46482	Similar to Ribosomal protein L13
Os05t0305300-00	Os05g0305300	2.01957	0.0152225	up	0.049956	0.080775	0.013907	0.005219	Hypothetical conserved gene
Os05t0316133-00	Os05g0316133	2.85521	0.0249975	up	0.136046	0.056649	0	0.011045	Hypothetical protein
Os05t0323800-01	OsAGSW1	1.70239	0.0306687	up	0.057201	0.124483	0.008353	0.023873	Similar to ubiquinone biosynthesis protein ubiB
Os05t0355133-01	Os05g0355133	1.19068	0.000950813	up	0.289696	0.240586	0.116016	0.09274	Hypothetical conserved gene
Os05t0358900-00	Os05g0358900	1.4551	0.0201173	up	0.352574	0.372757	0.120487	0.069906	Conserved hypothetical protein
Os05t0381700-02	Os05g0381700	2.76393	0.00939369	up	0.388452	0.156793	0.021922	0.019701	Calmodulin-binding protein, plant domain containing protein
Os05t0386800-03	BC1L4	1.14015	0.0150891	up	9.59703	9.1853	4.12191	2.84836	COBRA-like protein, Cellulose synthesi
Os05t0387200-02	Os05g0387200	2.94637	0.0251397	up	1.91124	0.048639	0.053013	0.038712	Similar to UDP-sulfoquinovose synthase, chloroplast precursor (EC 3.13.1.1) (Sulfite:UDP-glucose sulfotransferase) (Sulfolipid biosynthesis protein) (SoSQD1)
Os05t0414400-02	Os05g0414400	1.33593	0.000157844	up	1.12383	1.10414	0.343013	0.460371	Domain of unknown function DUF659 domain containing protein
Os05t0419200-02	OsRUS6B	1.53797	0.00718948	up	0.535152	0.335783	0.142529	0.089319	Protein of unknown function DUF647 family protein
Os05t0435500-03	Os05g0435500	1.15745	0.012442	up	2.22594	1.29907	0.693777	0.610037	Conserved hypothetical protein
Os05t0445100-01	OsCYP450	14.0864	2.86712e-16	up	3.76401	4.68079	0	0	Cytochrome P450 family protein
Os05t0462000-00	Os05g0462000	1.1878	1.96316e-06	up	28.2033	21.9043	11.3163	9.65535	Similar to plant-specific domain TIGR01589 family protein
Os05t0467300-01	Os05g0467300	1.0583	0.0334432	up	4.93119	5.38891	1.9651	1.84263	SelT/selW/selH selenoprotein family protein
Os05t0468600-00	Os05g0468600	2.99411	0.0232684	up	5.90208	0.328674	0.143095	0.160728	Similar to UGP3 (UDP-GLUCOSE PYROPHOSPHORYLASE 3)
Os05t0480600-01	Os05g0480600	4.64759	0.00287113	up	0.871476	1.72324	0	0.052251	Similar to transposon protein CACTA, En/Spm sub-class
Os05t0486600-01	BARD1	1.88875	2.70417e-05	up	0.578342	0.705639	0.112064	0.196244	Hypothetical conserved gene
Os05t0502200-01	Os05g0502200	2.53517	0.000301906	up	1.2501	0.537529	0.151321	0.093278	Phospholipid/glycerol acyltransferase domain containing protein
Os05t0502700-00	Os05g0502700	1.33401	0.0474983	up	0.367536	0.377651	0.071568	0.102777	Similar to predicted protein
Os05t0508400-01	Os05g0508400	2.74101	0.00184331	up	1.34623	1.26515	0.219736	0.061177	Mannose-binding lectin domain containing protein
Os05t0509101-00	Os05g0509101	5.37887	0.0047676	up	0.084082	0.075045	0	0	Conserved hypothetical protein
Os05t0518600-01	OsTPS1	1.97985	3.32093e-05	up	0.806291	1.09539	0.277267	0.148889	Similar to SL-TPS/P
Os05t0522700-01	Os05g0522700	7.3967	0.000211835	up	0.158831	0.31658	0	0	Conserved hypothetical protein
Os05t0527800-01	OsUGT706G6	1.1297	0.000787588	up	8.63963	8.41788	4.4953	2.62744	UDP-glucuronosyl/UDP-glucosyltransferase family protein
Os05t0548200-01	Os05g0548200	1.65875	0.02641	up	0.088128	0.126775	0.020263	0.022202	Similar to Transcription initiation factor IIB (General transcription factor TFIIB)
Os05t0571000-02	OsWD40-123	1.15033	3.01333e-07	up	2.14682	1.97307	0.849146	0.932979	WD40 repeat-like domain containing protein
Os05t0571200-01	OsWRKY19	4.892	0.00151148	up	0.312161	0.151093	0	0.005243	Similar to WRKY transcription factor 19
Os05t0578600-01	OsPGL21	1.11165	0.0024598	up	1.89635	1.58226	0.86433	0.570664	Similar to Polygalacturonase PG2
Os05t0579600-01	Os05g0579600	1.04081	0.00170454	up	2.73277	2.73933	0.988744	1.40861	Homeodomain-like containing protein
Os05t0591500-01	Os05g0591500	1.76062	1.24226e-07	up	1.91521	1.40096	0.492401	0.425784	Similar to Cysteine synthase
Os05t0592800-03	OsABIL2	1.29663	0.00894405	up	3.07383	1.36145	0.773227	0.695121	Splicing variant of protein phosphatase 2C 5
Os05t0595200-01	OsPR1#052	1.26084	0.0266155	up	0.351224	0.345002	0.122294	0.091503	Allergen V5/Tpx-1 related family protein
Os06t0100550-00	Os06g0100550	1.54654	0.00629565	up	1.0665	0.552535	0.274109	0.166309	Conserved hypothetical protein
Os05t0597100-01	HDT701	1.26228	1.69604e-08	up	25.9384	25.9457	11.8138	9.25924	Histone H4 deacetylase, Negative regulation of innate immunit
Os06t0103600-01	Os06g0103600	1.25635	0.00181293	up	3.15194	2.013	1.03436	0.869431	Similar to Aminoacyl-t-RNA synthetase precursor
Os06t0119100-02	Os06g0119100	2.9188	0.00177785	up	1.78168	1.36457	0.17735	0.115847	Protein of unknown function DUF594 family protein
Os06t0148100-00	Os06g0148100	1.03307	0.0137601	up	0.770883	0.707376	0.301983	0.302335	Conserved hypothetical protein
Os06t0163100-00	Os06g0163100	1.51102	0.0325534	up	0.261192	0.248639	0.023594	0.090125	Hypothetical protein
Os06t0167100-02	Os06g0167100	4.53221	0.000126461	up	0.291748	1.01543	0.01202	0.02019	Armadillo-like helical domain containing protein
Os06t0188700-00	OsGLR4.3	1.84923	0.00813971	up	0.416021	0.341544	0.0924	0.062321	Similar to Glutamate receptor
Os06t0193400-02	OsPTF1	9.35938	2.74353e-05	up	0.095934	0.872203	0	0	Similar to Helix-loop-helix protein homolog
Os06t0225000-00	OsSAR1	2.10098	0.0154008	up	0.175085	0.298809	0.049613	0.023163	Similar to NTGB3 (Fragment)
Os06t0230100-00	OsCslA3	1.66471	0.0271469	up	0.706908	0.232372	0.093556	0.092537	Similar to Cellulose synthase-like A1
Os06t0232100-02	Os06g0232100	1.49356	0.00604275	up	1.46044	1.12922	0.231338	0.508275	Hypothetical conserved gene
Os06t0234900-00	OsTBL45	1.62682	0.00542968	up	0.296895	0.362582	0.085718	0.084951	Domain of unknown function DUF231, plant domain containing protein
Os06t0241200-01	Os06g0241200	1.4893	0.000742077	up	0.308261	0.385888	0.105537	0.109636	Conserved hypothetical protein
Os06t0242900-01	Os06g0242900	1.42177	0.035378	up	0.105096	0.081515	0.017729	0.026519	SAM dependent carboxyl methyltransferase domain containing protein
Os06t0253100-01	Os06g0253100	1.40382	7.65964e-05	up	3.98722	3.08887	1.03644	1.39672	Heat shock protein Hsp20 domain containing protein
Os06t0275700-01	OsPUB22	3.24107	3.39686e-52	up	4.93232	5.51664	0.587208	0.50516	Similar to Beta-catenin repeat family protein
Os06t0292400-00	Os06g0292400	1.52677	0.00131268	up	1.27867	0.771449	0.373474	0.237176	Embryogenesis transmembrane protein
Os06t0314501-01	Os06g0314501	1.8305	6.98928e-05	up	0.36794	0.342256	0.079543	0.091262	Conserved hypothetical protein
Os06t0326500-02	Os06g0326500	3.29521	0.00661219	up	0.653363	0.177107	0.023491	0.022679	Mitochondrial glycoprotein family protein
Os06t0334100-02	Os06g0334100	1.02531	0.00115579	up	1.39631	1.6301	0.67634	0.686688	Hypothetical gene
Os06t0334300-02	OsCrRLK1L14	4.12284	0.00239823	up	0.107423	0.138239	0.003601	0.003045	Similar to Resistance protein candidate (Fragment)
Os06t0355300-01	OsIAA21	1.73996	0.000252228	up	0.271886	0.245233	0.068456	0.063841	Similar to Auxin-responsive protein IAA22
Os06t0480000-01	OsPUB74	1.01328	0.0444569	up	2.32155	5.53886	1.06	1.82269	Zinc finger, RING/FYVE/PHD-type domain containing protein
Os06t0483150-00	Os06g0483150	7.19594	0.000286293	up	0.06421	0.164229	0	0	Glutamate dehydrogenase, NAD-specific domain containing protein
Os06t0488600-01	Os06g0488600	1.1529	4.1734e-05	up	1.99951	2.62673	0.940595	1.01116	Similar to Potential phospholipid-transporting ATPase 7 (EC 3.6.3.1) (Aminophospholipid flippase 7)
Os06t0509100-02	Os06g0509100	1.3241	1.08222e-07	up	1.97277	1.65465	0.674759	0.71024	Serine/threonine protein kinase-related domain containing protein
Os06t0513943-01	OsTHI6	1.00948	2.05685e-06	up	9.75316	9.09007	4.53784	4.47575	Conserved hypothetical protein
Os06t0574700-02	Os06g0574700	12.0504	1.09186e-12	up	0.747852	1.10929	0	0	Hypothetical conserved gene
Os06t0586300-01	Os06g0586300	1.68437	0.00133926	up	1.60035	1.35049	0.223866	0.54498	Hypothetical protein
Os06t0592500-01	Os06g0592500	1.8844	0.00039691	up	1.11698	1.58621	0.220522	0.393914	Similar to Ethylene-responsive transcriptional coactivator
Os06t0608700-02	OsAld-Y	1.73084	7.56961e-08	up	8.24983	5.24826	2.07921	1.75	Similar to Fructose-bisphosphate aldolase, cytoplasmic isozyme (EC 4.1.2.13)
Os06t0622800-01	Os06g0622800	1.4545	0.0426416	up	0.71475	0.159968	0.070104	0.109595	Armadillo-type fold domain containing protein
Os06t0633300-01	OsPSK	1.02493	0.0169679	up	0.236335	0.23644	0.1013	0.092538	Similar to Phytosulfokines 1
Os06t0634300-02	Os06g0634300	1.19208	0.0313707	up	11.3945	3.83901	2.65546	2.25144	Similar to cDNA clone:J023074C15, full insert sequence
Os06t0643500-01	Os06g0643500	1.43824	0.000176448	up	28.6702	38.4321	14.1326	8.31484	Similar to ADR11 protein (Fragment)
Os06t0676700-02	Os06g0676700	1.01604	2.04094e-05	up	3.35688	3.59185	1.49939	1.77234	Similar to High pI alpha-glucosidase
Os06t0693900-00	Os06g0693900	5.65621	0.00534224	up	0.075876	0.113045	0	0	Protein kinase, catalytic domain domain containing protein
Os06t0699050-00	Os06g0699050	9.11521	1.81522e-07	up	0.419767	0.435182	0	0	Hypothetical protein
Os06t0700700-02	HMA2	2.29011	0.0326475	up	0.112734	0.124268	0.018434	0.000678	Similar to P1B-type heavy metal transporting ATPase
Os06t0707350-00	Os06g0707350	3.63525	2.44169e-08	up	1.29503	0.936269	0.114672	0.041977	Similar to NBS-LRR disease resistance protein homologue
Os06t0713400-01	OsFbox328	1.46797	5.07861e-05	up	1.70765	1.33103	0.423239	0.577732	Cyclin-like F-box domain containing protein
Os06t0717200-01	FON1	1.19572	0.0267481	up	3.12006	4.29687	1.83882	0.640194	Serine/threonine protein kinase domain containing protein
Os07t0118800-02	OsFbox330	8.78209	0.000157678	up	0.133854	0.295402	0	0	Hypothetical conserved gene
Os07t0131001-00	Os07g0131001	3.87189	0.00548625	up	0.07317	0.065273	0	0.003711	Hypothetical protein
Os07t0156200-00	prx99	1.33775	0.0403192	up	0.402214	0.326144	0.133717	0.046685	Haem peroxidase, plant/fungal/bacterial family protein
Os07t0162100-00	Os07g0162100	1.38614	0.00238152	up	1.02974	1.00189	0.240697	0.417731	3-oxo-5-alpha-steroid 4-dehydrogenase, C-terminal domain containing protein
Os07t0164900-01	OsAAO	1.02609	0.00774792	up	1.61653	2.40251	0.895728	0.824961	Similar to ABA aldehyde oxidase
Os07t0181000-04	OsPKpa1	4.31044	0.000483403	up	1.18929	0.231199	0.024937	0.017921	Similar to Pyruvate kinase isozyme A, chloroplast precursor (EC 2.7.1.40)
Os07t0188800-02	OsALDH6B2	2.81359	0.00133983	up	0.327278	0.184812	0.032099	0.016715	Similar to Methylmalonate-semialdehyde dehydrogenase (EC 1.2.1.27)
Os07t0203925-00	Os07g0203925	1.29591	0.0149276	up	0.559052	0.527058	0.199887	0.141892	Similar to ATP binding protein
Os07t0227200-01	Os07g0227200	1.09424	1.9055e-07	up	3.30443	2.91355	1.58586	1.22861	Conserved hypothetical protein
Os07t0231700-00	Os07g0231700	2.98115	0.00196052	up	0.149005	0.042696	0.007659	0.008785	Hypothetical conserved gene
Os07t0235200-01	Os07g0235200	3.9928	1.74551e-09	up	1.84486	1.26847	0.130657	0.042869	Protein of unknown function DUF296 domain containing protein
Os07t0273600-01	Os07g0273600	1.03368	0.0116109	up	0.675553	0.946447	0.279346	0.395276	Disease resistance protein domain containing protein
Os07t0417766-01	Os07g0417766	1.29363	7.88907e-12	up	1.53335	1.33187	0.547989	0.591363	Hypothetical conserved gene
Os07t0418600-01	OsRePRP2.2	1.26601	0.0210478	up	20.4567	18.7643	9.53315	3.02676	Proline-rich glycoprotein, ABA-dependent inhibition of root growt
Os07t0418700-01	OsRePRP2.1	1.89604	8.40829e-05	up	12.5033	10.3807	3.79745	1.60698	Proline-rich glycoprotein, ABA-dependent inhibition of root growt
Os07t0424400-06	OsCesA3	1.7313	0.0275418	up	0.095719	0.046347	0.018705	0.006717	Similar to Cellulose synthase-7
Os07t0436350-01	Os07g0436350	1.40671	0.00142707	up	8.4375	6.71152	3.05733	1.91383	Hypothetical conserved gene
Os07t0464200-00	Os07g0464200	1.01004	1.0262e-05	up	4.45099	3.99973	2.24336	1.77285	Similar to O-methyltransferase ZRP4
Os07t0472400-01	Os07g0472400	2.86131	0.0221068	up	0.940533	0.160075	0.04017	0.025265	Serine/threonine protein kinase-related domain containing protein
Os07t0476200-01	Os07g0476200	1.64713	0.00020141	up	0.221468	0.281612	0.057982	0.083173	Tetratricopeptide TPR-1 domain containing protein
Os07t0486400-01	Os07g0486400	1.10338	0.00415833	up	0.501976	0.518595	0.20837	0.203217	Conserved hypothetical protein
Os07t0486000-02	OsMSH4	2.45287	0.0143742	up	0.250062	0.06176	0.020634	0.012649	Similar to MSH4
Os07t0518500-04	Os07g0518500	3.64913	0.00438359	up	1.11992	1.18448	0.045538	0.056153	Similar to taxane 10-beta-hydroxylase
Os07t0523400-01	OsGPT2-3	5.51795	0.0109386	up	0.263985	0.03021	0	0.00149	Glucose-6-phosphate/phosphate-translocator precursor
Os07t0523965-01	Os07g0523965	3.38213	0.0145288	up	4.13442	0.119602	0.075461	0.1053	Similar to Glucose-6-phosphate/phosphate-translocator precursor
Os07t0526400-01	OsPKS15	1.4233	0.00309684	up	1.38705	2.64136	0.556571	0.709794	Polyketide synthase, type III domain containing protein
Os07t0526600-01	Os07g0526600	2.09451	0.0308598	up	0.739223	2.31335	0.042163	0.308671	Alpha/beta hydrolase fold-3 domain containing protein
Os07t0538700-01	Os07g0538700	1.17988	3.27138e-13	up	2.28502	2.17614	1.03131	0.90396	Hypothetical conserved gene
Os07t0539400-00	Gns12	2.46177	0.0297578	up	0.10387	1.70721	0.053931	0.081245	Similar to hydrolase, hydrolyzing O-glycosyl compounds
Os07t0550500-01	Os07g0550500	2.46108	1.1499e-13	up	0.585586	0.538875	0.100063	0.093092	Hypothetical conserved gene
Os07t0555200-03	eIF4Gtsv1	2.45968	0.00292352	up	1.21062	1.45462	0.218448	0.132488	Similar to Eukaryotic translation initiation factor 4g (Fragment)
Os07t0558300-01	Os07g0558300	1.32147	0.000408875	up	4.31351	3.16848	1.62618	1.07566	Inositol monophosphatase family protein
Os07t0575600-01	Os07g0575600	3.92486	2.54494e-14	up	1.79102	1.15048	0.063215	0.11494	Similar to Lectin receptor-type kinase
Os07t0578600-01	Os07g0578600	1.66711	0.0427199	up	2.44079	2.08297	0.068988	0.612138	Similar to 5-formyltetrahydrofolate cycloligase (EC 6.3.3.2)
Os07t0585200-01	Os07g0585200	5.73266	0.00543879	up	0.10132	0.163193	0	0	Bifunctional inhibitor/plant lipid transfer protein/seed storage domain containing protein
Os07t0604000-02	Os07g0604000	1.85007	0.0417797	up	3.56985	0.52279	0.363282	0.104968	Similar to 6-phosphogluconolactonase-like protein
Os07t0605350-00	Os07g0605350	3.16265	0.00214666	up	1.51887	2.85706	0.29621	0.031941	Similar to Protein EGG APPARATUS-1
Os07t0607400-01	OsPME20	1.03233	0.0277168	up	0.266647	0.287832	0.083889	0.128634	Pectin lyase fold/virulence factor domain containing protein
Os07t0645701-00	Os07g0645701	1.10706	0.0264467	up	0.733519	0.493683	0.23843	0.203166	F-box domain, cyclin-like domain containing protein
Os07t0645400-02	Os07g0645400	1.05922	0.0130882	up	3.75079	6.7027	2.10773	2.12159	Similar to NADH dehydrogenase
Os07t0646000-01	Os07g0646000	2.05793	0.0463987	up	0.17204	0.180838	0.014532	0.009849	Conserved hypothetical protein
Os07t0648400-00	Os07g0648400	1.27699	0.0341719	up	0.2817	0.170483	0.045884	0.082722	Armadillo-type fold domain containing protein
Os07t0691200-03	Os07g0691200	1.32306	0.00724645	up	1.96124	0.961785	0.508953	0.450626	Similar to D-alanine--D-alanine ligase B (EC 6.3.2.4) (D-alanylalanine synthetase B) (D-Ala-D-Ala ligase B)
Os07t0694500-01	Os07g0694500	1.26186	1.06589e-19	up	3.18774	3.31775	1.30695	1.37599	Similar to PWWP domain containing protein
Os08t0110800-05	Os08g0110800	3.01925	0.00748417	up	0.049067	0.369251	0.013407	0.015409	K Homology, type 1, subgroup domain containing protein
Os08t0119800-01	PsbY	2.97698	0.00527872	up	202.688	247.238	10.3327	26.0101	Similar to Photosystem II core complex proteins psbY, chloroplast precursor (L- arginine metabolising enzyme) (L-AME) [Contains: Photosystem II protein psbY-1 (psbY-A1); Photosystem II protein psbY-2 (psbY-A2)]
Os08t0135900-03	TS	2.80651	0.00303625	up	0.23766	0.143599	0.015563	0.019328	Similar to Tryptophan synthase beta chain 1 (EC 4.2.1.20
Os08t0139700-01	OsTPS29	3.83249	1.91463e-05	up	0.627002	0.200326	0.016864	0.024408	Similar to terpene synthase 6
Os08t0144000-01	Os08g0144000	1.16751	0.000798944	up	2.26612	3.66996	1.10813	1.28658	Myb, DNA-binding domain containing protein
Os08t0152300-00	Os08g0152300	1.92671	0.000774752	up	1.24388	1.03703	0.198482	0.293441	Similar to P450
Os08t0157100-01	Os08g0157100	1.50243	0.0266529	up	5.61912	1.22364	0.839155	0.791202	RNA polymerase II-associated, Paf1 domain containing protein
Os08t0157600-03	CCA1	1.07017	0.00412881	up	1.02536	0.917823	0.43529	0.380637	MYB transcription factor, Circadian cloc
Os08t0159900-01	PRP5	2.61727	0.000608975	up	0.629125	0.734964	0.100414	0.0717	DEAD-like helicase, N-terminal domain containing protein
Os08t0193600-01	OsFbox412	1.08711	0.0256478	up	0.326508	0.493419	0.132259	0.169109	Hypothetical conserved gene
Os08t0224100-03	OsDPK1	3.59542	6.34992e-06	up	4.26862	1.38779	0.261304	0.119458	Similar to Serine/thronine protein kinase-like protein
Os08t0226600-01	Os08g0226600	1.65891	0.00481693	up	1.1725	0.718794	0.227564	0.249509	Hypothetical gene
Os08t0235600-00	Os08g0235600	1.20028	0.0350726	up	0.295273	0.488082	0.0877	0.149552	Hypothetical conserved gene
Os08t0235651-00	Os08g0235651	1.06992	0.0179528	up	0.511743	0.386771	0.149362	0.199434	NB-ARC domain containing protein
Os08t0236700-00	Os08g0236700	1.67793	0.0413533	up	0.591767	0.175671	0.086773	0.032354	Similar to Exonuclease
Os08t0242800-01	OsSIG6	1.7208	0.035388	up	0.148193	0.172698	0.012521	0.040107	Similar to Sigma factor SIG6
Os08t0243500-02	OsCPR2	3.95942	1.7639e-27	up	1.92529	1.50267	0.126364	0.085089	Similar to NADPH-cytochrome P450 oxydoreductase isoform 2
Os08t0244500-00	Os08g0244500	3.28352	0.0106589	up	0.293906	0.063859	0.008253	0.010069	Similar to hydrolase, hydrolyzing O-glycosyl compounds
Os08t0290700-01	Os08g0290700	1.178	0.00471615	up	1.17475	1.14535	0.344607	0.541216	Winged helix repressor DNA-binding domain containing protein
Os08t0298800-01	Os08g0298800	1.20833	8.46181e-06	up	1.59547	1.40157	0.588253	0.634431	Similar to cDNA clone:001-036-H04, full insert sequence
Os08t0307000-01	Os08g0307000	1.00446	0.0236095	up	2.20148	1.66257	0.922315	0.654787	Conserved hypothetical protein
Os08t0307400-02	Os08g0307400	1.19817	1.85958e-07	up	2.90843	2.69945	1.13532	1.21417	Similar to Phosphatidylinositol 3-kinase 1
Os08t0336500-00	Os08g0336500	1.17401	0.0310174	up	0.1094	0.171698	0.039972	0.052165	Zinc finger, PHD-type domain containing protein
Os08t0347200-01	Os08g0347200	1.39848	0.0366709	up	0.374683	0.178137	0.042222	0.090214	Conserved hypothetical protein
Os08t0366000-04	Osppc	1.6931	1.19664e-05	up	2.95333	5.37069	1.23791	1.11254	Phosphoenolpyruvate carboxylase
Os08t0369400-01	Os08g0369400	7.29776	5.52796e-05	up	0.059852	0.068411	0	0	Ankyrin repeat containing protein
Os08t0379300-02	OsPP100	4.89901	2.26981e-07	up	0.63526	0.350518	0.003839	0.020755	Protein-tyrosine phosphatase, dual specificity domain containing protein
Os08t0396700-02	Os08g0396700	3.02482	2.77334e-07	up	0.838723	0.990131	0.087579	0.109745	NB-ARC domain containing protein
Os08t0399600-03	Os08g0399600	4.13558	0.00303625	up	0.397233	0.623901	0.013356	0.009067	Translation elongation factor EFTs/EF1B domain containing protein
Os08t0404500-02	Os08g0404500	1.33312	0.0221068	up	0.939052	0.759416	0.157507	0.337999	C1-like domain containing protein
Os08t0413100-00	Os08g0413100	3.36096	0.00327527	up	0.102866	0.178199	0.000506	0.013049	Protein of unknown function DUF1262 domain containing protein
Os08t0419100-01	Os08g0419100	1.41668	0.0282171	up	0.212407	0.180458	0.058842	0.041412	Conserved hypothetical protein
Os08t0431500-02	Os08g0431500	5.88337	2.14043e-06	up	1.02856	2.25364	0.014829	0.008769	NADH-ubiquinone oxidoreductase, 21kDa subunit, N-terminal domain containing protein
Os08t0431100-04	Os08g0431100	2.91215	0.0280755	up	0.99524	0.028416	0.014276	0.029364	Bromo adjacent region domain containing protein
Os08t0436100-01	Os08g0436100	1.61311	6.19123e-05	up	1.55672	1.02211	0.422133	0.335123	Nucleoside phosphatase GDA1/CD39 family protein
Os08t0492100-03	Os08g0492100	1.60243	0.00513876	up	0.551232	0.676876	0.211617	0.111145	Paraneoplastic encephalomyelitis antigen family protein
Os08t0492100-01	Os08g0492100	1.57856	0.0124744	up	0.521595	0.659772	0.199547	0.094381	Paraneoplastic encephalomyelitis antigen family protein
Os08t0509100-01	OsLOX8	1.8143	0.000490765	up	1.71189	3.26691	0.613197	0.594051	Similar to Lipoxygenase, chloroplast precursor (EC 1.13.11.12)
Os08t0517500-01	Os08g0517500	3.21452	1.09639e-06	up	0.891412	1.65575	0.128696	0.105492	FMN-binding split barrel domain containing protein
Os08t0526700-00	Os08g0526700	2.21271	0.0341479	up	0.439582	0.075454	0.034194	0.012385	Similar to UBA/UBX 33.3 kDa protein
Os08t0531300-02	Os08g0531300	1.05794	0.00694861	up	0.418233	0.483667	0.207083	0.168853	DHBP synthase RibB-like alpha/beta domain domain containing protein
Os08t0537900-01	DERF7	1.07776	0.0359214	up	0.09741	0.108957	0.042284	0.031329	Similar to predicted protein
Os08t0543900-00	OsbZIP68	10.3491	1.47779e-07	up	0.35298	0.578307	0	0	Similar to Transcription factor RF2b
Os08t0543500-01	Os08g0543500	4.42349	1.3766e-05	up	0.126874	0.066204	0.001194	0.004963	Similar to NBS-LRR type resistance protein (Fragment)
Os08t0553400-00	Os08g0553400	1.59081	0.00172755	up	0.608597	0.451619	0.159405	0.132403	Hypothetical conserved gene
Os08t0553800-03	Os08g0553800	8.69789	9.22153e-06	up	0.186181	0.087792	0	0	NAD(P)-binding domain containing protein
Os08t0560300-01	Os08g0560300	1.38165	0.0017866	up	1.28442	1.91707	0.611417	0.451179	Protein of unknown function DUF597 family protein
Os09t0112100-03	Os09g0112100	1.50075	0.0445147	up	0.69688	0.587705	0.113895	0.130227	Hypothetical protein
Os09t0114500-03	BC12	2.44863	0.0391042	up	0.032465	0.120251	0.003568	0.003037	Kinesin-4 protein with transcription regulation activity, Cell cycle and wall modification, Cell elongation by regulating GA biosynthesis pathwa
Os09t0121050-00	Os09g0121050	1.69648	0.0162482	up	0.104005	0.06359	0.011431	0.023418	Similar to SMC6 protein
Os09t0239450-00	Os09g0239450	5.80561	0.00164555	up	0.117101	0.087453	0	0	Hypothetical gene
Os09t0248000-02	Os09g0248000	10.6477	3.24598e-08	up	0.462791	0.300571	0	0	D-aminoacyl-tRNA deacylase domain containing protein
Os09t0270900-01	OsISC3	1.85026	1.10306e-05	up	2.87708	1.89177	0.650199	0.544245	BolA-like protein domain containing protein
Os09t0281850-00	Os09g0281850	6.01402	0.0215554	up	0.290209	0.12211	0	0	Hypothetical protein
Os09t0316400-01	Os09g0316400	1.27317	0.0355053	up	0.086712	0.060899	0.022689	0.018812	Conserved hypothetical protein
Os09t0316000-01	Os09g0316000	2.27725	0.0331354	up	0.105637	0.070457	0.000388	0.010757	Similar to cupin, RmlC-type
Os09t0325220-00	OsFbox475	1.72646	4.14167e-05	up	0.606064	0.695595	0.136901	0.209757	Conserved hypothetical protein
Os09t0385300-02	Os09g0385300	2.02213	7.71801e-07	up	1.45205	1.97467	0.321906	0.450469	Hypothetical protein
Os09t0424200-01	Os09g0424200	1.06404	0.0266235	up	0.532301	0.389586	0.171979	0.175636	Glutamine amidotransferase class-I domain containing protein
Os09t0433700-01	OsPME27	6.16357	0.00125558	up	0.0371	0.062467	0	0	Similar to Pectin methylesterase (Fragment)
Os09t0442600-01	Os09g0442600	1.0997	0.00632462	up	4.36064	2.90098	1.66759	1.27048	Similar to Plastid (P)ppGpp synthase
Os09t0456100-02	LP1	2.86408	0.00938005	up	0.269183	3.08519	0.14795	0.121435	Remorin_C-containing protein, Control of panicle lengt
Os09t0469400-01	OsISA3	1.20676	0.00912984	up	1.58523	0.816259	0.377509	0.489133	Similar to isoamylase-type starch debranching enzyme ISO3
Os09t0471000-01	Os09g0471000	2.85812	0.0224656	up	0.031478	0.057283	0	0.005001	Similar to cupin, RmlC-type
Os09t0471400-01	OsWAK81	1.56657	0.00828137	up	0.71643	0.476155	0.20683	0.106403	Similar to WAK80 - OsWAK receptor-like protein kinase
Os09t0482640-01	OsWAK87	1.47083	0.0323976	up	0.430077	0.171352	0.061581	0.078626	Serine/threonine protein kinase-related domain containing protein
Os09t0489800-01	Os09g0489800	1.37218	0.00045517	up	0.472716	0.409752	0.181225	0.12183	Hypothetical protein
Os09t0491652-00	Os09g0491652	1.23193	0.000298158	up	1.09736	1.10848	0.433701	0.419018	Hypothetical gene
Os09t0502900-00	Os_F0789	1.06711	0.0145278	up	0.566591	0.539411	0.164957	0.274134	Similar to OSIGBa0158F13.3 protein
Os09t0518500-02	Os09g0518500	4.58993	1.19454e-08	up	0.789256	0.367926	0.020989	0.017358	Ankyrin repeat containing protein
Os09t0520550-01	Os09g0520550	1.39618	0.00274681	up	0.584867	0.640475	0.144582	0.251233	Similar to predicted protein
Os09t0521300-00	OsTCP25	1.79684	0.0393846	up	0.124267	0.44947	0.016784	0.062006	Similar to TCP family transcription factor
Os09t0525600-01	Os09g0525600	3.73524	0.000189861	up	0.878857	0.203119	0.019089	0.037147	UBX domain containing protein
Os09t0526600-01	HSFB2C	3.16188	1.26926e-07	up	0.447784	0.541002	0.04653	0.047514	Similar to Isoform 2 of Heat stress transcription factor B-2c
Os09t0530000-02	OsStr4	1.746	5.62741e-08	up	40.7468	24.5696	10.2914	8.07643	Rhodanese-like domain containing protein
Os09t0532900-01	OsMYB42/85	1.35535	1.9235e-06	up	0.990547	0.809784	0.364476	0.299838	Similar to Myb13 protein
Os09t0539400-00	OsMCM10	6.11218	0.00099492	up	0.300599	0.13608	0	0.002233	Similar to MCM10 minichromosome maintenance deficient 10
Os09t0554000-01	OsSTA235	1.34138	0.0240018	up	0.505427	0.687926	0.243072	0.099378	Similar to Mitochondrial phosphate transporter
Os09t0563800-01	Os09g0563800	1.057	0.0360874	up	0.431311	0.362368	0.100677	0.188867	ATPase, AAA-type, core domain containing protein
Os09t0563901-00	Os09g0563901	1.48113	5.52796e-05	up	1.72074	1.39333	0.477102	0.540593	Hypothetical genes
Os09t0570900-02	Os09g0570900	1.62595	0.0194789	up	0.939608	0.48792	0.215305	0.104471	Amino acid-binding ACT domain containing protein
Os10t0104750-00	Os10g0104750	1.36358	0.0393499	up	0.243773	0.101997	0.034271	0.051401	Hypothetical protein
Os10t0119300-01	OsFH3	2.53524	1.03722e-11	up	0.799455	0.755386	0.128825	0.122429	Actin-binding FH2 domain containing protein
Os10t0155300-01	OsFbox539	3.87598	0.00566547	up	0.066801	2.11324	0.05149	0.025606	Cyclin-like F-box domain containing protein
Os10t0161100-01	Os10g0161100	1.29149	2.35146e-06	up	1.76712	1.43792	0.621358	0.618513	Hypothetical gene
Os10t0190100-01	Os10g0190100	1.19091	0.00155148	up	2.70582	2.04418	0.987567	0.869331	Similar to Sulfotransferase domain containing protein, expressed
Os10t0203000-02	Os10g0203000	1.84659	0.0339884	up	1.50286	0.2728	0.170609	0.08487	Endonuclease/exonuclease/phosphatase domain containing protein
Os10t0320100-01	OsF3'H	1.24696	1.47079e-09	up	7.38783	6.95173	2.78948	3.09542	Similar to Flavonoid 3'-monooxygenase (EC 1.14.13.21) (Flavonoid 3'-hydroxylase) (Cytochrome P450 75B2)
Os10t0343400-01	OsCslF7	1.20403	9.3028e-06	up	1.15613	1.01435	0.487229	0.404172	Cellulose synthase family protein
Os10t0344000-01	Os10g0344000	1.81332	0.0185814	up	0.576713	0.228416	0.096924	0.050916	Similar to transparent testa 12 protein
Os10t0345650-00	Os10g0345650	2.91095	0.033459	up	0.046408	0.060296	0	0.006763	Hypothetical protein
Os10t0345701-01	Os10g0345701	2.36393	0.0001954	up	0.497027	0.54235	0.10174	0.058741	Hypothetical conserved gene
Os10t0416500-04	Oschib1	1.01025	0.0330281	up	28.2763	17.1152	6.6483	11.1566	Similar to Chitinase 1 precursor (EC 3.2.1.14) (Tulip bulb chitinase-1) (TBC-1)
Os10t0430200-03	OsCAD3	1.77115	3.15295e-05	up	0.815621	0.753846	0.162249	0.246446	Similar to Sinapyl alcohol dehydrogenase
Os10t0457400-01	Os10g0457400	4.6655	0.0216813	up	0.00082	0.795781	0.001423	0.000331	Similar to shugoshin-1
Os10t0473400-02	Os10g0473400	2.35964	0.0416049	up	0.032583	0.044796	0.001727	0.002606	Beta-glucosidase, GBA2 type domain containing protein
Os10t0487600-02	Os10g0487600	2.76567	3.71796e-05	up	0.226851	0.352013	0.044878	0.025747	Conserved hypothetical protein
Os10t0503200-01	Os10g0503200	11.7494	2.04917e-11	up	1.53939	1.23338	0	0	Similar to Dihydrofolate synthetase /folylpolyglutamate synthetase
Os10t0578600-01	Os10g0578600	2.46863	0.000476218	up	0.25562	0.311409	0.043263	0.037316	Methyltransferase type 11 domain containing protein
Os11t0107425-00	Os11g0107425	4.30492	0.00196576	up	0.493825	0.252074	0	0.02142	Hypothetical protein
Os11t0114700-01	OsNTP11	3.41502	0.00140225	up	2.87685	0.561421	0.044758	0.171799	PAP/25A core domain containing protein
Os11t0132000-01	Os11g0132000	1.3549	0.0119893	up	0.344169	0.239477	0.076762	0.102587	Similar to Arabinoxylan arabinofuranohydrolase isoenzyme AXAH-II
Os11t0139900-00	Os11g0139900	2.23185	0.0153929	up	0.167813	0.513467	0.045689	0.040456	Mitochondrial glycoprotein domain containing protein
Os11t0158666-00	Os11g0158666	4.39468	0.00106344	up	1.03664	0.130893	0.00942	0.021273	Hypothetical protein
Os11t0161700-01	Os11g0161700	1.06954	0.00030502	up	0.710868	0.773494	0.314406	0.340548	Conserved hypothetical protein
Os11t0169200-00	OsLAX5	2.35248	9.43496e-17	up	6.68623	9.04592	1.71393	1.26382	Amino acid transporter, transmembrane domain containing protein
Os11t0174000-04	Os11g0174000	1.33548	4.82217e-06	up	4.87683	6.28659	1.67846	2.48541	Coatomer, beta subunit domain containing protein
Os11t0181700-02	Os11g0181700	12.8168	6.70745e-13	up	3.9071	2.77293	0	0	Similar to retinol dehydrogenase 12
Os11t0206200-01	Os11g0206200	9.48594	4.24621e-07	up	0.522027	0.457506	0	0	Mitochodrial transcription termination factor-related family protein
Os11t0249900-02	Os11g0249900	4.8219	2.55301e-06	up	1.61886	0.380581	0.03074	0.024103	Protein kinase-like domain containing protein
Os11t0257700-00	Os11g0257700	1.54057	0.0132675	up	0.635147	0.405459	0.116433	0.146696	Similar to SAM dependent carboxyl methyltransferase
Os11t0271000-02	Os11g0271000	1.84047	0.011394	up	0.284863	0.331752	0.092068	0.030895	Hypothetical protein
Os11t0282800-00	Os11g0282800	1.45198	1.23715e-15	up	4.87204	4.36734	1.81777	1.50005	Similar to POT family protein, expressed
Os11t0286800-02	OsOSC10	1.94155	0.00136318	up	0.267742	0.299838	0.058404	0.059131	Squalene cyclase domain containing protein
Os11t0298400-01	Os11g0298400	4.82324	0.000954951	up	0.067247	0.084793	0.000524	0.0002	Protein of unknown function DUF663 domain containing protein
Os11t0460900-00	Os11g0460900	1.3564	0.00719155	up	0.852216	0.776499	0.291483	0.226384	Protein of unknown function DUF1118 domain containing protein
Os11t0477400-01	Os11g0477400	1.07948	0.0308598	up	0.403338	0.295014	0.116084	0.136641	Hypothetical conserved gene
Os11t0513000-01	Os11g0513000	1.17561	0.000114595	up	1.02627	1.20863	0.519021	0.400533	Hypothetical conserved gene
Os11t0513900-01	Os11g0513900	1.14905	5.76409e-18	up	4.97661	5.0163	2.35373	2.10704	Conserved hypothetical protein
Os11t0518600-01	Os11g0518600	1.67612	0.00337941	up	0.254515	0.366542	0.096905	0.059747	Conserved hypothetical protein
Os11t0517400-01	Os11g0517400	1.32046	0.00820412	up	0.747055	0.900204	0.35493	0.183953	Conserved hypothetical protein
Os11t0517800-00	Os11g0517800	1.02099	0.0219092	up	0.896793	0.718663	0.41635	0.235783	Conserved hypothetical protein
Os11t0531700-02	Os11g0531700	3.30546	6.67476e-10	up	0.836268	1.34339	0.113364	0.078469	NUDIX hydrolase domain containing protein
Os11t0544100-00	Os11g0544100	1.10579	0.00203013	up	0.985864	1.24356	0.533994	0.391419	Conserved hypothetical protein
Os11t0566800-01	OsPKS27	1.06456	5.91541e-05	up	2.53073	2.05162	1.13261	0.932955	Similar to Bibenzyl synthase (EC 2.3.1.-)
Os11t0568800-00	Os11g0568800	1.06189	0.0280406	up	0.263726	0.228751	0.084801	0.098648	Leucine-rich repeat, typical subtype domain containing protein
Os11t0576400-00	Os_F0247	1.18036	0.000701226	up	0.492918	0.447262	0.178405	0.195987	Similar to HAT family dimerisation domain containing protein, expressed
Os11t0631825-01	Os11g0631825	1.25929	0.0397163	up	0.323081	0.183722	0.094347	0.046593	Conserved hypothetical protein
Os11t0633600-01	Os11g0633600	2.01853	0.0105065	up	0.360563	0.274961	0.082259	0.020336	Hypothetical gene
Os11t0635500-01	Os11g0635500	1.23891	9.81164e-05	up	6.48765	4.52933	2.3192	2.00153	Cytochrome P450 family protein
Os11t0643100-01	Os-TBT2	1.17802	0.00220341	up	2.29301	3.82564	1.32615	1.07014	Transferase family protein
Os11t0644700-01	Os11g0644700	16.7507	1.6671e-18	up	137.769	69.9543	0	0	Plant disease resistance response protein family protein
Os11t0670100-00	Os11g0670100	1.35579	0.0337463	up	0.857229	0.599239	0.112369	0.269634	Serine-threonine/tyrosine-protein kinase domain containing protein
Os11t0672800-01	Os11g0672800	1.67425	1.26013e-07	up	0.483605	0.570991	0.151365	0.156541	Hypothetical protein
Os11t0673100-01	Os11g0673100	1.32217	0.000954951	up	1.73885	1.66796	0.748574	0.461334	Conserved hypothetical protein
Os11t0676100-00	Os11g0676100	1.48632	0.00183824	up	0.900766	0.622471	0.21164	0.25153	Similar to NB-ARC domain containing protein, expressed
Os11t0707050-00	Os11g0707050	5.98622	0.00147476	up	0.36354	0.608409	0	0	Similar to Chloroplast ribulose-1,5-bisphosphate carboxylase/oxygenase activase large protein isoform
Os12t0102500-02	Os12g0102500	2.77873	0.00203365	up	0.698051	1.07304	0.027721	0.150688	Serine/threonine protein kinase-related domain containing protein
Os12t0108000-01	OsLAC27	1.0577	0.00268984	up	0.642579	0.706249	0.329709	0.248237	Similar to Laccase (Diphenol oxidase)
Os12t0110000-01	Os12g0110000	1.48242	4.38524e-09	up	3.9898	5.20262	1.37256	1.78459	Component of TORC1(Target of rapamycin complex 1
Os12t0115000-00	OsLTP1.17	6.91905	0.0016918	up	31.3742	34.9754	0.089453	0.101317	Similar to Non-specific lipid-transfer protein 2B
Os12t0124100-01	Os12g0124100	1.46603	0.0115514	up	0.548362	0.926991	0.245897	0.166269	Conserved hypothetical protein
Os12t0143750-01	Os12g0143750	4.29372	0.00721679	up	0.2662	0.223446	0	0.007728	Zinc finger, RING/FYVE/PHD-type domain containing protein
Os12t0144200-00	Os12g0144200	1.14865	0.00616183	up	1.39564	1.01408	0.533738	0.398082	Similar to Jasmonate-induced protein
Os12t0146500-01	Os12g0146500	1.67182	0.00054707	up	0.337395	0.321492	0.096511	0.076331	Protein of unknown function DUF668 domain containing protein
Os12t0159700-00	OsEXO70A4	1.99423	0.00754602	up	0.302237	0.286624	0.023896	0.081092	Similar to protein binding protein
Os12t0160650-00	Os12g0160650	1.94614	0.0334065	up	1.13976	0.593619	0.121743	0.103784	Hypothetical protein
Os12t0164800-01	Os12g0164800	1.27103	0.0012773	up	1.26308	2.19542	0.587706	0.681941	Hypothetical conserved gene
Os12t0184167-01	Os12g0184167	2.08763	0.0221727	up	0.065759	0.165288	0.019165	0.008996	Conserved hypothetical protein
Os12t0239300-02	Os12g0239300	3.31985	0.00037854	up	0.25899	0.745062	0.035958	0.033237	Conserved hypothetical protein
Os12t0254601-01	Os12g0254601	2.87034	0.00190594	up	0.119327	0.596741	0.030493	0.037485	Hypothetical gene
Os12t0257500-01	Os12g0257500	3.59824	3.57987e-10	up	1.10333	0.66041	0.078565	0.052856	Conserved hypothetical protein
Os12t0281300-02	Pita	1.35866	1.91592e-06	up	1.26592	1.01753	0.390703	0.450469	Pi-ta protein belonging to the nucleotide-binding site leucine-rich repeat (NBS-LRR) class, Rice blast resistance (Nipponbare: susceptible
Os12t0282766-00	Os12g0282766	2.42436	0.0144589	up	0.22117	0.323449	0.029246	0.029965	Conserved hypothetical protein
Os12t0529200-01	Os12g0529200	2.86345	0.0151601	up	0.088018	0.379051	0.003256	0.026472	Protein of unknown function DUF1618 domain containing protein
Os12t0535900-01	Os12g0535900	2.74514	0.0151832	up	5.21073	0.450512	0.191911	0.25596	Plus-3 domain containing protein
Os12t0539700-03	Os12g0539700	1.81023	0.00336512	up	1.42126	1.03923	0.201858	0.35271	Conserved hypothetical protein
Os12t0541500-03	Os12g0541500	1.51926	0.00100577	up	1.98958	2.0058	0.661034	0.543292	Similar to Elongation factor Ts
Os12t0581700-03	Os12g0581700	2.98731	0.00190432	up	0.658585	1.63616	0.16486	0.033815	Conserved hypothetical protein
Os12t0594200-00	Os12g0594200	2.41662	0.0180604	up	0.114893	0.032543	0.0071	0.007392	Hypothetical conserved gene
Os12t0608900-00	Os12g0608900	2.86029	0.00331821	up	0.168692	0.109167	0.011119	0.012247	Protein of unknown function DUF26 domain containing protein
Os12t0611500-00	Os12g0611500	4.39994	0.00102557	up	0.278444	0.159844	0.006276	0.003839	Similar to H0315A08.1 protein
Os01t0288700-01	Os01g0288700	2.14428	5.58014e-15	up	22.4192	22.9382	5.76008	4.16492	Hypothetical gene
Os01t0288800-01	Os01g0288800	2.83407	0.0012741	up	1.05073	0.519384	0.101089	0.056815	Conserved hypothetical protein
Os11t0464700-01	Os11g0464700	6.52448	0.0104873	up	0.144087	0.15345	0	0	Conserved hypothetical protein
Os05t0252000-01	OsYSL4	6.14836	0.0183541	up	0.060239	0.120146	0	0	Oligopeptide transporter OPT superfamily protein
Os08t0125450-00	Os08g0125450	6.04786	0.0197494	up	0.064801	0.127379	0	0	Hypothetical protein
Os01t0101600-02	Os01g0101600	-1.8724	0.0206415	down	0.140648	0.129742	0.268144	1.33466	Immunoglobulin-like fold domain containing protein
Os01t0111800-02	Os01g0111800	-1.06883	3.43605e-07	down	14.0477	13.0943	28.5762	31.1661	Conserved hypothetical protein
Os01t0113450-00	Os01g0113450	-11.001	3.89818e-09	down	0	0	1.07788	0.717232	Hypothetical protein
Os01t0125900-01	OsUBC34	-1.06842	0.00488255	down	0.549595	0.987781	1.73702	1.98164	Ubiquitin-conjugating enzyme/RWD-like domain containing protein
Os01t0134700-01	Os01g0134700	-1.35351	0.00133757	down	1.07397	1.25234	2.43599	4.44883	Calmodulin binding protein-like family protein
Os01t0136100-01	Oshsp16.9A	-2.25198	0.00126958	down	1.16241	2.30177	6.64379	14.7668	16.9 kDa class I heat shock protein 1
Os01t0138500-01	Os01g0138500	-2.89527	0.0050975	down	0.002709	0.030577	0.249672	0.184578	Protein of unknown function DUF789 family protein
Os01t0155000-02	Hsr203j	-1.12674	0.0179519	down	1.21846	1.50061	2.42781	5.02207	Alpha/beta hydrolase fold-3 domain containing protein
Os01t0185900-01	OsWRKY107	-1.5196	0.000144575	down	2.15873	1.72599	4.75514	7.80641	Similar to WRKY 1 (Fragment)
Os01t0220100-01	OsCel9A	-2.23545	9.21984e-06	down	0.084429	0.107427	0.42388	0.610853	Similar to Cellulase
Os01t0226300-01	Os01g0226300	-1.63478	0.0293434	down	0.062376	0.043361	0.316582	0.214839	Reticulon family protein
Os01t0233900-01	OsUBC37	-1.49096	0.0329639	down	0.296352	0.114223	0.79075	1.07373	Similar to cDNA clone:J013003E06, full insert sequence
Os01t0235400-01	Os01g0235400	-3.30233	2.54922e-05	down	0.02874	0.020552	0.226535	0.403331	Similar to predicted protein
Os01t0236400-01	Os01g0236400	-2.9636	0.00632462	down	0.008136	0.00191	0.053967	0.078476	Similar to protein ABIL1
Os01t0237000-01	Os01g0237000	-1.29393	0.0432244	down	0.444083	0.672357	1.13815	3.28983	Uncharacterised protein family UPF0497, trans-membrane plant subgroup domain containing protein
Os01t0248900-01	EXPA8	-2.2167	2.37567e-05	down	0.180629	0.241824	0.910047	1.38656	Alpha-expansin, Mediation of the cell extension and growth, Root system architectur
Os01t0267300-00	OsSRP-QKG	-2.22161	0.00205094	down	0.099354	0.191594	0.586794	1.23454	Hypothetical conserved gene
Os01t0269800-00	Os01g0269800	-2.71972	0.00799846	down	0.004501	0.012793	0.112634	0.107514	NB-ARC domain containing protein
Os01t0279200-01	Os01g0279200	-1.16404	0.00543116	down	0.521799	0.649152	1.57484	1.52525	Similar to COP9 signalosome complex subunit 2
Os01t0297700-01	OsUMAMIT5	-3.16932	0.000177728	down	0.013457	0.06385	0.374436	0.608583	Protein of unknown function DUF6, transmembrane domain containing protein
Os01t0348900-01	OsJRL	-1.10245	0.00419737	down	43.25	58.6842	88.2324	165.933	Jacalin-related mannose-binding lectin, Salinity toleranc
Os01t0370000-01	OsOPR9	-1.92068	0.00517082	down	0.28933	0.199653	1.15185	1.34172	NADH:flavin oxidoreductase/NADH oxidase, N-terminal domain containing protein
Os01t0371500-01	OsGSTF10	-2.53167	5.26375e-05	down	0.930514	0.728021	3.72798	7.83764	Similar to Glutathione-S-transferase 19E50
Os01t0501000-01	OsMED9	-1.34715	0.00303625	down	0.160541	0.187958	0.487176	0.581761	Conserved hypothetical protein
Os01t0512400-01	Os01g0512400	-2.28805	0.00325796	down	0.161817	0.160359	1.00012	1.24379	Conserved hypothetical protein
Os01t0537250-01	Os01g0537250	-4.7202	4.39817e-84	down	1.51582	2.3496	50.9935	53.6012	Protein of unknown function DUF3778 domain containing protein
Os01t0550800-01	Os01g0550800	-3.79775	4.4995e-08	down	1.02666	2.20895	11.5848	41.1007	Protein of unknown function DUF239, plant domain containing protein
Os01t0563000-05	OsFKBP73	-4.06387	0.000902442	down	0.003364	0.005242	0.22598	0.088684	Hypothetical conserved gene
Os01t0578000-01	RAD51C	-1.00906	0.0360467	down	0.594399	0.42124	1.25112	1.44393	DNA repair protein, DNA double-strand break repair, synaptonemal complex assembl
Os01t0580000-01	Os01g0580000	-11.9426	4.04727e-12	down	0	0	2.45743	2.53911	Esterase/lipase/thioesterase domain containing protein
Os01t0588100-00	Os01g0588100	-1.33712	0.00829143	down	2.86898	2.40922	7.44164	9.19903	Similar to Hypersensitive-induced response protein
Os01t0591300-01	OsALDH2C1	-1.36265	0.00666668	down	1.62434	1.48277	2.92815	6.9306	Similar to Cytosolic aldehyde dehydrogenase RF2D
Os01t0595600-01	Os01g0595600	-2.01692	0.0139367	down	0.557862	0.582912	1.34194	5.83328	Alpha/beta hydrolase fold-1 domain containing protein
Os01t0623200-01	SLAC	-1.81125	0.0020989	down	0.098987	0.2462	0.720158	0.802543	Similar to C4-dicarboxylate transporter/malic acid transport protein
Os01t0624000-03	Os01g0624000	-2.95656	0.00345799	down	0.371722	0.053776	3.45659	1.68944	Neutral/alkaline nonlysosomal ceramidase family protein
Os01t0644900-01	Os01g0644900	-1.04447	0.00857875	down	1.3431	1.30241	2.41691	3.9995	Conserved hypothetical protein
Os01t0649200-01	OsGELP18	-2.44114	0.0154008	down	0.025439	0.029809	0.217881	0.39819	Similar to Esterase
Os01t0650000-02	Os01g0650000	-1.82425	0.00835742	down	0.117217	0.068941	0.339648	0.562556	Similar to esterase
Os01t0672700-01	OsNTP2	-8.25888	9.73328e-05	down	0	0	0.227333	0.2283	Hypothetical conserved gene
Os01t0678000-00	Os01g0678000	-1.42519	5.14011e-06	down	0.315768	0.364775	0.852562	1.13323	Protein of unknown function DUF2921 domain containing protein
Os01t0678800-01	Os01g0678800	-1.33478	0.0491977	down	0.353464	0.684704	1.1092	3.79389	Heavy metal transport/detoxification protein domain containing protein
Os01t0687600-01	Os01g0687600	-1.64977	0.000831901	down	0.400596	0.351527	1.2149	1.58055	Similar to Arginine/serine-rich coiled coil protein 1
Os01t0706000-03	Os01g0706000	-1.17892	0.000965441	down	0.506312	0.695354	1.66363	1.4062	Similar to RNA polymerase II transcriptional coactivator KELP
Os01t0721900-02	Os01g0721900	-1.29211	7.96614e-07	down	3.69534	2.97625	8.32512	9.0711	Similar to Nuclear RNA binding protein B (Fragment)
Os01t0755500-01	OsPCF7	-2.6906	1.47111e-05	down	0.914551	0.443388	3.07373	7.36521	Plant-specific transcription factor, miR319 target gen
Os01t0794800-01	Os01g0794800	-1.23231	0.011605	down	0.65941	0.529256	1.23852	2.24226	Similar to Subtilase
Os01t0823700-01	Os01g0823700	-2.52618	6.65554e-21	down	0.208724	0.226303	1.29022	1.32952	Protein of unknown function DUF641, plant domain containing protein
Os01t0824600-01	OsCIPK11	-1.66732	4.83634e-24	down	0.809391	0.962236	2.96584	2.82802	Serine/threonine protein kinase domain containing protein
Os01t0824600-02	OsCIPK11	-1.05176	0.004899	down	0.308161	0.255658	0.549629	0.788691	Serine/threonine protein kinase domain containing protein
Os01t0834200-04	Os01g0834200	-1.68851	0.0351709	down	0.017707	0.018138	0.126836	0.092709	Similar to T-cell immune regulator 1 transcript variant 3 (Fragment)
Os01t0850800-00	OsLAC9	-1.29205	0.049237	down	0.158867	0.174249	0.32702	1.10862	Laccase-8
Os01t0861900-01	Os01g0861900	-1.39447	0.0192013	down	0.040687	0.061325	0.199133	0.177289	Similar to transposon protein Mutator sub-class
Os01t0871200-04	OsbHLH033	-1.11039	0.00220924	down	4.2166	4.7832	13.6971	8.40274	Zinc finger, C2H2-type domain containing protein
Os01t0915900-01	Os01g0915900	-1.69146	0.00124775	down	4.75899	5.0538	11.5489	26.7693	Conserved hypothetical protein
Os01t0916100-01	Os01g0916100	-2.1169	3.27056e-07	down	3.40015	2.60173	10.4999	18.2615	Similar to loricrin
Os01t0916200-01	Os01g0916200	-1.49988	4.16909e-09	down	1.27385	1.50208	4.16676	4.13009	Similar to predicted protein
Os01t0924966-00	OsSAUR3	-1.72069	0.00630735	down	1.00414	1.31992	3.06224	7.04063	Auxin responsive SAUR protein family protein
Os01t0927000-01	SDG714	-1.8758	0.0133963	down	0.174538	0.834198	2.93423	2.59557	Similar to SET domain-containing protein SET118
Os01t0933200-00	Os01g0933200	-1.96851	0.00202189	down	0.199492	0.559661	1.73321	2.07206	Heavy metal transport/detoxification protein domain containing protein
Os01t0934900-00	PIR7A	-1.4186	0.000733152	down	0.795451	0.791733	1.89248	3.01723	Probable esterase PIR7A
Os01t0939700-01	Os01g0939700	-1.18408	0.00586254	down	3.16047	2.73202	10.7167	5.23997	Similar to Esterase D (EC 3.1.1.1)
Os01t0946600-01	Os01g0946600	-1.83456	0.00311217	down	0.98232	1.6325	3.41941	8.54285	Conserved hypothetical protein
Os01t0946700-01	OsGLN1	-1.62634	0.00530592	down	3.52475	4.26133	7.69758	23.0352	Similar to Glucan endo-1,3-beta-glucosidase GV (EC 3.2.1.39) ((1->3)-beta-glucan endohydrolase GV) ((1->3)-beta-glucanase isoenzyme GV) (Beta-1,3- endoglucanase GV)
Os01t0949750-00	OsGSTU35	-1.4148	0.00986606	down	0.694973	0.839832	1.62565	3.64068	Similar to Glutathione S-transferase GST 28 (Fragment)
Os01t0969200-01	Os01g0969200	-2.12785	0.0202131	down	0.01589	0.100658	0.53622	0.381499	Conserved hypothetical protein
Os02t0105100-01	Os02g0105100	-1.82073	0.000133907	down	0.444043	0.5653	2.73211	1.41301	Sec16, central conserved domain domain containing protein
Os02t0149700-01	OsEXO70G1	-2.10454	0.0200032	down	0.186825	0.032445	1.06092	0.592401	Similar to ATEXO70G1 (exocyst subunit EXO70 family protein G1); protein binding
Os02t0152400-01	RbcS1	-1.76331	0.0020464	down	0.797724	1.88902	4.38619	6.89216	Rubisco small subunit 1, Reguration of Rubisco catalytic activit
Os02t0167300-02	OsTUB5	-5.23827	2.76567e-25	down	0.050609	0.039165	1.59978	2.17077	Tubulin beta-3 chain (Beta-3 tubulin)
Os02t0177800-01	Os02g0177800	-1.14946	0.0281338	down	0.266367	0.168927	0.546863	0.756274	Similar to calmodulin binding protein
Os02t0184900-01	Os02g0184900	-1.31319	0.000232302	down	2.29616	2.70752	5.57293	8.28372	Cytochrome P450 family protein
Os02t0185400-01	Os02g0185400	-1.23698	3.07321e-07	down	0.688291	0.68074	1.82844	1.59313	Cytochrome P450 domain containing protein
Os02t0202200-01	OsSPX2	-1.39255	0.002036	down	0.653656	1.30737	3.05544	3.03109	SPX domain-containing protein, Pi-dependent inhibition of phosphate starvation responses, Negative regulation of leaf inclinatio
Os02t0212400-00	Os02g0212400	-1.68748	0.0084679	down	1.1565	0.561156	3.42611	4.07865	Conserved hypothetical protein
Os02t0218800-01	AOS4	-1.27587	0.00147759	down	1.57022	2.39309	4.50647	6.52501	Allene oxide synthase (CYP74A4), Fatty acid 9-/13-hydroperoxide lyase (CYP74C), Biosynthesis of jasmonic acid (JA), Plant defens
Os02t0230300-01	Os02g0230300	-1.12201	0.0171419	down	3.65462	8.36833	16.0771	16.5355	En/Spm-like transposon protein (Protodermal factor 1)
Os02t0242100-01	Os02g0242100	-2.16271	0.00542097	down	0.081746	0.043337	0.230795	0.558193	Similar to hydroquinone glucosyltransferase
Os02t0246600-02	Os02g0246600	-1.94719	0.0010506	down	0.274153	0.614742	1.57536	2.68775	Conserved hypothetical protein
Os02t0255000-03	OsCNGC2	-1.39875	0.00871982	down	0.472354	0.255545	1.32068	1.11807	Similar to Cyclic nucleotide-gated ion channel 1
Os02t0298100-01	Os02g0298100	-10.8629	3.29483e-09	down	0	0	0.29028	0.62354	Hypothetical protein
Os02t0306550-00	Os02g0306550	-6.84163	0.000509855	down	0	0	0.178053	0.199429	Conserved hypothetical protein
Os02t0318100-00	Os02g0318100	-1.02324	0.023344	down	0.202174	0.221625	0.511216	0.565986	Similar to Alternative oxidase
Os02t0503900-01	Os02g0503900	-1.17	1.16993e-05	down	1.16299	1.52644	2.96318	3.53456	Cytochrome P450 family protein
Os02t0512000-01	OsSAUR10	-1.72652	0.00100147	down	8.50472	9.50487	20.7695	50.4833	Auxin responsive SAUR protein family protein
Os02t0574000-01	Os02g0574000	-1.32953	0.0335399	down	0.090926	0.200864	0.396891	0.71663	Similar to Monosaccharide transporter 1
Os02t0620600-01	AMT1	-1.10652	0.00234715	down	0.494882	0.748785	1.37451	1.66955	Ammonium transporter, Ammonium uptak
Os02t0657850-00	Os02g0657850	-8.39207	3.49137e-05	down	0	0	0.684667	2.5365	Conserved hypothetical protein
Os02t0661900-01	Os02g0661900	-1.0838	0.00859065	down	0.217828	0.333147	0.767521	0.623976	Similar to OSIGBa0143N19.13 protein
Os02t0673100-01	OsALMT7	-1.6499	4.87348e-06	down	0.74237	0.948023	2.75175	3.08497	Aluminum-activated malate transporter, Maintenance of panicle size and grain yiel
Os02t0684100-00	Os02g0684100	-1.5037	0.0280706	down	0.38422	0.316792	0.855987	2.19673	Sulfotransferase domain domain containing protein
Os02t0695900-01	Os02g0695900	-1.56771	0.0339575	down	0.78861	1.13815	7.80306	1.96878	Similar to oligopeptide transporter 4
Os02t0706900-00	Os02g0706900	-1.2451	1.24159e-05	down	2.57305	2.93724	5.81288	8.27852	Alpha/beta hydrolase family protein
Os02t0720200-01	Os02g0720200	-1.26188	7.29018e-09	down	0.85266	0.885454	2.43807	1.93031	Similar to 65kD microtubule associated protein
Os02t0729300-01	Os02g0729300	-1.63107	0.000177494	down	0.435713	0.29499	1.58327	1.01654	Zinc finger, CCHC retroviral-type domain containing protein
Os02t0742351-00	Os02g0742351	-5.89943	0.00201141	down	0	0	0.308185	0.433401	Hypothetical genes
Os02t0745000-01	Os02g0745000	-3.74062	1.25493e-09	down	0.065776	0.042599	0.766472	0.942428	ATPase, anion-transporting domain containing protein
Os02t0745100-01	LSI1	-2.01958	9.62082e-07	down	23.6272	28.9271	80.262	155.711	Aquaporin NIP III subfamily protein, Aquaporin, Silicon influx transporter, Arsenic species (As) uptake, Arsenite efflux, Selenite (Se) uptake, Water transpor
Os02t0750500-01	Os02g0750500	-1.31224	0.0250401	down	0.052135	0.094313	0.221399	0.290381	Methyltransferase type 11 domain containing protein
Os02t0752600-00	Os02g0752600	-1.51184	0.00219306	down	0.275414	0.248994	0.70174	1.09197	Similar to predicted protein
Os02t0755900-01	Os02g0755900	-1.19898	0.00108503	down	2.07475	2.92761	5.00246	7.9623	UDP-glucuronosyl/UDP-glucosyltransferase domain containing protein
Os02t0772100-01	Os02g0772100	-2.12797	5.36515e-08	down	0.241342	0.224421	1.27005	0.97609	Conserved hypothetical protein
Os02t0782900-01	Os02g0782900	-1.16855	0.0251298	down	4.37977	7.96751	11.6584	25.0377	Conserved hypothetical protein
Os02t0798100-00	Os02g0798100	-1.63129	0.0290831	down	0.049277	0.202772	0.570262	0.717511	Similar to predicted protein
Os02t0816400-01	Os02g0816400	-1.24071	6.68893e-06	down	0.327878	0.294229	0.764882	0.813842	Protein of unknown function DUF3741 domain containing protein
Os02t0819300-01	Os02g0819300	-1.06619	0.0115288	down	1.65924	1.63018	5.64579	2.62987	Hypothetical conserved gene
Os02t0823100-01	OsPIP1	-1.14986	0.00677224	down	31.3209	32.2239	57.1283	109.164	Similar to Plasma membrane intrinsic protein (Plasma membrane integral protein ZmPIP1-5)
Os02t0831400-01	SIP16	-2.56615	0.00599703	down	0.066418	0.019006	0.295116	0.534549	Similar to SKIP interacting protein 16
Os02t0832600-01	Os02g0832600	-2.70601	0.000411683	down	0.033474	0.038049	0.442397	0.181766	Similar to PRLI-interacting factor A (Fragment)
Os03t0102700-01	OsEXPB7	-1.31191	8.53821e-07	down	11.0064	12.9205	25.4736	37.8288	Similar to Expansin-B7
Os03t0103100-01	OsHyPRP03	-2.90994	2.88516e-07	down	8.54032	11.457	49.1108	122.989	Similar to Physical impedance induced protein
Os03t0103200-01	OsHyPRP04	-1.5014	0.00221438	down	17.2198	23.0215	40.8792	96.2829	Similar to Physical impedance induced protein
Os03t0107300-01	LSI2	-1.76254	2.26028e-05	down	17.6898	15.3025	45.2628	80.2915	Anion transporter, Silicon efflux transporter, Arsenic species (As) uptak
Os03t0115800-02	Os03g0115800	-4.51443	1.26855e-22	down	0.931715	1.89446	28.4523	40.7007	Conserved hypothetical protein
Os03t0126700-01	Os03g0126700	-2.39745	0.00608977	down	0.127056	0.678588	2.18966	4.18989	Similar to Barley stem rust resistance protein
Os03t0128800-01	Os03g0128800	-1.31228	0.0256902	down	0.047479	0.030761	0.14149	0.134854	Conserved hypothetical protein
Os03t0148000-01	Os03g0148000	-1.12428	0.000237472	down	0.642284	0.664485	1.38468	1.73248	Protein of unknown function DUF677 family protein
Os03t0152800-02	Os03g0152800	-1.13957	0.0219408	down	0.122903	0.205476	0.355162	0.580985	Conserved hypothetical protein
Os03t0164200-01	Os03g0164200	-1.28764	2.41673e-05	down	0.706062	0.734056	1.88966	1.93534	Zinc finger, GRF-type domain containing protein
Os03t0168300-01	Os03g0168300	-1.23312	6.88335e-08	down	1.19881	1.44399	3.15352	3.39481	Protein of unknown function DUF1997 domain containing protein
Os03t0183050-00	Os03g0183050	-1.03604	0.00221612	down	3.18505	3.55307	6.76065	8.7456	Hypothetical gene
Os03t0196900-01	Os03g0196900	-2.1802	1.81879e-05	down	0.092271	0.137847	0.566251	0.674661	Similar to TFIIB-related protein (Fragment)
Os03t0238300-01	Os03g0238300	-1.03066	0.0115569	down	2.35985	2.55293	4.03424	7.84886	Endonuclease/exonuclease/phosphatase domain containing protein
Os03t0241600-02	OsRLCK105	-1.30619	0.0146266	down	0.526919	0.728247	1.84138	2.20787	Serine/threonine protein kinase-related domain containing protein
Os03t0247750-00	Os03g0247750	-1.74272	0.0184383	down	0.078122	0.198188	0.861471	0.662691	Hypothetical conserved gene
Os03t0253600-02	Os03g0253600	-1.12329	0.00609753	down	3.00206	4.99666	8.67617	11.7952	Conserved hypothetical protein
Os03t0265500-01	OsCOI2	-10.4971	5.62187e-08	down	0	0	0.576084	0.367281	COI1 homolog, Jasmonate signalin
Os03t0274400-01	Os03g0274400	-1.16406	0.0107456	down	0.439492	0.407181	0.884694	1.43593	Similar to GRF zinc finger family protein, expressed
Os03t0277100-01	Os03g0277100	-4.4175	5.30644e-06	down	0.012205	0.022011	0.777188	0.279161	HSP20-like chaperone domain containing protein
Os03t0288000-02	OsMT1b	-1.58711	0.00392928	down	9.04417	14.7313	24.594	64.505	Similar to Metallothionein
Os03t0288800-01	Os03g0288800	-1.03257	0.030605	down	0.187295	0.173156	0.320446	0.631342	Cytochrome B561-related domain containing protein
Os03t0299700-01	Os03g0299700	-7.83139	3.1984e-14	down	0.144874	0.219107	47.7248	54.2877	Conserved hypothetical protein
Os03t0302000-01	PEX11-3	-2.3036	3.406e-12	down	0.449194	0.369807	1.96366	2.36071	Peroxisomal protein, Peroxisomal biogenesis factor 11, Salt stress tolerance, Antioxidant defens
Os03t0302200-01	OsRFP	-2.76519	0.00015637	down	0.43588	0.355007	4.21189	2.5938	Zinc finger, RING/FYVE/PHD-type domain containing protein
Os03t0307300-01	OsNAS1	-1.58866	0.000770504	down	5.65344	6.07675	13.2296	28.2038	Nicotianamine synthase 1 (EC 2.5.1.43) (S-adenosyl-L-methionine:S- adenosyl-L-methionine:S-adenosyl-methionine 3-amino-3- carboxypropyltransferase 1
Os03t0319200-00	Os03g0319200	-3.79613	2.03344e-05	down	0.013767	0.017174	0.196177	0.400364	Hypothetical conserved gene
Os03t0320100-01	Os03g0320100	-1.01016	0.00913256	down	1.65277	1.71386	2.91442	4.99871	Alpha-L-arabinofuranosidase, C-terminal domain containing protein
Os03t0326300-01	OsRFP	-1.32749	5.76701e-06	down	3.18471	4.64639	10.759	10.4356	Zinc finger, RING-type domain containing protein
Os03t0363200-01	Os03g0363200	-1.28047	0.00100464	down	0.294866	0.213058	0.715339	0.695027	Protein of unknown function DUF455 family protein
Os03t0368000-00	PRX42	-1.93164	0.00779677	down	0.105991	0.276151	0.747487	1.32591	Similar to Peroxidase 1
Os03t0388600-01	Os03g0388600	-1.89463	0.0207284	down	0.183364	0.092919	0.520405	1.16591	Hypothetical conserved gene
Os03t0403501-00	Os03g0403501	-1.02897	0.000136708	down	6.6463	4.40374	12.1943	12.1406	Hypothetical gene
Os03t0426350-00	Os03g0426350	-4.56381	1.20892e-37	down	0.395199	0.26056	7.7021	8.51446	Conserved hypothetical protein
Os03t0426900-02	ClpB-c	-2.3158	0.0157024	down	0.027209	0.064601	0.193623	0.602409	Similar to Heat shock protein 101
Os03t0439800-01	Os03g0439800	-1.1829	6.68368e-07	down	3.28096	2.92226	7.17969	7.73607	Protein of unknown function DUF1909 domain containing protein
Os03t0562200-02	OsFbox153	-1.80055	3.24748e-05	down	1.16257	0.64649	3.07153	4.09233	Cyclin-like F-box domain containing protein
Os03t0581200-02	Os03g0581200	-2.59487	0.000331145	down	0.099911	0.111762	0.420481	1.21346	Non-protein coding transcript
Os03t0576900-03	OsPUT3	-1.64667	0.00706815	down	2.86139	3.07573	9.24982	15.1572	Amino acid/polyamine transporter I family protein
Os03t0582000-02	Os03g0582000	-1.84336	0.00123697	down	0.153673	0.225553	0.544967	1.14054	Similar to Glutamate formiminotransferase
Os03t0588200-01	Os03g0588200	-1.10961	0.0169341	down	1.3315	0.715733	3.48763	1.99783	Frigida-like family protein
Os03t0604600-01	Os03g0604600	-2.2034	0.00438637	down	0.06936	0.075281	0.599389	0.345082	Hypothetical conserved gene
Os03t0663400-02	OsLP	-1.87934	9.03453e-05	down	8.78306	12.3301	26.6771	63.0402	Similar to Thaumatin-like protein
Os03t0673700-01	Os03g0673700	-1.79772	1.94701e-08	down	1.87133	2.61327	7.52253	9.24422	Similar to predicted protein
Os03t0700200-01	OsTHI39	-2.1941	0.011154	down	0.124523	0.191323	0.532002	1.70091	Conserved hypothetical protein
Os03t0702400-01	Os03g0702400	-9.66361	1.32178e-07	down	0	0	0.345785	0.612718	Hypothetical protein
Os03t0725400-03	OsWDR5a	-1.44661	0.0113937	down	0.7677	0.354288	2.53532	1.48036	Similar to WD-repeat protein 5 (BMP2-induced 3-kb gene protein) (WD-repeat protein BIG-3)
Os03t0734000-01	Os03g0734000	-2.61308	0.000265962	down	1.82052	3.03182	8.28578	29.2458	Pentatricopeptide repeat containing protein
Os03t0734100-01	Os03g0734100	-2.51516	0.000190691	down	3.154	4.43328	14.5406	39.1687	Conserved hypothetical protein
Os03t0734100-02	Os03g0734100	-2.00112	0.0103302	down	2.38973	1.36083	6.30415	15.8124	Conserved hypothetical protein
Os03t0753600-01	Os03g0753600	-1.42573	0.0350777	down	0.084905	0.086069	0.490968	0.258294	Conserved hypothetical protein
Os03t0758800-01	eIF-5A-2	-1.60478	0.000310022	down	10.8567	10.3567	22.0038	52.2774	Similar to Eukaryotic translation initiation factor 5A-2 (eIF-5A-2) (eIF-4D)
Os03t0793000-01	OsSAP7	-2.89836	4.45699e-05	down	0.368725	0.273211	4.39146	1.59513	Zinc finger, AN1-type domain containing protein
Os03t0794900-03	Os03g0794900	-1.90999	0.000201895	down	0.461448	0.952589	2.82847	3.44068	Frigida-like family protein
Os03t0796700-00	Os03g0796700	-1.20618	0.0146033	down	0.183069	0.191208	0.633277	0.47498	Conserved hypothetical protein
Os03t0801000-01	Os03g0801000	-3.10409	0.00117849	down	0.038673	0.052389	0.397255	0.721855	Conserved hypothetical protein
Os03t0810850-00	Os03g0810850	-1.25793	0.0415158	down	0.103082	0.102723	0.372548	0.390967	Hypothetical protein
Os03t0826800-01	Os03g0826800	-1.52828	3.38755e-06	down	18.1302	21.8383	46.325	78.9563	Conserved hypothetical protein
Os03t0830200-00	OsFWL6	-3.69046	2.7693e-06	down	0.223665	0.131283	1.7496	4.12719	Protein of unknown function Cys-rich family protein
Os03t0829466-01	Os03g0829466	-1.82822	2.00355e-05	down	0.035264	0.038712	0.146199	0.15107	Conserved hypothetical protein
Os03t0835600-01	OsACBP6	-12.022	1.73177e-11	down	0	0	1.25092	0.928124	Acyl-CoA-binding protein , Peroxisomal beta-oxidation, Lipid metabolism, Stress respons
Os03t0847800-01	Os03g0847800	-1.67377	0.00171067	down	0.445007	0.270301	1.56918	1.23136	Conserved hypothetical protein
Os03t0851000-01	Osj3g2BTF3	-1.01943	0.00108505	down	2.8685	4.34123	7.75294	8.39705	Similar to Transcription factor homolog BTF3-like protein
Os03t0851300-04	OsRpn5	-4.34579	0.000380634	down	0.010793	0.006545	0.470424	0.328555	Winged helix repressor DNA-binding domain containing protein
Os04t0107650-00	Os04g0107650	-3.69992	0.00147848	down	0	0.011095	0.100129	0.143994	Similar to Arginine decarboxylase
Os04t0165200-01	ART2	-1.26045	7.22627e-05	down	0.347555	0.434341	0.894122	1.15965	Cys2His2-type zinc finger transcription factor, ART1 homolog, Al toleranc
Os04t0168400-01	Os04g0168400	-2.05464	0.020368	down	0.033785	0.078041	0.432895	0.364119	Similar to Embryogenesis transmembrane protein
Os04t0177600-02	Os04g0177600	-1.99543	1.24486e-06	down	0.218164	0.128393	0.704925	0.835123	Similar to Actin-related protein 9
Os04t0203450-00	Os04g0203450	-1.13594	0.0363519	down	0.05952	0.13705	0.304783	0.309039	Hypothetical protein
Os04t0212200-01	Os04g0212200	-1.79542	0.00054707	down	0.594564	0.459893	2.74732	1.63016	Similar to protein binding protein
Os04t0223500-01	Os04g0223500	-1.94809	8.02849e-06	down	0.601061	1.13034	3.26216	4.26146	Dimethylaniline monooxygenase, N-oxide-forming domain containing protein
Os04t0223500-02	Os04g0223500	-2.88842	1.1875e-05	down	0.078646	0.166041	1.0485	1.1428	Dimethylaniline monooxygenase, N-oxide-forming domain containing protein
Os04t0224600-01	Os04g0224600	-1.89989	2.45497e-06	down	0.427378	0.741527	2.29379	2.57418	Phosphoglycerate mutase domain containing protein
Os04t0267600-01	OsFbox194	-6.12599	0.00159343	down	0	0	0.082464	0.065193	Cyclin-like F-box domain containing protein
Os04t0269800-01	Os04g0269800	-10.2859	2.71853e-08	down	0	0	0.277808	0.273312	Conserved hypothetical protein
Os04t0299500-01	Os04g0299500	-1.50599	0.039949	down	0.128417	0.037661	0.514244	0.327676	Conserved hypothetical protein
Os04t0308000-01	OsWAK35	-2.09311	0.0306189	down	0.001989	0.02786	0.154312	0.156198	Conserved hypothetical protein
Os04t0390000-03	Os04g0390000	-1.10702	0.00322306	down	0.15723	0.195879	0.412352	0.46085	Similar to OSIGBa0096P03.7 protein
Os04t0410400-01	Os04g0410400	-2.94985	9.91429e-15	down	0.163331	0.112551	1.15388	1.13669	Root cap family protein
Os04t0429900-01	Os04g0429900	-1.81416	0.00516744	down	0.130436	0.150486	0.902048	0.406526	Conserved hypothetical protein
Os04t0430900-00	OsMRS2-8	-2.44268	9.95571e-11	down	0.840231	0.776614	3.82021	5.68761	Magnesium transporter MRS2-F
Os04t0438200-01	Os04g0438200	-4.42354	8.83548e-06	down	0.086647	0.085148	0.882393	4.36336	Similar to H0315A08.10 protein
Os04t0449200-01	Os04g0449200	-3.97709	9.68351e-09	down	0.016811	0.023301	0.409572	0.380526	Xyloglucan fucosyltransferase family protein
Os04t0452000-01	OsPP2C41	-1.77401	0.00688448	down	1.27596	1.59031	3.08389	10.0725	Similar to H0815C01.7 protein
Os04t0461600-01	Os04g0461600	-1.24929	8.98476e-06	down	0.561029	0.658848	1.58723	1.54657	Similar to Fw2.2
Os04t0468600-02	Os04g0468600	-1.78342	0.000697876	down	9.11653	6.89966	21.5159	44.6215	Hypothetical conserved gene
Os04t0506700-00	Os04g0506700	-2.55981	0.00108598	down	0.236916	0.211352	1.00777	2.54956	Similar to OSIGBa0145C12.7 protein
Os04t0515900-01	ONAC008	-1.67712	0.000482083	down	0.708497	1.31439	3.16486	4.43902	Similar to NAM / CUC2-like protein
Os04t0535600-01	OSINV2	-1.36922	6.612e-07	down	0.945997	0.714842	2.08836	2.49532	Similar to Beta-fructofuranosidase 1 precursor (EC 3.2.1.26) (Sucrose 1) (Invertase 1)
Os04t0552000-00	Os04g0552000	-1.99369	1.02035e-10	down	4.77378	6.3894	19.1814	28.0747	Barwin-related endoglucanase domain containing protein
Os04t0554600-00	OsHyPRP07	-1.58167	0.0293871	down	0.073779	0.1595	0.444483	0.695183	Similar to RCc3 protein
Os04t0568950-00	Os04g0568950	-1.02372	0.00640327	down	4.47052	5.53394	10.3298	13.1361	Hypothetical gene
Os04t0589700-01	OsPUB35	-1.17319	0.0363519	down	0.159071	0.310184	0.562797	0.946737	Zinc finger, RING/FYVE/PHD-type domain containing protein
Os04t0590650-00	Os04g0590650	-1.51721	0.0145062	down	0.099031	0.231975	0.697331	0.649837	Hypothetical gene
Os04t0593200-01	Os04g0593200	-1.17781	0.0331013	down	0.214707	0.242936	0.540915	0.913581	Myb transcription factor domain containing protein
Os04t0599900-03	Os04g0599900	-1.60165	0.0242421	down	0.184964	0.086729	0.842216	0.436699	Similar to ENTH1 protein (Fragment)
Os04t0613700-01	OsUAP2	-13.3708	2.29136e-14	down	0	0	2.89558	3.2208	Similar to UDP-N-acetylglucosamine pyrophosphorylase
Os04t0616282-00	OsRLCK159	-5.46747	0.00399909	down	0	0	0.157061	0.289998	Similar to H0525G02.9 protein
Os04t0629200-01	OsSCL2	-1.65343	0.015988	down	1.71616	3.01345	6.99315	14.4448	Cupredoxin domain containing protein
Os04t0629500-01	OsTrx15	-1.48028	0.0022628	down	3.59861	4.89285	12.0163	16.4371	Similar to Thioredoxin h
Os04t0632400-01	Os04g0632400	-1.91786	0.026515	down	0.096705	0.156869	1.33659	0.39955	Hypothetical protein
Os04t0654700-01	Osjab1	-1.14378	0.00493288	down	1.24984	2.46317	4.84921	4.75615	Similar to COP9 signalosome complex subunit 5b (EC 3.4.-.-) (Signalosome subunit 5b) (Jun activation domain-binding homolog 1)
Os04t0665666-01	Os04g0665666	-1.47463	5.69276e-06	down	1.91357	1.59349	5.91435	4.72663	Conserved hypothetical protein
Os04t0671800-02	OsC3H32	-1.09664	0.0186591	down	0.739866	0.592278	2.4462	1.13505	Zinc finger, CCCH-type domain containing protein
Os04t0676700-01	Os04g0676700	-1.01755	0.00636242	down	2.78296	1.5962	4.75491	5.46505	Similar to H0101F08.8 protein
Os04t0682100-01	Os04g0682100	-1.0013	0.042511	down	2.67102	2.17233	5.194	7.96994	C2 calcium/lipid-binding region, CaLB domain containing protein
Os04t0684100-01	Os04g0684100	-1.59162	0.011057	down	0.174276	0.248112	1.05633	0.672727	Hypothetical conserved gene
Os04t0687200-01	Os04g0687200	-1.63967	0.0303189	down	0.688543	0.136829	2.28703	2.0381	Similar to H0701F11.5 protein
Os05t0100800-01	Os05g0100800	-2.11346	1.74396e-08	down	2.67702	2.69718	13.9419	11.3855	Nucleic acid-binding, OB-fold domain containing protein
Os05t0107101-00	Os05g0107101	-1.52077	0.00706505	down	0.342057	0.281026	0.896864	1.40589	Conserved hypothetical protein
Os05t0121800-01	Os05g0121800	-1.27809	0.0229296	down	0.615657	0.237373	1.55933	1.25911	Conserved hypothetical protein
Os05t0135000-01	prx68	-1.47855	0.0404215	down	0.374589	0.722346	1.15595	4.21655	Haem peroxidase family protein
Os05t0134800-00	prx67	-2.47961	0.00374559	down	0.168696	0.546267	1.74275	4.0282	Haem peroxidase family protein
Os05t0143800-01	OsGH3-6	-5.06795	0.000405818	down	0.00089	0.00245	0.11959	0.187472	GH3 auxin-responsive promoter domain containing protein
Os05t0162000-01	prx72	-1.52378	0.0010827	down	10.9214	11.8077	22.1788	54.7763	Similar to Peroxidase (Fragment)
Os05t0179900-00	Os05g0179900	-1.03345	0.0440865	down	0.118558	0.131969	0.446627	0.275115	Conserved hypothetical protein
Os05t0181700-01	Os05g0181700	-1.01625	0.00056932	down	20.1624	19.3738	37.3966	50.0441	Conserved hypothetical protein
Os05t0224900-01	OsCMT3	-1.5129	0.0346421	down	0.061097	0.06329	0.149097	0.435252	Similar to Cytosine-specific methyltransferase
Os05t0230900-01	OsGLYI7	-2.06153	0.0191291	down	0.340838	1.63613	7.85924	6.13975	Similar to Glyoxalase I
Os05t0247900-01	CSB	-1.92197	1.47555e-16	down	0.476352	0.513483	2.08938	1.81729	DEAD-like helicase, N-terminal domain containing protein
Os05t0269500-01	Os05g0269500	-1.04539	0.000131216	down	0.435758	0.364265	0.92841	0.855339	Generative cell specific-1, HAP2-GCS1 domain containing protein
Os05t0276500-01	OsEXP3	-2.90786	0.00194615	down	0.15583	0.344387	1.90849	3.62892	Expansin Os-EXPA3
Os05t0280500-01	GPAT	-1.27284	0.00085667	down	0.908684	1.10085	2.14686	3.36881	Phospholipid/glycerol acyltransferase domain containing protein
Os05t0301600-01	Os05g0301600	-3.45942	0.000105418	down	0.123189	0.192695	2.62694	2.01015	Protein phosphatase inhibitor 2 (IPP-2) family protein
Os05t0339200-01	Os05g0339200	-1.9073	2.69676e-06	down	0.186631	0.194337	0.804294	0.787763	Tubby, C-terminal domain containing protein
Os05t0355700-00	Os05g0355700	-1.54907	0.000177484	down	0.166074	0.220369	0.662509	0.645953	Conserved hypothetical protein
Os05t0370600-01	OsFTIP7	-3.06452	0.00307582	down	0.061228	0.227713	1.55387	2.21728	C2 calcium-dependent membrane targeting domain containing protein
Os05t0378800-02	Os05g0378800	-1.91748	0.0186	down	0.428192	0.167888	0.971138	2.6365	Similar to ankyrin like protein
Os05t0399300-01	CHT2	-1.30463	0.000975053	down	14.2395	20.0631	33.3892	63.2893	Similar to Chitinase
Os05t0424300-01	Os05g0424300	-1.17783	3.64705e-06	down	5.91736	6.52793	13.0159	16.8638	Cytochrome P450 family protein
Os05t0426800-00	Os05g0426800	-2.07462	0.0224097	down	0.027652	0.012583	0.153491	0.133157	Hypothetical conserved gene
Os05t0440100-02	Os05g0440100	-1.13473	0.00193807	down	1.01422	1.04453	2.20185	2.93025	Similar to (RAP Annotation release2) Histone deacetylase superfamily protein
Os05t0445100-02	OsCYP450	-8.56745	7.48744e-20	down	0.003549	0.005459	3.30806	3.06875	Cytochrome P450 family protein
Os05t0446800-01	Os05g0446800	-1.13382	0.00754812	down	0.550805	1.04659	1.98311	2.18168	Similar to Arginyl-tRNA--protein transferase 1 (EC 2.3.2.8) (R-transferase 1) (Arginyltransferase 1) (Arginine-tRNA--protein transferase 1). Splice isoform ATE1-2
Os05t0456800-01	Os05g0456800	-1.72305	0.00243772	down	0.771317	1.2137	2.31768	5.82278	Hypothetical gene
Os05t0482400-01	EUI1	-1.19172	0.0286856	down	0.37247	0.688204	1.09882	2.25556	Cytochrome P450 monooxygenase, Gibberellin (GA)-deactivating enzyme, Modulation of internode elongatio
Os05t0491500-01	Os05g0491500	-1.0204	0.0221727	down	0.655062	0.786475	2.40928	1.23705	Similar to Transfactor-like protein
Os05t0521900-00	Os05g0521900	-1.29279	0.00598689	down	0.216923	0.151666	0.595594	0.502972	Similar to IQ calmodulin-binding motif family protein
Os05t0535400-00	Os05g0535400	-1.19808	0.0374579	down	0.258486	0.256946	0.542304	1.18342	Choline/ethanolamine kinase family protein
Os05t0536000-01	Os05g0536000	-1.19265	0.0330186	down	0.027857	0.063653	0.164042	0.131471	Hypothetical conserved gene
Os05t0550700-00	Os05g0550700	-2.89788	0.00829624	down	0.0201	0	0.145314	0.142003	Protein kinase, catalytic domain domain containing protein
Os05t0552600-00	Os05g0552600	-2.20846	0.00112157	down	0.646972	0.599437	3.91801	3.51071	Similar to root cap periphery gene2
Os05t0554000-03	OsMATE2	-2.52626	0.00374602	down	0.120563	0.069402	1.25787	0.358742	Similar to cDNA clone:001-123-D07, full insert sequence
Os05t0562800-02	Os05g0562800	-1.25478	0.0194637	down	0.854461	1.79129	3.17247	5.13198	Protein of unknown function DUF679 family protein
Os05t0564350-00	Os05g0564350	-1.37414	0.00151603	down	0.266412	0.301793	0.857757	0.868974	Hypothetical protein
Os05t0574100-01	Os05g0574100	-1.19065	0.0355053	down	0.617925	1.30737	1.97277	4.33968	Lipase, class 3 family protein
Os05t0582600-01	OsSCP30	-1.17597	0.0199856	down	0.863184	1.03473	1.67202	3.85784	Peptidase S10, serine carboxypeptidase family protein
Os05t0591900-06	Os05g0591900	-1.46394	3.02585e-05	down	15.6744	20.3465	41.0498	67.8111	Hypothetical gene
Os05t0593900-01	OsVPE4	-1.04033	0.0111889	down	1.99202	2.22938	3.53218	6.77073	Similar to C13 endopeptidase NP1 precursor
Os06t0129900-01	Os06g0129900	-1.1957	0.020864	down	2.84813	2.05574	6.0697	8.62354	Similar to Cytochrome P450 CYPD
Os06t0143100-01	OsCDT2	-1.21948	0.0229505	down	4.29186	5.01168	9.54426	19.3829	Similar to Cadmium tolerant 1
Os06t0145200-01	Os06g0145200	-1.2036	0.00254551	down	0.316819	0.43919	0.839165	1.1792	Transferase family protein
Os06t0160000-00	Os06g0160000	-1.8926	0.0116267	down	0.545271	0.724571	3.50159	3.44615	Hypothetical protein
Os06t0169001-01	Os06g0169001	-6.09042	4.35214e-07	down	0.129896	0.15079	2.21304	23.9206	GOS9 protein
Os06t0169900-00	Os06g0169900	-2.39119	0.00938005	down	0.098415	0.340048	1.04145	2.65413	Similar to GOS9 protein
Os06t0193300-01	Os06g0193300	-1.21847	0.0116427	down	4.77736	7.14562	11.885	22.5056	Conserved hypothetical protein
Os06t0199000-01	Os06g0199000	-1.56106	0.00154583	down	0.171797	0.161396	0.523225	0.677086	Similar to Glycine-rich cell wall structural protein 2 precursor
Os06t0215600-02	OsOPR5	-1.49973	0.0165874	down	1.77499	4.01173	7.03167	15.635	Similar to Oxo-phytodienoic acid reductase
Os06t0220300-00	Os06g0220300	-3.3267	8.78725e-13	down	0.131602	0.164535	1.6834	1.61084	Similar to Phi-1 protein
Os06t0244000-01	Os06g0244000	-1.35327	0.00253151	down	2.25902	2.86971	6.1046	9.35839	Similar to anthranilic acid methyltransferase 3
Os06t0255300-01	OsSYD	-5.59509	0.000429538	down	0.000698	0.001581	0.04902	0.246305	Conserved hypothetical protein
Os06t0268500-00	Os06g0268500	-1.51643	0.0160802	down	0.167707	0.241119	0.556613	1.06978	Similar to OSIGBa0139J17.1 protein
Os06t0283100-00	UGT	-2.54934	0.000305461	down	0.199978	0.199264	0.876614	2.07831	Similar to UDP-glycosyltransferase
Os06t0312900-01	Os06g0312900	-2.66599	0.00915889	down	0.017418	0.015221	0.082511	0.263421	Conserved hypothetical protein
Os06t0329900-01	Os06g0329900	-1.22252	0.000155488	down	1.34808	1.05869	2.88368	3.29284	SAM dependent carboxyl methyltransferase family protein
Os06t0494250-00	Os06g0494250	-11.5043	1.02434e-10	down	0	0	0.838662	0.879108	Hypothetical protein
Os06t0494000-01	Os06g0494000	-1.10399	0.00134912	down	5.42798	4.49784	11.6436	12.3032	Paired amphipathic helix domain containing protein
Os06t0495800-01	Os06g0495800	-4.08315	0.000116912	down	0.016156	0.015564	0.609376	0.227422	Protein of unknown function DUF617, plant family protein
Os06t0543601-01	Os06g0543601	-3.52021	2.81222e-16	down	0.577468	0.82875	6.65744	10.7385	Protein of unknown function DUF3778 domain containing protein
Os06t0549600-01	Os06g0549600	-1.58503	0.00110462	down	0.696692	0.853967	1.80233	3.705	FAD-linked oxidase, FAD-binding, subdomain 2 domain containing protein
Os06t0549300-00	Os06g0549300	-1.05881	0.00068561	down	3.95385	4.93296	8.11512	12.2152	Similar to reticuline oxidase
Os06t0555500-02	Os06g0555500	-1.24014	0.0100054	down	0.491372	0.778573	1.35718	2.34788	Initiator tRNA phosphoribosyl transferase family protein
Os06t0559600-01	Os06g0559600	-6.44756	1.77143e-16	down	0.003568	0.021821	1.44361	1.15338	Hypothetical conserved gene
Os06t0574700-01	Os06g0574700	-3.77617	3.91377e-06	down	0.087569	0.080216	1.52598	1.5769	Hypothetical conserved gene
Os06t0589300-01	OsABCA2	-1.52542	0.00149079	down	1.94176	1.85296	4.15266	8.81563	ABC transporter-like domain containing protein
Os06t0679800-00	Os06g0679800	-2.22467	0.00699712	down	0.297266	0.441582	1.92262	3.15869	Heat shock protein Hsp70 domain containing protein
Os06t0677400-01	Os06g0677400	-1.15953	0.0104617	down	2.13052	1.08268	3.85676	4.88132	3-hydroxyisobutyrate dehydrogenase domain containing protein
Os06t0683300-01	Os6bglu25	-1.52154	0.00539026	down	0.243467	0.642168	1.73323	1.46644	Similar to Beta-glucosidase
Os06t0684000-02	Os06g0684000	-13.0248	4.62107e-14	down	0	0	2.61213	2.34585	Similar to FAD-dependent pyridine nucleotide-disulphide oxidoreductase; Calcium-binding EF-hand
Os06t0692600-01	Os06g0692600	-1.16773	0.00445028	down	0.578528	0.421694	1.02089	1.61064	Protein kinase, core domain containing protein
Os06t0698300-01	OsPP2C59	-1.85475	0.00993393	down	0.095491	0.080073	0.349032	0.554956	Protein phosphatase 2C family protein
Os06t0698748-02	Os06g0698748	-2.70636	2.37194e-12	down	2.18902	1.49326	16.9583	8.92541	Similar to cDNA clone:J023083M02, full insert sequence
Os06t0708500-01	OsCYP20-1	-1.48973	0.0345762	down	3.18609	5.48642	34.0442	6.29916	Similar to Peptidyl-prolyl cis-trans isomerase
Os06t0725100-01	OsGELP89	-2.54503	3.32093e-05	down	0.252923	0.453086	1.54573	3.41086	Lipase, GDSL domain containing protein
Os06t0727700-01	Os06g0727700	-4.74156	0.000166274	down	0	0.016765	0.266395	0.543116	Protein of unknown function DUF707 family protein
Os07t0104500-01	prx95	-1.51433	0.0280301	down	1.92226	3.1948	5.66496	16.7462	Haem peroxidase, plant/fungal/bacterial family protein
Os07t0107900-01	Os07g0107900	-1.233	0.00443496	down	0.41952	0.708396	1.28917	1.85041	Conserved hypothetical protein
Os07t0120800-01	Os07g0120800	-1.00517	0.00357696	down	0.390695	0.517981	0.937085	1.12666	Protein of unknown function DUF1719, Oryza sativa family protein
Os07t0123900-01	Os07g0123900	-1.03657	0.0312804	down	2.40029	3.55593	6.05457	9.82441	Similar to cold shock protein-1
Os07t0141100-01	Os07g0141100	-1.22327	0.00395465	down	0.490629	0.609168	1.17786	1.84648	Protein kinase, core domain containing protein
Os07t0142700-00	Os07g0142700	-1.86981	0.00943564	down	0.193985	0.207502	0.556349	1.51191	Transferase family protein
Os07t0142500-00	Os07g0142500	-1.28493	0.00116145	down	3.2989	4.5233	8.70541	13.076	Conserved hypothetical protein
Os07t0143200-01	OsPIF14	-2.44501	0.0240065	down	0.008199	0.010043	0.082906	0.17725	Phytochrome-interacting bHLH factor, Cross-talk between light and stress signalin
Os07t0151800-01	Os07g0151800	-1.03273	0.00420877	down	2.65197	3.22179	5.39388	8.3163	Conserved hypothetical protein
Os07t0153150-02	Os07g0153150	-10.3172	4.2405e-08	down	0	0	0.681663	0.502041	Conserved hypothetical protein
Os07t0190650-00	Os07g0190650	-1.66406	0.0256666	down	0.122076	0.071784	0.41156	0.570409	Similar to predicted protein
Os07t0212400-01	Os07g0212400	-2.32075	0.0133963	down	0.068423	0.056345	0.522083	0.53752	Transposase, Ptta/En/Spm, plant domain containing protein
Os07t0283050-00	Os07g0283050	-1.2441	0.00781989	down	0.081911	0.070666	0.188913	0.254759	Concanavalin A-like lectin/glucanase, subgroup domain containing protein
Os07t0287400-01	OsLTPd3	-1.00351	0.000501178	down	32.5921	34.7694	56.272	90.8854	Plant lipid transfer protein/seed storage/trypsin-alpha amylase inhibitor domain containing protein
Os07t0419500-01	Os07g0419500	-1.04784	0.000802942	down	1.34604	0.892598	2.27513	2.83207	Similar to UDP-glucose:sterol glucosyltransferase
Os07t0429700-01	Os07g0429700	-3.47588	5.42421e-07	down	0.759797	1.05126	6.83066	17.2286	Similar to Thionin-like peptide
Os07t0432201-01	Os07g0432201	-1.91959	3.89818e-09	down	7.68296	6.19798	23.7145	32.5774	Similar to Thionin-like peptide
Os07t0442900-01	Os07g0442900	-2.16969	0.000102317	down	5.57844	6.32061	18.2885	45.3623	Uncharacterised protein family UPF0497, trans-membrane plant subgroup domain containing protein
Os07t0462500-00	Os07g0462500	-2.64398	2.74549e-05	down	0.58476	0.409573	2.44504	5.10469	C2 calcium-dependent membrane targeting domain containing protein
Os07t0515900-00	Os07g0515900	-1.94825	0.00128725	down	0.13653	0.055504	0.452314	0.505098	Similar to cDNA, clone: J100054L12, full insert sequence
Os07t0516700-01	Os07g0516700	-1.365	0.00664061	down	0.567814	0.879601	1.77733	2.83612	Conserved hypothetical protein
Os07t0519100-01	Os07g0519100	-1.16923	0.03218	down	0.544837	0.603113	0.987026	2.57516	Similar to taxane 10-beta-hydroxylase
Os07t0529600-01	OsDR8	-1.10439	3.09749e-09	down	16.9865	22.4291	44.695	43.3868	Similar to Thiazole biosynthetic enzyme 1-1, chloroplast precursor
Os07t0531900-00	Os07g0531900	-2.36848	0.000117204	down	0.042749	0.057126	0.177791	0.455548	Hypothetical conserved gene
Os07t0539100-02	Gns11	-1.00857	0.000257479	down	8.53786	12.6529	20.2741	25.8874	Glycoside hydrolase, family 17 protein
Os07t0553633-01	Os07g0553633	-1.59744	0.0067585	down	0.163156	0.305647	0.62611	1.21177	Serine/threonine protein kinase-related domain containing protein
Os07t0562400-01	Os07g0562400	-1.54161	0.000605586	down	1.02894	0.681444	3.26181	2.52682	Major facilitator superfamily protein
Os07t0566200-02	OsPP2C64	-1.52387	0.00599189	down	0.239468	0.395111	1.10788	1.21653	Similar to catalytic/ protein phosphatase type 2C
Os07t0567400-01	Os07g0567400	-2.45505	0.00335055	down	0.043627	0.194109	0.787179	1.12816	Similar to Cytochrome c6
Os07t0575600-02	Os07g0575600	-11.2385	3.62756e-10	down	0	0	0.897907	0.887624	Similar to Lectin receptor-type kinase
Os07t0578333-01	Os07g0578333	-2.24938	0.0128993	down	0.068347	0.153067	1.05275	0.720681	Conserved hypothetical protein
Os07t0580700-01	Os07g0580700	-1.89259	0.00912984	down	0.117347	0.269074	0.984981	1.05381	Integrin alpha chain, C-terminal cytoplasmic region, conserved site domain containing protein
Os07t0580766-00	Os07g0580766	-1.32644	0.0496116	down	0.163642	0.139652	0.590575	0.834427	Protein of unknown function DUF2921 domain containing protein
Os07t0601100-01	DHFR	-2.18515	0.00267486	down	0.041689	0.097626	0.425098	0.432843	Similar to NADPH HC toxin reductase (Fragment)
Os07t0623200-03	Os07g0623200	-1.0426	0.00401135	down	2.69073	1.65507	5.24038	4.98884	ATPase, P-type, K/Mg/Cd/Cu/Zn/Na/Ca/Na/H-transporter domain containing protein
Os07t0625400-01	OSK28	-1.31262	0.0375903	down	0.057157	0.158153	0.369376	0.470197	SKP1 component domain containing protein
Os07t0630400-01	OsRNS1	-3.16511	3.90358e-07	down	1.06581	1.71384	8.69614	20.469	Ribonuclease T2 family protein
Os07t0635200-00	Os07g0635200	-1.85618	0.0281036	down	0.614152	0.211156	1.07228	4.32726	Cytochrome P450, E-class, group I domain containing protein
Os07t0638400-01	Os1-Cys	-1.55626	0.000100637	down	3.80309	3.47661	8.32028	15.7831	Similar to 1-Cys peroxiredoxin
Os07t0639000-01	prx107	-1.85981	5.05826e-06	down	1.18502	1.52053	4.90408	6.03294	Similar to Class III peroxidase 46
Os07t0645300-01	Os07g0645300	-1.64879	0.0140059	down	1.36262	2.21806	3.6228	12.1754	Protein of unknown function DUF679 family protein
Os07t0659700-01	Os_F0300	-1.85685	2.51369e-09	down	0.436015	0.634913	1.97564	2.19072	Similar to SKIP5-like protein
Os07t0665200-01	Cu/Zn-SOD	-1.14978	3.81724e-08	down	31.4935	34.2591	65.3579	87.3114	Similar to Superoxide dismutase [Cu-Zn]
Os07t0673500-01	Os07g0673500	-1.13927	0.0489405	down	0.337628	0.249944	0.520146	1.48082	Similar to ASF/SF2-like pre-mRNA splicing factor SRP32''
Os07t0677100-01	POX8.1	-1.46528	5.97843e-06	down	3.43674	2.85977	7.95448	10.9726	Peroxidase
Os07t0684800-02	ONAC015	-1.24166	0.0159552	down	0.723843	1.8063	3.38662	4.30698	Similar to NAM / CUC2-like protein
Os08t0101100-01	HMGB	-1.04329	0.000503638	down	5.30384	3.59205	9.99761	10.0846	High mobility group, HMG1/HMG2 domain containing protein
Os08t0104300-02	OsRMR2	-1.22583	0.000242667	down	2.83313	2.05039	7.48169	5.18511	Similar to RING finger protein 13
Os08t0109200-01	Os08g0109200	-1.40245	0.0106438	down	2.83129	6.69424	11.3748	20.9894	Similar to S-glutathione dehydrogenase/class III alcohol dehydrogenase
Os08t0111200-02	Os08g0111200	-2.07165	0.0273193	down	0.034548	0.012958	0.117373	0.285489	Beta-glucosidase, GBA2 type domain containing protein
Os08t0113100-02	OsFKII	-1.42455	0.00847219	down	0.338517	0.478562	1.75103	1.06982	Similar to Fructokinase (Fragment)
Os08t0124533-00	Os08g0124533	-3.20458	3.38274e-05	down	0.024215	0.033973	0.22759	0.44772	Hypothetical protein
Os08t0127100-02	OsHT	-1.26118	5.02258e-08	down	6.09227	4.31107	12.54	13.6905	Amino acid transporter, transmembrane family protein
Os08t0130000-00	OsSTA203	-3.16544	0.00292841	down	0.082182	0.023006	1.18901	0.317916	Putative DNA binding domain containing protein
Os08t0131200-01	OsLTP1.7	-1.73089	0.0200982	down	4.07438	11.6032	21.7877	58.0937	Similar to Non-specific lipid-transfer protein
Os08t0156100-01	Os08g0156100	-1.51622	0.00799166	down	0.137927	0.16552	0.469828	0.663113	Conserved hypothetical protein
Os08t0189200-01	GLP8-3	-1.77724	0.00205577	down	4.52807	5.19967	11.4122	30.0821	Germin-like protein 8-3, Disease resistanc
Os08t0189300-01	GLP8-4	-1.76982	0.00339741	down	2.85265	5.20031	10.5402	24.5	Germin-like protein 8-4, Disease resistanc
Os08t0203350-01	Os08g0203350	-4.08707	9.40395e-06	down	0.454976	0.811433	16.2305	11.9065	Conserved hypothetical protein
Os08t0246100-01	Os08g0246100	-1.38148	0.0140872	down	0.127259	0.195133	0.369252	0.735484	Hypothetical conserved gene
Os08t0263300-01	Os08g0263300	-1.0324	0.0341912	down	0.208657	0.329974	0.937742	0.520623	Similar to cDNA clone:J013108L16, full insert sequence
Os08t0302000-01	PRX118	-2.1833	0.00170111	down	0.479038	0.347436	1.93754	2.96228	Similar to Peroxidase 40 precursor (EC 1.11.1.7) (Atperox P40)
Os08t0377500-01	Os08g0377500	-1.13976	0.0220546	down	1.17721	0.992034	2.41223	3.7466	Protein of unknown function DUF599 family protein
Os08t0378800-02	Os08g0378800	-1.22368	0.0231248	down	0.163222	0.39656	1.00182	0.735176	Sterile alpha motif homology 2 domain containing protein
Os08t0387400-01	OsGH9B13	-2.26276	0.00400599	down	0.334017	0.412297	1.28472	3.72587	Similar to Cellulase (Fragment)
Os08t0404500-01	Os08g0404500	-10.0705	3.24279e-07	down	0	0	0.793414	1.30857	C1-like domain containing protein
Os08t0410950-00	Os08g0410950	-1.09212	0.0133162	down	0.784211	0.473283	1.49206	1.76534	Hypothetical conserved gene
Os08t0461100-01	Os08g0461100	-1.42752	0.00429113	down	0.107115	0.132573	0.38724	0.403502	Hypothetical conserved gene
Os08t0482500-01	Os08g0482500	-1.38797	0.0343098	down	0.218725	0.076685	0.564981	0.637212	Hypothetical protein
Os08t0482700-01	OsUCL30	-1.99774	0.0010305	down	5.59156	12.0882	40.1402	47.8741	Cupredoxin domain containing protein
Os08t0500400-01	Os08g0500400	-1.18682	0.0415803	down	0.100886	0.14137	0.423262	0.391264	Hypothetical protein
Os08t0519800-01	Os08g0519800	-1.0441	0.0491063	down	0.510835	0.477935	2.22663	0.743357	Similar to Maternal pumilio protein. Splice isoform E
Os08t0522400-01	Os08g0522400	-1.16223	0.04692	down	0.175478	0.096846	0.627122	0.315645	Similar to APX6; L-ascorbate peroxidase/ heme binding / peroxidase
Os08t0533600-01	OsACR8	-1.42466	0.000295156	down	0.248806	0.25506	0.927082	0.612758	Similar to ACR4
Os08t0543400-01	Os08g0543400	-1.55868	4.91382e-05	down	1.04567	1.05811	4.30439	2.64334	Transferase family protein
Os08t0556300-01	Os08g0556300	-1.75746	0.00522689	down	2.09125	1.98191	5.18552	12.8672	Glycolipid transfer protein domain domain containing protein
Os08t0558000-01	Os08g0558000	-1.26172	0.0357386	down	0.994647	0.523043	1.58727	3.80505	Similar to Ribosomal protein
Os08t0562800-01	Os08g0562800	-1.88171	0.0466679	down	0.006265	0.006439	0.042909	0.064644	Similar to Transparent testa 12 protein
Os09t0129400-01	OsSTA219	-3.717	0.000434437	down	0.019988	0.0162	0.188403	0.568452	Conserved hypothetical protein
Os09t0244900-04	Os09g0244900	-1.52374	0.0206484	down	0.09972	0.254513	0.632255	0.856791	Transport protein particle (TRAPP) component domain containing protein
Os09t0246300-02	Os09g0246300	-4.18627	0.0011172	down	0.005699	0.010365	0.313188	0.29782	Hypothetical protein
Os09t0322000-03	Os09g0322000	-2.37164	0.000888388	down	0.596876	0.158602	2.31842	2.76395	Similar to PaMst-1
Os09t0399800-01	OsCAD8A	-1.53912	0.00169541	down	2.38029	3.97372	8.0376	14.0259	Cinnamyl alcohol dehydrogenase (EC 1.1.1.195)
Os09t0407700-01	Os09g0407700	-12.1064	1.74115e-12	down	0	0	2.93369	3.23859	Haloacid dehalogenase-like hydrolase domain containing protein
Os09t0409000-01	OsTHI32	-1.7946	0.0208689	down	0.211559	0.181533	0.670429	1.51141	Conserved hypothetical protein
Os09t0409100-01	Os09g0409100	-4.69678	3.19564e-05	down	1.83283	2.953	30.4441	143.959	Conserved hypothetical protein
Os09t0518500-01	Os09g0518500	-1.39066	0.0163057	down	0.460925	1.24178	2.94156	3.05602	Ankyrin repeat containing protein
Os09t0526700-01	OsUGE3	-1.40276	2.01533e-06	down	1.83185	1.83173	5.08141	5.36721	Similar to UDP-glucose 4-epimerase (EC 5.1.3.2) (Galactowaldenase) (UDP-galactose 4-epimerase)
Os09t0541900-02	Os09g0541900	-1.34334	4.44319e-07	down	1.088	0.891752	3.00846	2.35022	Similar to 26S proteasome subunit RPN3a
Os09t0554101-00	Os09g0554101	-7.92726	1.42317e-16	down	0	0.062235	9.84909	9.98505	Hypothetical conserved gene
Os09t0554200-01	Os09g0554200	-1.54372	2.16243e-14	down	4.44798	5.63862	15.3014	15.2861	Zinc finger, RING/FYVE/PHD-type domain containing protein
Os09t0562700-01	Os09g0562700	-10.3616	3.48286e-09	down	0	0	1.19787	1.18345	Conserved hypothetical protein
Os09t0570200-01	Os09g0570200	-1.64102	0.000463345	down	0.433401	0.415916	1.46886	1.63189	Zinc finger, C2H2-type domain containing protein
Os09t0570300-01	Os09g0570300	-1.45589	5.83873e-06	down	0.573979	0.530306	1.46509	1.82993	Similar to Short-chain dehydrogenase Tic32
Os09t0570300-02	Os09g0570300	-1.59484	0.00318391	down	0.804685	0.711401	2.70277	2.98092	Similar to Short-chain dehydrogenase Tic32
Os09t0572100-02	OsRLCK283	-11.6069	1.1653e-11	down	0	0	1.30753	1.10666	Protein kinase, core domain containing protein
Os10t0112100-01	OsFWL5	-1.33566	0.0195864	down	1.10564	0.71498	1.9785	4.21881	Member of the PLAC8 domain-containing protein family, Maintenance of metal ion homeostasis and grain weight, Negative regulation of plant heigh
Os10t0114300-01	Os10g0114300	-1.13359	0.002937	down	1.03368	1.6917	3.05503	3.80967	Similar to NADPH-dependent codeinone reductase (EC 1.1.1.247)
Os10t0148800-01	Os_F0711	-10.4087	1.14144e-07	down	0	0	0.388525	0.909326	Similar to F-box domain containing protein, expressed
Os10t0191300-01	OsPR1-101	-2.59918	5.30531e-06	down	20.3781	27.2481	87.6709	248.218	Similar to PR-1a pathogenesis related protein (Hv-1a) precursor
Os10t0210500-01	OsUMAMIT15	-4.16597	2.63109e-60	down	1.08435	1.14934	16.7428	24.5903	Protein of unknown function DUF6, transmembrane domain containing protein
Os10t0315400-01	SIP28	-14.1239	4.97929e-17	down	0	0	2.82831	3.01528	Similar to SKIP interacting protein 28 (Fragment)
Os10t0315900-00	Os10g0315900	-9.1699	2.02864e-07	down	0	0	0.223043	0.286304	Hypothetical protein
Os10t0334500-00	Os10g0334500	-2.05402	0.00146256	down	0.522509	0.743753	1.93746	4.80209	Similar to Dirigent-like protein, expressed
Os10t0344900-01	Os10g0344900	-8.50427	1.66699e-16	down	0.014959	0	2.89575	3.40676	Multi antimicrobial extrusion protein MatE family protein
Os10t0364900-01	Os10g0364900	-1.11729	2.06607e-06	down	8.8633	10.6538	21.2915	23.5512	Conserved hypothetical protein
Os10t0370800-01	Os10g0370800	-2.22071	0.0017866	down	0.264197	0.946072	2.31423	5.10952	Similar to Exo-1,3-beta-glucanase precursor (EC 3.2.1.58) (Fragment)
Os10t0381601-01	Os10g0381601	-1.40281	0.003069	down	0.259783	0.215173	0.791055	0.720939	Conserved hypothetical protein
Os10t0378300-01	OsCutA1	-1.18688	0.00801882	down	2.53331	1.65136	4.20502	7.27592	Similar to Truncated copper-binding protein CUTA
Os10t0389000-01	OsCML8	-1.39283	0.000993093	down	1.74823	1.21642	3.96207	5.03828	Centrin
Os10t0356000-00	OsrbcL1	-1.8136	0.0244907	down	13.919	10.1609	97.6311	44.5173	Similar to ribulose-1,5-bisphosphate carboxylase/oxygenase large subunit
Os10t0361000-01	Os10g0361000	-1.0178	0.00022544	down	17.3906	27.3692	47.2001	50.3956	Lipoxygenase, LH2 domain containing protein
Os10t0394000-01	OsGELP106	-1.27925	0.00557613	down	0.701526	0.535149	1.49974	2.12117	Similar to GDSL-like Lipase/Acylhydrolase family protein, expressed
Os10t0398100-01	Os10g0398100	-1.48146	0.0107698	down	0.992064	1.32372	3.00905	5.48721	Plant disease resistance response protein family protein
Os10t0416800-03	Oschib2	-1.0689	2.05391e-06	down	26.1245	26.348	49.9504	65.9185	Similar to Chitinase 2 (EC 3.2.1.14) (Tulip bulb chitinase-2) (TBC-2)
Os10t0419400-01	SIP2	-1.25411	0.00426241	down	3.03497	6.18211	11.3231	14.7313	Similar to SIPL
Os10t0442400-01	Os10g0442400	-2.3651	1.97364e-06	down	0.360785	0.380725	1.43791	2.90591	Similar to UDP-glucoronosyl and UDP-glucosyl transferase family protein, expressed
Os10t0450000-02	Os10g0450000	-2.61396	2.33906e-05	down	0.083381	0.088068	0.889574	0.390678	Protein of unknown function DUF247, plant family protein
Os10t0456000-01	Os10g0456000	-1.22995	2.44139e-05	down	10.77	11.0867	22.1433	33.3083	Hypothetical protein
Os10t0481500-00	Os10g0481500	-2.66393	0.000337724	down	0.225618	0.261949	1.1052	2.85558	Similar to Flotillin-like protein 1
Os10t0484700-01	Os10g0484700	-1.13976	0.0225544	down	1.08367	1.93976	5.83149	2.8565	Pyridoxal phosphate-dependent transferase, major region, subdomain 1 domain containing protein
Os10t0490800-00	Os10g0490800	-1.28085	0.0499407	down	0.749734	3.17943	5.65704	11.4558	Similar to Secretory protein
Os10t0505500-01	OsLTP2.11	-1.02432	2.33751e-06	down	10.8399	10.5614	26.1995	19.6852	Similar to Nonspecific lipid-transfer protein 2G (LTP2G) (Lipid transfer protein 2 isoform 1) (LTP2-1) (7 kDa lipid transfer protein 1)
Os10t0497600-01	Os10g0497600	-1.15015	0.00180988	down	1.52466	1.35794	3.54275	3.72528	Serine/threonine protein kinase-related domain containing protein
Os10t0507500-00	Os10g0507500	-2.85587	0.000134135	down	0.045182	0.043092	0.350796	0.483934	Conserved hypothetical protein
Os10t0537800-01	Os10g0537800	-1.02572	0.0465911	down	2.67897	2.94466	4.90472	11.11	Peptidase aspartic, catalytic domain containing protein
Os10t0538450-00	Os10g0538450	-3.42887	5.37387e-07	down	0.092768	0.056069	0.670438	1.31292	Hypothetical protein
Os10t0538200-01	Os10g0538200	-1.38898	0.0324215	down	1.40468	1.62884	3.5123	8.56606	Peptidase aspartic, catalytic domain containing protein
Os10t0521100-01	OsADF10	-3.1006	6.97505e-06	down	0.032682	0.030407	0.421737	0.373246	Similar to Actin-depolymerizing factor 6 (ADF-6) (AtADF6)
Os10t0524700-00	Os10g0524700	-1.41251	0.00345744	down	2.03184	2.16059	4.12321	9.38132	Cytochrome P450 family protein
Os10t0527800-01	OsGSTU12	-1.31709	0.010969	down	5.33823	6.59458	12.7738	24.825	Similar to Tau class GST protein 3
Os10t0552300-01	OsHyPRP17	-1.44403	7.93652e-07	down	4.07704	5.78041	12.8427	15.9412	Conserved hypothetical protein
Os10t0552600-01	OsHyPRP18	-1.89982	0.000608067	down	7.57167	17.4311	36.5534	76.1435	Similar to Tfm5 protein
Os10t0573800-01	Os10g0573800	-3.51036	1.63205e-05	down	0.070578	0.060285	0.632408	1.30393	Mitochondrial carnitine/acylcarnitine carrier-like protein (A BOUT DE SOUFFLE) (Carnitine/acylcarnitine translocase-like protein) (CAC-like protein)
Os10t0567900-01	Os10g0567900	-1.96335	0.00632293	down	0.311246	0.365179	2.19847	1.47578	Similar to F-box protein interaction domain containing protein, expressed
Os10t0579800-01	Os10g0579800	-1.17202	0.0432624	down	0.745004	0.295171	2.01207	1.53651	TGF-beta receptor, type I/II extracellular region family protein
Os11t0114700-03	OsNTP11	-3.66693	0.000123157	down	0.076956	0.015315	1.10939	0.53005	PAP/25A core domain containing protein
Os11t0133500-00	OsRLCK310	-1.09333	0.00340447	down	0.355321	0.293825	0.729635	0.861648	Serine/threonine protein kinase-related domain containing protein
Os11t0145200-01	OsUGT75E1	-1.15213	2.04094e-05	down	2.6246	2.81879	6.16969	6.83047	UDP-glucuronosyl/UDP-glucosyltransferase family protein
Os11t0152025-00	Os11g0152025	-1.3801	0.000840144	down	0.466088	0.605643	1.44536	1.78927	Conserved hypothetical protein
Os11t0151500-01	OsENA1	-1.68434	0.0247093	down	0.086332	0.122013	0.259306	0.816691	Major facilitator superfamily protein
Os11t0160100-01	Os11g0160100	-1.2952	2.41285e-12	down	0.522542	0.52724	1.35821	1.31214	Zinc finger, RING/FYVE/PHD-type domain containing protein
Os11t0186900-01	ACO4	-1.50683	0.0171803	down	1.26137	1.80411	3.23554	8.93521	ACC oxidase, Ethylene biosynthesi
Os11t0202000-01	OsFbox583	-1.60152	3.95379e-10	down	0.408192	0.438997	1.51026	1.21981	F-box domain, cyclin-like domain containing protein
Os11t0209600-02	OsFbox594	-2.54683	0.000831901	down	0.06871	0.092919	0.536241	0.711831	Cyclin-like F-box domain containing protein
Os11t0210500-01	Adh2*	-1.03961	0.00643088	down	8.61331	10.47	15.6469	29.7857	Similar to Alcohol dehydrogenase
Os11t0255500-01	Os11g0255500	-3.37401	2.37398e-06	down	0.716483	1.03482	5.17116	16.7821	Similar to Allyl alcohol dehydrogenase; NADP-dependent oxidoreductase-like protein
Os11t0255300-01	OsCP1	-1.44603	0.0434785	down	1.19714	4.77924	12.9169	17.7188	Cysteine endopeptidase (Cysteine proteinase (EC 3.4.22.-)-rice)
Os11t0269900-01	Os11g0269900	-1.24066	0.0208522	down	0.756606	0.656015	2.14794	2.27549	Hypothetical conserved gene
Os11t0270201-00	Os11g0270201	-1.12785	0.000866268	down	0.764657	0.822748	1.70237	2.18093	Conserved hypothetical protein
Os11t0274700-01	OsRLCK322	-2.71052	0.000363165	down	0.048083	0.166615	0.83742	1.00005	Hypothetical conserved gene
Os11t0282700-01	Os11g0282700	-2.44971	0.00893628	down	0.08313	0.230068	1.17249	1.56777	Homeodomain-like containing protein
Os11t0305400-00	Os11g0305400	-2.68535	0.000274393	down	0.239559	0.153069	0.831686	2.41887	Similar to O-methyltransferase family protein
Os11t0433200-01	Os11g0433200	-1.2524	0.0132608	down	1.45529	2.28349	7.56573	3.75693	Protease-associated domain, PA domain containing protein
Os11t0450400-01	Os11g0450400	-1.20517	2.88335e-07	down	1.2194	1.18508	2.94406	2.92005	Similar to Sulfotransferase domain containing protein, expressed
Os11t0472000-01	OsC3H63	-1.29511	0.0337848	down	0.230038	0.528836	1.9027	0.867129	Zinc finger, CCCH-type domain containing protein
Os11t0524601-00	Os11g0524601	-2.45425	2.60034e-05	down	0.088531	0.057166	0.406392	0.548837	Similar to NB-ARC domain containing protein, expressed
Os11t0549675-01	Os11g0549675	-11.9718	3.406e-12	down	0	0	1.63166	2.00094	Similar to cDNA clone:001-208-B08, full insert sequence
Os11t0551900-01	OsGRF8	-1.54027	0.000794547	down	0.252915	0.152202	0.596517	0.77824	Hypothetical conserved gene
Os11t0579300-01	Os11g0579300	-8.30968	8.50763e-06	down	0	0	0.23063	0.129631	Hypothetical protein
Os11t0591800-01	OsPR4d	-2.65222	8.56532e-05	down	1.8693	1.93421	7.45721	21.995	Barwin domain containing protein
Os11t0592100-01	OsPR4b	-1.8067	0.00465764	down	4.56111	11.7765	21.1396	53.6131	Similar to Barwin
Os11t0637501-00	Os11g0637501	-1.20345	0.00154259	down	7.9795	10.4858	20.225	28.2352	Similar to membrane protein
Os11t0638700-00	Os11g0638700	-1.18644	0.00765513	down	0.133506	0.223686	0.521625	0.467668	Protein of unknown function DUF594 domain containing protein
Os11t0640500-00	Os11g0640500	-2.08021	0.0103648	down	0.01743	0.055421	0.19715	0.266604	Protein of unknown function DUF594 domain containing protein
Os11t0649600-01	Os11g0649600	-1.33964	4.47868e-05	down	11.7909	11.649	23.9916	40.998	Uncharacterised protein family UPF0497, trans-membrane plant subgroup domain containing protein
Os11t0673600-00	YR2	-3.60288	2.29018e-07	down	0.037115	0.021489	0.388878	0.524696	Similar to NB-ARC domain containing protein, expressed
Os11t0694100-01	OsWAK123	-1.07626	0.00968133	down	0.215962	0.259007	0.721718	0.477149	Similar to Protein kinase domain containing protein, expressed
Os11t0702600-00	Os11g0702600	-3.23237	8.51564e-06	down	0.022952	0.014322	0.253897	0.239588	Hypothetical conserved gene
Os11t0702900-01	Os11g0702900	-6.31148	0.0015207	down	0	0	0.151306	0.140436	Hypothetical protein
Os11t0704500-01	MT1A	-1.76507	0.000170618	down	92.4563	111.161	243.91	557.259	Metallothionein-like protein type 1
Os11t0708000-01	Os11g0708000	-1.90234	0.000768688	down	0.223965	0.473003	1.1669	2.01484	Hypothetical protein
Os12t0105200-00	Os12g0105200	-1.12996	0.0474983	down	0.11678	0.149524	0.542976	0.361202	Similar to mRNA turnover protein 4
Os12t0133100-02	OsZIFL12	-1.14153	0.00199504	down	1.46145	1.3244	2.9519	4.033	Major facilitator superfamily protein
Os12t0137700-01	Os12g0137700	-1.33649	0.00220031	down	1.88479	2.14548	4.17718	7.77712	Sulfotransferase family protein
Os12t0162700-00	Os12g0162700	-2.23522	0.0189879	down	0.031928	0.020285	0.196277	0.270494	Similar to GRAS family transcription factor containing protein
Os12t0169100-02	Os12g0169100	-1.053	0.000436815	down	1.58829	1.84996	4.40874	3.41095	Protein of unknown function DUF869, plant family protein
Os12t0193100-02	Os12g0193100	-1.08191	3.98786e-07	down	1.70393	1.48789	3.60835	3.48469	Similar to cDNA clone:J013157P20, full insert sequence
Os12t0209000-00	Os12g0209000	-1.34448	0.0195349	down	0.118359	0.088427	0.462874	0.265693	Similar to sporulation protein-related
Os12t0214700-01	Os12g0214700	-1.37722	0.00286687	down	0.27533	0.307731	0.758189	1.05115	Conserved hypothetical protein
Os12t0227400-01	Os12g0227400	-1.31851	0.0251548	down	1.88395	1.37532	2.87776	8.497	Allyl alcohol dehydrogenase
Os12t0244500-01	Os12g0244500	-2.7838	0.00556131	down	0.76793	0.115777	3.02136	6.67541	Conserved hypothetical protein
Os12t0286600-01	OsPOP23	-1.12853	4.16909e-09	down	4.24243	3.78004	9.52337	8.74883	Alpha/beta hydrolase fold-1 domain containing protein
Os12t0431300-01	Os12g0431300	-1.5521	0.0109331	down	0.509468	0.341968	1.31228	2.03952	Six-bladed beta-propeller, TolB-like domain containing protein
Os12t0442800-01	Os12g0442800	-1.21028	0.00552698	down	0.930243	1.66291	2.9304	4.22511	Similar to Sulfite oxidase (EC 1.8.3.1) (Moco containig protein AtMCP) (At-SO) (AtSOX)
Os12t0455000-01	OsTHI34	-2.45801	0.0040121	down	0.399691	1.10661	3.06899	8.97847	Proteinase inhibitor I1, Kazal domain containing protein
Os12t0489400-02	Os12g0489400	-1.53614	0.00148313	down	0.759169	1.00495	2.93643	3.13162	Hypothetical protein
Os12t0515800-01	Os12g0515800	-1.1852	0.0080809	down	33.5391	66.6125	112.629	161.802	Hypothetical conserved gene
Os12t0516350-01	Os12g0516350	-1.8823	1.84801e-13	down	0.599778	0.754551	2.48112	2.76597	Hypothetical conserved gene
Os12t0540100-01	Os12g0540100	-1.07364	0.0471609	down	0.047347	0.052472	0.180865	0.128326	Conserved hypothetical protein
Os12t0540700-01	Os12g0540700	-1.51214	0.00227075	down	0.813675	0.786007	2.14297	3.36144	Conserved hypothetical protein
Os12t0550600-01	qCTR12	-5.3526	5.17015e-12	down	0.014887	0.013698	0.883802	0.651076	Hypothetical protein
Os12t0564800-01	Os12g0564800	-10.7992	7.16004e-09	down	0	0	0.489579	0.485667	NB-ARC domain containing protein
Os12t0568500-01	MT1Ld	-4.71485	1.6918e-06	down	0.350598	0.811536	5.95513	33.9803	Metallothionein-like protein type 1
Os12t0567800-01	OsMT1f	-1.462	0.0229523	down	3.68111	3.32511	7.65047	20.2183	Plant metallothionein, family 15 protein
Os12t0571100-01	MTI4C	-2.55361	9.03126e-06	down	18.3021	21.2135	72.932	197.25	Metallothionein-like protein, ROS (reactive oxygen species) scavenger, Antioxidan
Os12t0577700-00	Orysa	-1.97736	0.0108742	down	0.06702	0.176907	1.03495	0.393964	Similar to Protein kinase domain containing protein, expressed
Os12t0640000-00	Os12g0640000	-1.3541	0.00432434	down	0.649079	0.478296	1.66817	1.8418	Conserved hypothetical protein
Os12t0117700-01	Os12g0117700	-10.5866	5.15005e-08	down	0	0	2.56248	4.42952	Similar to RNA binding protein
Os04t0397800-01	Os04g0397800	-10.9084	1.14417e-08	down	0	0	1.49767	0.882487	Conserved hypothetical protein
Os05t0580200-01	Os05g0580200	-6.62633	9.0871e-08	down	0	0.02045	1.52913	1.26636	Conserved hypothetical protein
Os08t0140700-00	PR5	-9.19312	1.60307e-05	down	0	0	0.524026	1.01829	Similar to CsAtPR5
