# Supplementary material for: Transcriptome analysis reveals a lncRNA-miRNA-mRNA regulatory network in OsRpp30-mediated disease resistance in rice
Source: BMC Genomics. 2023 Oct 26;24:643. doi: 10.1186/s12864-023-09748-w (PMC10604448; doi:10.1186/s12864-023-09748-w)
Supplement: Supplementary file 6 — Additional file 6: List of DEmiRNAs. [file 12864_2023_9748_MOESM6_ESM.xlsx]

## Sheet: DEmiRNA-KO_VS_WT
Note: the expression level of transcripts from different samples are in log2 of FPKM values.
				Expression levels (log2 of FPKM)
miRNA ID	log2FoldChange	adjust pvalue	koVSwt	WT01	WT02	KO01	KO02
osa-miR1320-5p	1.24133	0.00251744	up	10.4635	10.0517	11.5307	11.9405
osa-miR1428e-3p	1.25439	8.78711e-05	up	12.8121	13.549	14.7419	14.5577
osa-miR1428e-5p	1.25189	9.75571e-06	up	12.7221	12.7303	14.1187	14.1209
osa-miR1428f-5p	1.25189	9.75571e-06	up	12.7221	12.7303	14.1187	14.1209
osa-miR1428g-5p	1.25189	9.75571e-06	up	12.7221	12.7303	14.1187	14.1209
osa-miR169i-5p.2	1.30175	2.68067e-05	up	12.6433	11.9668	13.9676	13.6651
osa-miR1861a	2.08825	0.0260498	up	6.75252	6.21195	9.24565	9.40667
osa-miR1861h	1.21619	0.0353565	up	14.8801	15.1535	16.4644	16.8967
osa-miR1861j	1.21619	0.0353565	up	14.8801	15.1535	16.4644	16.8967
osa-miR1861o	2.08825	0.0260498	up	6.75252	6.21195	9.24565	9.40667
osa-miR397a	-1.39548	4.53016e-06	down	19.5055	18.8947	17.4873	18.0074
osa-miR397b	-1.32298	3.18088e-06	down	20.9362	20.4172	19.0921	19.5226
osa-miR398a	-1.33801	0.000622582	down	13.7699	12.601	11.9591	11.7468
osa-miR398b	-1.17621	1.17841e-05	down	19.0706	18.3243	17.6245	17.4399
osa-miR399d	-1.02467	0.00263074	down	12.3844	12.1698	11.3438	10.9621
osa-miR408-5p	-1.22726	3.01219e-07	down	16.7533	16.2289	15.3919	15.1548
osa-miR408-3p	-1.76233	1.41526e-12	down	21.046	20.5118	18.9336	19.1123
osa-miR528-5p	-1.48839	1.98626e-13	down	17.3065	17.0158	15.76	15.6145
osa-miR531a	-1.39277	2.68067e-05	down	13.8234	13.9235	12.806	11.9504
osa-miR531b	-1.39277	2.68067e-05	down	14.0864	14.1866	13.069	12.2135
osa-miR531c	-1.39277	2.68067e-05	down	13.8234	13.9235	12.806	11.9504

## Sheet: DEmiRNA-OE_VS_WT
Note: the expression level of transcripts from different samples are in log2 of FPKM values.
				Expression levels (log2 of FPKM)
miRNA ID	log2FoldChange	adjust pvalue	oeVSwt	OE01	OE02	WT01	WT02
osa-miR5153	1.46757	0.00601441	up	10.7643	11.7409	9.32742	9.63074
osa-miR1882a	-6.49961	0.000918739	down	-16.6096	-16.6096	8.99622	9.45566
osa-miR1882b	-6.49961	0.000918739	down	-16.6096	-16.6096	8.99622	9.45566
osa-miR1882c	-6.53464	0.000918739	down	-16.6096	-16.6096	8.99622	9.50146
osa-miR1882d	-6.53464	0.000918739	down	-16.6096	-16.6096	8.99622	9.50146
osa-miR1882e-5p	-6.53464	0.000918739	down	-16.6096	-16.6096	8.99622	9.50146
osa-miR1882e-3p	-9.55491	5.03112e-191	down	8.76434	9.28768	18.5614	18.3904
osa-miR1882f	-6.53464	0.000918739	down	-16.6096	-16.6096	8.99622	9.50146
osa-miR1882g	-6.49961	0.000918739	down	-16.6096	-16.6096	8.99622	9.45566
osa-miR1882h	-6.49961	0.000918739	down	-16.6096	-16.6096	8.99622	9.45566
osa-miR399d	-1.69709	6.63861e-06	down	10.5072	10.7319	12.3844	12.1698
osa-miR5795	-3.13855	0.0066018	down	5.08251	6.60586	9.55987	9.58119

## Sheet: DEmiRNA-OE_VS_KO
Note: the expression level of transcripts from different samples are in log2 of FPKM values.
				Expression levels (log2 of FPKM)
miRNA ID	log2FoldChange	adjust pvalue	oeVSko	OE01	OE02	KO01	KO02
osa-miR1846a-5p	1.17564	0.00173734	up	12.9951	12.1648	11.4757	10.9763
osa-miR1846b-5p	1.17564	0.00173734	up	12.9951	12.1648	11.4757	10.9763
osa-miR1848	1.37102	0.00549003	up	11.0804	10.8429	9.64718	8.82742
osa-miR2873a	1.09937	0.00506408	up	12.7772	12.0039	11.4039	10.7551
osa-miR408-5p	1.28918	2.23323e-08	up	16.6717	16.7484	15.3919	15.1548
osa-miR408-3p	1.15051	1.06242e-05	up	20.3896	20.2671	18.9336	19.1123
osa-miR5083	1.20005	0.00965144	up	11.5599	11.0891	9.76648	9.8661
osa-miR528-5p	1.22862	8.93484e-10	up	17.0995	17.0043	15.76	15.6145
osa-miR531a	2.05342	1.30536e-10	up	14.9428	14.2285	12.806	11.9504
osa-miR531b	2.05342	1.30536e-10	up	15.2059	14.4916	13.069	12.2135
osa-miR531c	2.05342	1.30536e-10	up	14.9428	14.2285	12.806	11.9504
osa-miR166e-5p	-1.00288	4.2819e-05	down	13.7826	14.0596	14.7765	14.9904
osa-miR166k-3p	-1.21663	1.20324e-10	down	17.6641	17.8089	18.8556	18.9248
osa-miR166l-3p	-1.21341	1.20324e-10	down	17.6742	17.8181	18.8623	18.9308
osa-miR171d-5p	-1.12745	0.00266093	down	10.4716	10.8954	12.093	11.6614
osa-miR171e-5p	-1.00742	0.000533249	down	12.8078	13.2224	14.3225	13.6983
osa-miR1882a	-5.61816	0.00152536	down	-16.6096	-16.6096	8.76648	8.50353
osa-miR1882b	-5.61816	0.00152536	down	-16.6096	-16.6096	8.76648	8.50353
osa-miR1882c	-5.61911	0.00152536	down	-16.6096	-16.6096	8.76648	8.50353
osa-miR1882d	-5.61911	0.00152536	down	-16.6096	-16.6096	8.76648	8.50353
osa-miR1882e-5p	-5.61911	0.00152536	down	-16.6096	-16.6096	8.76648	8.50353
osa-miR1882e-3p	-9.85008	3.21639e-203	down	8.76434	9.28768	19.1282	18.4935
osa-miR1882f	-5.61911	0.00152536	down	-16.6096	-16.6096	8.76648	8.50353
osa-miR1882g	-5.61816	0.00152536	down	-16.6096	-16.6096	8.76648	8.50353
osa-miR1882h	-5.61816	0.00152536	down	-16.6096	-16.6096	8.76648	8.50353
osa-miR5795	-4.57473	1.00083e-05	down	5.08251	6.60586	11.6646	9.52215
